# Supplementary material for: Microbiota-derived indole differentially shapes Entamoeba histolytica physiology and promotes host-compatible colonization
Source: PLoS Negl Trop Dis. 2026 Apr 13;20(4):e0013416. doi: 10.1371/journal.pntd.0013416 (PMC13095123; doi:10.1371/journal.pntd.0013416)
Supplement: S1 Table — The proteins were cleaved with trypsin and analyzed by the LC/MSMS using the Exploris480 (Thermo) mass spectrometer in DIA mode in order to increase the number of identifications. The data was analyzed using DIA-NN 1.9.1 for identification and quantification against E. histolytica proteome from UniProt with 1% FDR threshold (FDR = false discovery rate, is the estimated fraction of false positives in a list of peptides). Additional statistical analysis was done by Perseus 1.6.7.0. The protein list contains the quantitation values, peptide count, T-test and annotations columns. The significantly changed proteins are marked as detailed in the color legend on the top rows. Difference is log 2 (fold changed), Log2(0) in log2 intensity columns was replaced with 13 (the threshold intensity in the project). A protein identified with a single peptide could not be considered as a certain identification marked in red in column called “# of peptides” (column AF). (XLSX) [file pntd.0013416.s001.xlsx]

## Sheet: proteins and peptides 91430-8 s
	p value < 0.05
	difference> 1
	difference <-1
	p value < 0.05, difference> 1 (T test) , was found in significant pairs (Anova) and was identified with more than 1 peptide
	p value < 0.05, difference<- 1 (T test), was found in significant pairs (Anova) and was identified with more than 1 peptide
				Intensity (log2)									T test (fold change)															ANOVA
				wt			WT +indole			AI			WT +indole_WT					AI_WT					AI_WT +indole																	Intensity
Protein.Group	Protein Description	Protein.Names	Genes	Lysate WT1_1_	Lysate WT2_1_	Lysate WT3_1_	Lysate WT +indole 1_1_	Lysate WT +indole 2_1_	Lysate WT +indole 3_1_	Lysate AI 1_1_	Lysate AI 2_1_	Lysate AI 3_1_	Student's T-test p-value WT +indole_WT	Student's T-test q-value WT +indole_WT	Student's T-test Difference WT +indole_WT	Ratio (indole/ wt) fold change	Genes	Student's T-test p-value AI_WT	Student's T-test q-value AI_WT	Student's T-test Difference AI_WT	Ratio (AI/WT)	Genes	Student's T-test p-value AI_WT +indole	Student's T-test q-value AI_WT +indole	Student's T-test Difference AI_WT +indole	Ratio (AI/WT +indole)	Genes	ANOVA p value	ANOVA q-value	Significant pairs	# of peptides	WT	WT +indole	AI	Student's T-test Significant WT +indole_WT	Student's T-test Significant AI_WT	Student's T-test Significant AI_WT +indole	Student's T-test significant	ANOVA Significant	Lysate WT1_1	Lysate WT2_1	Lysate WT3_1	Lysate WT +indole 1_1	Lysate WT +indole 2_1	Lysate WT +indole 3_1	Lysate AI 1_1	Lysate AI 2_1	Lysate AI 3_1
C4LXN4	Single tm domain protein	C4LXN4_ENTH1	EHI_013920	25.6012	25.6264	25.5638	13	13	13	13	13	13	2.606e-11	1.19694e-07	-12.5971	0.000161391	EHI_013920	2.606e-11	1.1972e-07	-12.5971	0.000161391	EHI_013920	NaN	NaN	0	1	EHI_013920	2.44399e-16	1.12692e-12	WT_WT +indole;WT_AI	1	13.2002	-13.2002	-13.2002	+	+		AI_WT;WT +indole_WT	+	50900000	51800000	49600000	NaN	NaN	NaN	NaN	NaN	NaN
C4M1T5	Methyltransferase domain containing protein	C4M1T5_ENTH1	EHI_027360	22.1886	22.2185	22.0854	13	13	13	21.6096	21.8802	13	2.24654e-09	3.43945e-06	-9.16413	0.00174309	EHI_027360	0.316691	0.442885	-3.3342	0.0991531	EHI_027360	0.116212	0.20993	5.82994	56.8834	EHI_027360	0.02274	0.0515254	WT_WT +indole	1	1.70243	-1.70243	0	+			WT +indole_WT		4780000	4880000	4450000	NaN	NaN	NaN	3200000	3860000	NaN
C4LTP5	Uncharacterized protein	C4LTP5_ENTH1	EHI_012590	21.9388	21.0156	21.8152	13	13	13	13	13	13	7.66403e-06	0.00140804	-8.58986	0.00259534	EHI_012590	7.66403e-06	0.000858746	-8.58986	0.00259534	EHI_012590	NaN	NaN	0	1	EHI_012590	3.90223e-08	8.99658e-06	WT_WT +indole;WT_AI	2	6.95048	-6.95048	-6.95048	+	+		AI_WT;WT +indole_WT	+	4020000	2120000	3690000	NaN	NaN	NaN	NaN	NaN	NaN
C4M6W9	Dynamin N-terminal domain-containing protein	C4M6W9_ENTH1	EHI_139440	21.2125	21.1704	20.8423	13	13	13	20.4067	20.3645	20.8191	2.64193e-07	0.00015168	-8.07506	0.00370821	EHI_139440	0.0430424	0.109234	-0.544968	0.685407	EHI_139440	8.23166e-07	0.000270586	7.53009	184.835	EHI_139440	4.92864e-09	2.06599e-06	AI_WT +indole;WT_WT +indole;WT_AI	6	8.77866	-8.77866	8.33266	+		+	AI_WT +indole;WT +indole_WT	+	2430000	2360000	1880000	NaN	NaN	NaN	1390000	1350000	1850000
C4M3A5	Uncharacterized protein	C4M3A5_ENTH1	EHI_175260	20.7223	20.8423	20.3211	13	13	13	21.1519	21.1704	21.2066	1.08931e-06	0.000357373	-7.62859	0.00505318	EHI_175260	0.0258727	0.0784032	0.547684	1.46174	EHI_175260	8.92861e-11	4.10895e-07	8.17628	289.271	EHI_175260	1.72596e-09	9.94801e-07	WT_WT +indole;AI_WT +indole;AI_WT	1	9.57809	-10.1992	10.1992	+		+	AI_WT +indole;WT +indole_WT	+	1730000	1880000	1310000	NaN	NaN	NaN	2330000	2360000	2420000
C4M7F0	Zinc finger domain containing protein	C4M7F0_ENTH1	EHI_166440	20.5915	20.8727	20.2419	13	13	13	21.4273	21.5451	21.391	2.01788e-06	0.000545185	-7.56869	0.0052674	EHI_166440	0.00927736	0.0419903	0.885763	1.84774	EHI_166440	5.49717e-09	1.0134e-05	8.45446	350.788	EHI_166440	4.40401e-09	2.06599e-06	WT_WT +indole;AI_WT +indole;AI_WT	2	8.30142	-9.02971	9.02971	+	+	+	AI_WT;AI_WT +indole;WT +indole_WT	+	1580000	1920000	1240000	NaN	NaN	NaN	2820000	3060000	2750000
C4M4Z5	TBC domain containing protein	C4M4Z5_ENTH1	EHI_035150	19.856	20.2419	20.0292	13	13	13	13	13	13	3.77529e-07	0.000192665	-7.04238	0.00758635	EHI_035150	3.77529e-07	0.000102022	-7.04238	0.00758635	EHI_035150	NaN	NaN	0	1	EHI_035150	4.26256e-10	3.93093e-07	WT_WT +indole;WT_AI	1	12.4666	-12.4666	-12.4666	+	+		AI_WT;WT +indole_WT	+	949000	1240000	1070000	NaN	NaN	NaN	NaN	NaN	NaN
C4M445	Splicing factor YJU2	C4M445_ENTH1	EHI_030110	19.606	20.1457	20.343	13	13	13	20.9601	20.8113	20.8423	5.73945e-06	0.0012553	-7.03157	0.00764339	EHI_030110	0.0202297	0.0663823	0.839665	1.78963	EHI_030110	6.60627e-09	1.0134e-05	7.87124	234.142	EHI_030110	1.96692e-08	5.66843e-06	WT_WT +indole;AI_WT +indole;AI_WT	1	7.1287	-7.58522	7.58522	+		+	AI_WT +indole;WT +indole_WT	+	798000	1160000	1330000	NaN	NaN	NaN	2040000	1840000	1880000
C4LY37	Uncharacterized protein	C4LY37_ENTH1	EHI_177330	18.5011	19.1307	18.7373	13	13	13	19.5011	19.4067	20.0292	6.03216e-06	0.00125935	-5.78968	0.0180773	EHI_177330	0.0326862	0.090896	0.855956	1.80996	EHI_177330	4.30599e-06	0.000900736	6.64563	100.123	EHI_177330	1.5935e-07	2.62416e-05	WT_WT +indole;AI_WT +indole;AI_WT	4	6.17844	-6.4633	6.4633	+		+	AI_WT +indole;WT +indole_WT	+	371000	574000	437000	NaN	NaN	NaN	742000	695000	1070000
C4M4F6	Ribosomal RNA-processing protein 7 C-terminal domain-containing protein	C4M4F6_ENTH1	EHI_041910	17.1257	17.9488	18.2877	13	13	13	13	13	13	0.000156415	0.0123864	-4.78738	0.0362122	EHI_041910	0.000156415	0.00536247	-4.78738	0.0362122	EHI_041910	NaN	NaN	0	1	EHI_041910	3.61198e-06	0.000244924	WT_WT +indole;WT_AI	1	5.21396	-5.21396	-5.21396	+	+		AI_WT;WT +indole_WT	+	143000	253000	320000	NaN	NaN	NaN	NaN	NaN	NaN
C4LTT6	Trichohyalin	C4LTT6_ENTH1	EHI_050660	17.8787	17.2419	17.3836	13	13	13	17.9258	17.8361	17.0319	2.00382e-05	0.00273274	-4.50141	0.0441511	EHI_050660	0.792667	0.848837	0.0965303	1.0692	EHI_050660	8.54055e-05	0.00497514	4.59794	24.2168	EHI_050660	4.75293e-06	0.000300216	WT_WT +indole;AI_WT +indole	3	5.05813	-5.11577	5.11577	+		+	AI_WT +indole;WT +indole_WT	+	241000	155000	171000	NaN	NaN	NaN	249000	234000	134000
C4LSV7	TLDc domain-containing protein	C4LSV7_ENTH1	EHI_152740	16.4004	16.8606	16.8606	13	13	13	13	13	13	1.73895e-05	0.00257645	-3.7072	0.0765632	EHI_152740	1.73895e-05	0.00137688	-3.7072	0.0765632	EHI_152740	NaN	NaN	0	1	EHI_152740	1.33445e-07	2.27895e-05	WT_WT +indole;WT_AI	1	6.39595	-6.39595	-6.39595	+	+		AI_WT;WT +indole_WT	+	86500	119000	119000	NaN	NaN	NaN	NaN	NaN	NaN
C4M403	Uncharacterized protein	C4M403_ENTH1	EHI_194980	22.0854	22.2302	22.5869	20.3538	20.3538	20.4576	22.0258	21.9951	22.4221	0.000235609	0.0140539	-1.91243	0.265645	EHI_194980	0.492085	0.602355	-0.153169	0.899273	EHI_194980	0.000242696	0.00739662	1.75926	3.38524	EHI_194980	4.71227e-05	0.00123456	AI_WT +indole;WT_WT +indole	6	4.16816	-4.16816	3.96013	+		+	AI_WT +indole;WT +indole_WT	+	4450000	4920000	6300000	1340000	1340000	1440000	4270000	4180000	5620000
C4M2W8	Dual specificity protein phosphatase, putative	C4M2W8_ENTH1	EHI_048550	21.3857	21.0821	21.1886	20.3645	19.6523	18.5582	21.0224	21.0559	20.3752	0.0335608	0.124308	-1.6938	0.309112	EHI_048550	0.168316	0.277745	-0.400986	0.757341	EHI_048550	0.0859475	0.172872	1.29281	2.45005	EHI_048550	0.0265179	0.0571908	WT_WT +indole	1	1.5758	-1.5758	0						2740000	2220000	2390000	1350000	824000	386000	2130000	2180000	1360000
C4M127	WD domain containing protein	C4M127_ENTH1	EHI_105220	20.8727	20.6628	20.3101	18.8144	18.8757	19.1053	19.624	19.9229	20.1946	0.00083454	0.0240722	-1.68336	0.311356	EHI_105220	0.0393397	0.103037	-0.701341	0.615	EHI_105220	0.00629909	0.0325712	0.982021	1.97523	EHI_105220	0.000506633	0.00458056	AI_WT +indole;WT_WT +indole;WT_AI	3	3.38613	-3.38613	2.15878	+		+	AI_WT +indole;WT +indole_WT	+	1920000	1660000	1300000	461000	481000	564000	808000	994000	1200000
C4M5V9	Uncharacterized protein	C4M5V9_ENTH1	EHI_026310	20.5545	20.343	20.7796	19.6006	18.5951	18.6024	13	13	20.265	0.0103687	0.0684244	-1.6263	0.323917	EHI_026310	0.101508	0.197012	-5.13736	0.028412	EHI_026310	0.224277	0.335978	-3.51105	0.0877139	EHI_026310	0.100538	0.153547		3	0	0	0						1540000	1330000	1800000	795000	396000	398000	NaN	NaN	1260000
C4M7H1	Actobindin, putative	C4M7H1_ENTH1	EHI_158570	26.7517	26.0914	26.4473	25.1214	25.0359	24.3239	28.8829	28.3109	26.4457	0.00717291	0.0588307	-1.60309	0.329171	EHI_158570	0.129184	0.228521	1.44968	2.73147	EHI_158570	0.0171947	0.0595859	3.05277	8.29803	EHI_158570	0.0100526	0.0295052	AI_WT +indole	2	0	-2.08591	2.08591					+	113000000	71500000	91500000	36500000	34400000	21000000	495000000	333000000	91400000
C4M3D9	ATP-binding cassette, putative	C4M3D9_ENTH1	EHI_095820	28.9977	28.8081	28.6005	27.5389	27.5609	26.673	28.55	28.3494	28.1984	0.00794231	0.061706	-1.54445	0.342827	EHI_095820	0.0466983	0.115402	-0.436157	0.739101	EHI_095820	0.0231701	0.0714801	1.10829	2.1559	EHI_095820	0.0031577	0.0138242	AI_WT +indole;WT_WT +indole	42	2.52782	-2.52782	1.82978					+	536000000	470000000	407000000	195000000	198000000	107000000	393000000	342000000	308000000
C4M052	GOLD domain-containing protein	C4M052_ENTH1	EHI_021370	22.4775	22.0983	22.019	20.6096	20.4375	21.3699	21.4726	21.5777	21.2477	0.012072	0.0731488	-1.39263	0.38087	EHI_021370	0.0111771	0.0468072	-0.765606	0.588206	EHI_021370	0.106918	0.199206	0.627024	1.54438	EHI_021370	0.00649019	0.0218919	WT_WT +indole	1	2.27609	-2.27609	0		+		AI_WT	+	5840000	4490000	4250000	1600000	1420000	2710000	2910000	3130000	2490000
C4LYM7	Endonuclease III, putative	C4LYM7_ENTH1	EHI_118790	23.2317	24.019	23.4551	22.8633	22.1976	21.4972	21.002	21.2821	22.5189	0.0393937	0.136865	-1.38261	0.383524	EHI_118790	0.0195664	0.0650891	-1.96763	0.255673	EHI_118790	0.392215	0.505543	-0.585021	0.66664	EHI_118790	0.0257278	0.0559576	WT_AI	2	1.62116	0	-1.62116						9850000	17000000	11500000	7630000	4810000	2960000	2100000	2550000	6010000
C4MAD9	Cysteine-rich surface protein	C4MAD9_ENTH1	EHI_058920	24.002	24.275	24.1871	22.8595	22.7244	22.9352	23.8385	23.7077	24.2096	0.000203638	0.0134572	-1.31498	0.401931	EHI_058920	0.238336	0.359224	-0.236107	0.849033	EHI_058920	0.00266871	0.021359	1.07887	2.11239	EHI_058920	0.000246283	0.00306095	AI_WT +indole;WT_WT +indole	10	3.55529	-3.55529	3.0807	+		+	AI_WT +indole;WT +indole_WT	+	16800000	20300000	19100000	7610000	6930000	8020000	15000000	13700000	19400000
C4LX02	TLDc domain-containing protein	C4LX02_ENTH1	EHI_127300	18.2185	18.9658	18.4933	17.9937	16.8484	17.3495	17.9258	18.4775	18.0899	0.0429047	0.142385	-1.16196	0.446904	EHI_127300	0.221344	0.34031	-0.394756	0.760618	EHI_127300	0.106553	0.198686	0.767207	1.70197	EHI_127300	0.0412303	0.0781393	WT_WT +indole	1	1.43166	-1.43166	0						305000	512000	369000	261000	118000	167000	249000	365000	279000
C4LZ59	Uncharacterized protein	C4LZ59_ENTH1	EHI_104480	21.654	21.7307	21.8576	20.4972	20.8191	20.5069	21.002	21.1143	20.3321	0.000713805	0.0238908	-1.13971	0.453852	EHI_104480	0.0207197	0.0671746	-0.931311	0.524382	EHI_104480	0.477269	0.579522	0.208395	1.1554	EHI_104480	0.00473394	0.017689	WT_WT +indole;WT_AI	2	2.28174	-2.28174	-1.86432	+			WT +indole_WT	+	3300000	3480000	3800000	1480000	1850000	1490000	2100000	2270000	1320000
C4M8R8	60S ribosomal protein L13, putative	C4M8R8_ENTH1	EHI_181560	23.6865	23.6431	23.6649	22.6231	22.8054	22.1488	25.2133	24.8623	23.5522	0.00437025	0.04994	-1.13905	0.454058	EHI_181560	0.157573	0.264483	0.877762	1.83752	EHI_181560	0.0204587	0.0663971	2.01681	4.04689	EHI_181560	0.0111309	0.0317013	AI_WT +indole	1	0	-2.03608	2.03608	+			WT +indole_WT	+	13500000	13100000	13300000	6460000	7330000	4650000	38900000	30500000	12300000
C4LZJ5	Ras family GTPase	C4LZJ5_ENTH1	EHI_124610	24.9672	25.2207	25.2133	24.0359	24.1642	23.7995	23.976	24.1488	24.002	0.00111411	0.0287753	-1.13384	0.455701	EHI_124610	0.000387099	0.0081575	-1.09147	0.469284	EHI_124610	0.741031	0.80811	0.0423743	1.02981	EHI_124610	0.000116992	0.00216412	WT_WT +indole;WT_AI	4	3.7264	-3.7264	-3.6331	+	+		AI_WT;WT +indole_WT	+	32800000	39100000	38900000	17200000	18800000	14600000	16500000	18600000	16800000
C4LUS4	Histone RNA hairpin-binding protein, putative	C4LUS4_ENTH1	EHI_178590	21.0625	21.2933	21.4425	20.1332	20.343	20.002	21.6409	21.7594	21.265	0.00173639	0.0341204	-1.10674	0.464343	EHI_178590	0.194392	0.308476	0.288958	1.22176	EHI_178590	0.00146223	0.0154339	1.39569	2.63115	EHI_178590	0.000429579	0.00423245	WT_WT +indole;AI_WT +indole	3	2.79271	-3.33859	3.33859	+		+	AI_WT +indole;WT +indole_WT	+	2190000	2570000	2850000	1150000	1330000	1050000	3270000	3550000	2520000
C4M0C6;C4M7H3	40S ribosomal protein S15, putative	C4M0C6_ENTH1;C4M7H3_ENTH1	EHI_064570;EHI_111980	25.9517	25.6096	25.6486	25.0484	24.8576	24.0105	27.3662	26.6458	25.8741	0.0310909	0.119584	-1.0978	0.467229	EHI_064570;EHI_111980	0.115019	0.21384	0.89206	1.85582	EHI_064570;EHI_111980	0.0206154	0.0664474	1.98986	3.97198	EHI_064570;EHI_111980	0.0123855	0.0341155	AI_WT +indole	2	0	-1.99102	1.99102					+	64900000	51200000	52600000	34700000	30400000	16900000	173000000	105000000	61500000
B1N2F4	Uncharacterized protein	B1N2F4_ENTH1	EHI_151530	19.4913	19.4893	19.4334	18.6766	18.1704	18.3624	18.6766	19.343	18.6662	0.00199219	0.0371956	-1.06824	0.476902	EHI_151530	0.0623789	0.139926	-0.576077	0.670785	EHI_151530	0.140327	0.238913	0.492158	1.40655	EHI_151530	0.00821297	0.025692	WT_WT +indole	1	2.17376	-2.17376	0	+			WT +indole_WT	+	737000	736000	708000	419000	295000	337000	419000	665000	416000
C4LY85;C4M760	Ubiquitin, putative	C4LY85_ENTH1;C4M760_ENTH1	EHI_083270;EHI_166800	29.114	28.8415	28.8974	28.141	27.9088	27.6595	28.1984	28.1263	28.1312	0.00294197	0.0419399	-1.04781	0.483703	EHI_083270;EHI_166800	0.000756497	0.0114751	-0.798951	0.574767	EHI_083270;EHI_166800	0.152259	0.252935	0.248854	1.18826	EHI_083270;EHI_166800	0.000551743	0.00485844	WT_WT +indole;WT_AI	4	3.25462	-3.25462	-2.62375	+	+		AI_WT;WT +indole_WT	+	581000000	481000000	500000000	296000000	252000000	212000000	308000000	293000000	294000000
C4LYA9	Acetyltransferase, GNAT family	C4LYA9_ENTH1	EHI_167080	25.5045	25.3101	25.4707	24.2096	24.5285	24.4041	25.391	25.902	25.4984	0.000690328	0.0236618	-1.04772	0.483733	EHI_167080	0.368803	0.49345	0.168694	1.12404	EHI_167080	0.00255953	0.0210623	1.21641	2.32368	EHI_167080	0.00046257	0.00441647	WT_WT +indole;AI_WT +indole	6	2.89261	-3.24419	3.24419	+		+	AI_WT +indole;WT +indole_WT	+	47600000	41600000	46500000	19400000	24200000	22200000	44000000	62700000	47400000
C4M2D2	Uncharacterized protein	C4M2D2_ENTH1	EHI_158130	19.2558	20.1079	19.5011	18.9965	18.4536	18.417	19.724	19.6835	19.0372	0.033793	0.124568	-0.999228	0.500268	EHI_158130	0.699191	0.776803	-0.140014	0.90751	EHI_158130	0.0417952	0.104477	0.859214	1.81405	EHI_158130	0.0382422	0.0737802	WT_WT +indole	1	1.35694	-1.35694	0						626000	1130000	742000	523000	359000	350000	866000	842000	538000
C4M2V2	Uncharacterized protein	C4M2V2_ENTH1	EHI_188850	21.2006	20.7634	20.5638	20.2185	19.7634	19.7356	20.2877	19.9301	20.0292	0.0186319	0.0895917	-0.936789	0.522394	EHI_188850	0.0245055	0.0753045	-0.76029	0.590378	EHI_188850	0.404064	0.515669	0.176499	1.13014	EHI_188850	0.011125	0.0317013	WT_WT +indole;WT_AI	3	1.91843	-1.91843	-1.52175					+	2410000	1780000	1550000	1220000	890000	873000	1280000	999000	1070000
C4LXH2	La ribonucleoprotein, putative	C4LXH2_ENTH1	EHI_131040	22.937	22.6714	22.8557	21.8987	21.9601	21.7955	22.1457	22.1976	22.265	0.000526173	0.0207901	-0.936557	0.522478	EHI_131040	0.00196317	0.0174535	-0.618588	0.651308	EHI_131040	0.00578891	0.0312355	0.317969	1.24657	EHI_131040	6.83847e-05	0.00157661	AI_WT +indole;WT_WT +indole;WT_AI	7	4.22868	-4.22868	-3.21214	+	+	+	AI_WT;AI_WT +indole;WT +indole_WT	+	8030000	6680000	7590000	3910000	4080000	3640000	4640000	4810000	5040000
B1N2P2	Uncharacterized protein	B1N2P2_ENTH1	EHI_183040	20.8269	21.0224	20.7715	19.9601	19.8697	20.002	20.6186	20.3752	20.3857	0.000406653	0.0181106	-0.929686	0.524973	EHI_183040	0.0197604	0.0655446	-0.413758	0.750665	EHI_183040	0.00431759	0.0267424	0.515928	1.42991	EHI_183040	0.000206464	0.00284181	AI_WT +indole;WT_WT +indole;WT_AI	3	3.78405	-3.78405	2.40227	+		+	AI_WT +indole;WT +indole_WT	+	1860000	2130000	1790000	1020000	958000	1050000	1610000	1360000	1370000
C4M059	40S ribosomal protein S28, putative	C4M059_ENTH1	EHI_021450	23.0805	22.2877	22.8288	21.6929	21.7512	21.9707	24.7492	24.1565	22.4701	0.0203171	0.0946961	-0.927409	0.525802	EHI_021450	0.215942	0.334245	1.0596	2.08436	EHI_021450	0.0446337	0.109795	1.98701	3.96415	EHI_021450	0.042196	0.0794679	AI_WT +indole	1	0	-1.44937	1.44937						8870000	5120000	7450000	3390000	3530000	4110000	28200000	18700000	5810000
C4M3W9	Cullin family profile domain-containing protein	C4M3W9_ENTH1	EHI_016470	21.9495	21.714	21.5592	20.6886	20.5915	21.1825	21.1704	20.9388	20.7955	0.0129211	0.0741204	-0.92001	0.528505	EHI_016470	0.00800801	0.0388758	-0.772672	0.585332	EHI_016470	0.527344	0.625796	0.147338	1.10752	EHI_016470	0.00715541	0.02335	WT_WT +indole;WT_AI	8	2.0859	-2.0859	-1.7373		+		AI_WT	+	4050000	3440000	3090000	1690000	1580000	2380000	2360000	2010000	1820000
C4LZQ8	40S ribosomal protein S28, putative	C4LZQ8_ENTH1	EHI_038860	24.2021	24.1795	23.9043	23.239	23.5045	22.8113	26.8142	26.217	24.8142	0.0151751	0.0797474	-0.910376	0.532047	EHI_038860	0.0367027	0.0979626	1.85318	3.61296	EHI_038860	0.0115719	0.0475481	2.76355	6.79067	EHI_038860	0.00476546	0.0177349	AI_WT +indole;AI_WT	4	-1.5695	-2.3739	2.3739			+	AI_WT +indole	+	19300000	19000000	15700000	9900000	11900000	7360000	118000000	78000000	29500000
C4LWD9	Ras GTPase-activating protein	C4LWD9_ENTH1	EHI_096260	22.5777	22.502	22.5093	21.6628	21.8191	21.4526	21.8113	22.0592	22.2905	0.00124665	0.0301981	-0.884866	0.541538	EHI_096260	0.0275562	0.0818314	-0.47602	0.718958	EHI_096260	0.0790225	0.164251	0.408846	1.32762	EHI_096260	0.00254312	0.0122057	WT_WT +indole;WT_AI	11	2.6891	-2.6891	-1.42947	+			WT +indole_WT	+	6260000	5940000	5970000	3320000	3700000	2870000	3680000	4370000	5130000
C4LZS1	poly(A)-specific ribonuclease	C4LZS1_ENTH1	EHI_039000	21.2989	20.8113	20.5165	20.2419	19.895	19.8469	20.3101	20.4375	19.9171	0.0275272	0.111887	-0.880964	0.543004	EHI_039000	0.0773626	0.162285	-0.654045	0.635496	EHI_039000	0.319972	0.437206	0.226919	1.17033	EHI_039000	0.0285254	0.0603628	WT_WT +indole	4	1.5559	-1.5559	0						2580000	1840000	1500000	1240000	975000	943000	1300000	1420000	990000
C4M0V8	Ras-GEF domain-containing protein	C4M0V8_ENTH1	EHI_100390	21.1457	21.6453	21.5545	20.8346	20.8034	20.1332	20.1079	20.343	20.2419	0.0357452	0.129172	-0.858079	0.551687	EHI_100390	0.00192662	0.0172869	-1.21755	0.430011	EHI_100390	0.206534	0.315733	-0.359475	0.779448	EHI_100390	0.00497926	0.0182217	WT_AI;WT_WT +indole	3	2.33699	-1.62965	-2.33699		+		AI_WT	+	2320000	3280000	3080000	1870000	1830000	1150000	1130000	1330000	1240000
C4LYZ8	PRA1 family protein	C4LYZ8_ENTH1	EHI_118140	23.0592	23.1688	22.8327	22.5615	22.1642	21.7675	22.4601	22.7695	22.4221	0.0265882	0.110216	-0.855825	0.552549	EHI_118140	0.0337377	0.0930028	-0.469638	0.722146	EHI_118140	0.203392	0.311707	0.386187	1.30693	EHI_118140	0.0239803	0.0532625	WT_WT +indole	3	1.69909	-1.69909	0						8740000	9430000	7470000	6190000	4700000	3570000	5770000	7150000	5620000
C4MA24	Ubiquitin-like protein 5, putative	C4MA24_ENTH1	EHI_090010	22.9261	23.4041	23.4923	22.3348	22.3266	22.6029	22.6119	22.6865	22.5427	0.0125557	0.0739755	-0.852719	0.55374	EHI_090010	0.0216714	0.0692822	-0.660465	0.632674	EHI_090010	0.126278	0.221722	0.192254	1.14255	EHI_090010	0.00488577	0.0180082	WT_WT +indole;WT_AI	3	2.3005	-2.3005	-1.7766					+	7970000	11100000	11800000	5290000	5260000	6370000	6410000	6750000	6110000
C4LUA1	Glutamate synthase beta subunit, putative	C4LUA1_ENTH1	EHI_110520	27.7581	27.7895	27.7453	26.8019	26.8741	27.0711	27.9869	28.0084	27.9595	0.000480741	0.0202573	-0.848627	0.555313	EHI_110520	0.000334984	0.00760244	0.220565	1.16519	EHI_110520	0.000196664	0.00665477	1.06919	2.09826	EHI_110520	9.29662e-06	0.000479586	WT_WT +indole;AI_WT +indole;AI_WT	45	4.41609	-5.02095	5.02095	+	+	+	AI_WT;AI_WT +indole;WT +indole_WT	+	227000000	232000000	225000000	117000000	123000000	141000000	266000000	270000000	261000000
C4LYE9	Uncharacterized protein	C4LYE9_ENTH1	EHI_008150	22.8987	22.6992	22.5093	21.8269	22.0292	21.7223	22.3857	22.3184	22.4298	0.00425507	0.049437	-0.842956	0.5575	EHI_008150	0.0501876	0.120142	-0.324439	0.798609	EHI_008150	0.00562697	0.0307635	0.518517	1.43248	EHI_008150	0.00124647	0.0077847	AI_WT +indole;WT_WT +indole	5	2.98317	-2.98317	1.91915	+		+	AI_WT +indole;WT +indole_WT	+	7820000	6810000	5970000	3720000	4280000	3460000	5480000	5230000	5650000
C4M4T0	Uncharacterized protein	C4M4T0_ENTH1	EHI_095180	25.0935	24.9803	25.0105	24.5045	24.3444	23.7389	25.8599	25.848	25.4362	0.0241696	0.104826	-0.83219	0.561676	EHI_095180	0.00871392	0.0406001	0.686624	1.60951	EHI_095180	0.00501602	0.0291093	1.51881	2.86555	EHI_095180	0.00150634	0.00871367	WT_WT +indole;AI_WT +indole;AI_WT	14	1.64072	-2.91722	2.91722		+	+	AI_WT;AI_WT +indole	+	35800000	33100000	33800000	23800000	21300000	14000000	60900000	60400000	45400000
C4LZZ2	Leucine-rich repeat containing protein	C4LZZ2_ENTH1	EHI_065760	17.4893	18.0426	17.734	16.8846	17.0743	16.8361	17.4334	16.8484	17.0319	0.00941128	0.0655902	-0.823603	0.565029	EHI_065760	0.0506776	0.120838	-0.650742	0.636953	EHI_065760	0.408496	0.520406	0.172862	1.12729	EHI_065760	0.0144528	0.0378861	WT_WT +indole;WT_AI	2	1.821	-1.821	-1.38893					+	184000	270000	218000	121000	138000	117000	177000	118000	134000
C4M0H0	Uncharacterized protein	C4M0H0_ENTH1	EHI_006970	19.0211	18.8238	19.0047	18.3962	17.9024	18.1307	18.6903	18.5011	18.7796	0.0066556	0.0574037	-0.806728	0.571677	EHI_006970	0.047523	0.116492	-0.29287	0.816276	EHI_006970	0.0354784	0.0939963	0.513858	1.42786	EHI_006970	0.00388181	0.0156187	AI_WT +indole;WT_WT +indole	2	2.47827	-2.47827	1.56237					+	532000	464000	526000	345000	245000	287000	423000	371000	450000
C4M0T0	Uncharacterized protein	C4M0T0_ENTH1	EHI_100410	19.8772	19.7488	19.6628	18.8757	18.8361	19.1752	18.8936	19.2581	19.3473	0.00295129	0.0419399	-0.800549	0.574131	EHI_100410	0.017229	0.0598672	-0.596572	0.661324	EHI_100410	0.309227	0.426962	0.203978	1.15187	EHI_100410	0.00462721	0.0174354	WT_WT +indole;WT_AI	7	2.34424	-2.34424	-1.74118	+			WT +indole_WT	+	963000	881000	830000	481000	468000	592000	487000	627000	667000
C4M2Y2	SNF7 family protein	C4M2Y2_ENTH1	EHI_048690	19.7618	19.1994	19.528	19.1605	18.4736	18.4775	19.778	19.343	18.9601	0.0476209	0.150135	-0.792532	0.57733	EHI_048690	0.660278	0.743825	-0.136053	0.910005	EHI_048690	0.116369	0.20993	0.656479	1.57623	EHI_048690	0.0785752	0.127188		3	0	0	0						889000	602000	756000	586000	364000	365000	899000	665000	510000
C4LSZ4	Uncharacterized protein	C4LSZ4_ENTH1	EHI_148240	24.9043	24.6096	24.7182	24.0609	23.8385	23.9847	24.239	24.3376	24.3578	0.00192258	0.0362528	-0.782691	0.581281	EHI_148240	0.00984521	0.0432415	-0.432558	0.740947	EHI_148240	0.00947043	0.0416663	0.350133	1.27468	EHI_148240	0.000474679	0.00447596	AI_WT +indole;WT_WT +indole;WT_AI	6	3.42124	-3.42124	-2.07623	+	+	+	AI_WT;AI_WT +indole;WT +indole_WT	+	31400000	25600000	27600000	17500000	15000000	16600000	19800000	21200000	21500000
C4M8G4	Uncharacterized protein	C4M8G4_ENTH1	EHI_062960	18.4656	17.9937	18.5049	17.8606	17.2512	17.5507	17.2232	16.7207	17.3408	0.0332906	0.124263	-0.767243	0.587539	EHI_062960	0.0081544	0.039271	-1.22653	0.427343	EHI_062960	0.150934	0.251302	-0.459289	0.727345	EHI_062960	0.00762374	0.0244799	WT_AI	3	2.1867	0	-2.1867		+		AI_WT	+	362000	261000	372000	238000	156000	192000	153000	108000	166000
C4M8F6	40S ribosomal protein S27a, putative	C4M8F6_ENTH1	EHI_036530	26.4234	26.3083	26.673	25.767	25.8336	25.5075	27.3578	27.141	25.7619	0.00641405	0.0564356	-0.765562	0.588224	EHI_036530	0.606526	0.698691	0.285326	1.21869	EHI_036530	0.108172	0.200863	1.05089	2.0718	EHI_036530	0.109743	0.164991		6	0	0	0						90000000	83100000	107000000	57100000	59800000	47700000	172000000	148000000	56900000
C4LU06	Ras family GTPase	C4LU06_ENTH1	EHI_068120	19.2512	18.9798	18.7273	18.5049	18.2185	17.9658	18.7504	18.6903	18.5318	0.0252612	0.107644	-0.756383	0.591979	EHI_068120	0.116782	0.214296	-0.32859	0.796314	EHI_068120	0.064408	0.141957	0.427792	1.34517	EHI_068120	0.0182322	0.0442233	WT_WT +indole	3	1.81801	-1.81801	0					+	624000	517000	434000	372000	305000	256000	441000	423000	379000
B1N4I1	SH3 domain-containing protein	B1N4I1_ENTH1	EHI_055350	23.654	23.5983	23.7695	23.0918	22.5938	23.0838	23.6971	23.7182	23.3239	0.0120678	0.0731488	-0.750834	0.59426	EHI_055350	0.531118	0.635373	-0.0942389	0.936766	EHI_055350	0.034603	0.0922613	0.656595	1.57636	EHI_055350	0.0100639	0.0295195	AI_WT +indole;WT_WT +indole	7	1.91155	-1.91155	1.652					+	13200000	12700000	14300000	8940000	6330000	8890000	13600000	13800000	10500000
P38653	Large ribosomal subunit protein eL21	RL21_ENTH1	RPL21	25.1833	25.2821	25.2571	24.6918	24.604	24.1871	27.2625	26.6458	25.6153	0.00923638	0.0648665	-0.746534	0.596034	RPL21	0.0580664	0.133112	1.26704	2.40667	RPL21	0.0163107	0.0582779	2.01357	4.0378	RPL21	0.00777467	0.0247747	AI_WT +indole	10	0	-2.17679	2.17679					+	38100000	40800000	40100000	27100000	25500000	19100000	161000000	105000000	51400000
B1N2G0	Elongin-C	B1N2G0_ENTH1	EHI_152700	21.6497	21.632	21.9171	21.1395	21.1015	20.7471	21.8461	21.4324	21.343	0.00900024	0.0642895	-0.736877	0.600037	EHI_152700	0.346119	0.472111	-0.192411	0.875142	EHI_152700	0.0521638	0.121672	0.544466	1.45848	EHI_152700	0.0152213	0.0392674	WT_WT +indole	2	1.83092	-1.83092	0					+	3290000	3250000	3960000	2310000	2250000	1760000	3770000	2830000	2660000
C4LVP7	Saposin B-type domain-containing protein	C4LVP7_ENTH1	EHI_186800	26.1234	26.1585	26.228	25.5492	25.5255	25.2353	25.965	26.1449	26.141	0.00225048	0.0382214	-0.733255	0.601545	EHI_186800	0.266133	0.390737	-0.0863082	0.94193	EHI_186800	0.00523579	0.0297433	0.646947	1.56585	EHI_186800	0.000583915	0.00496759	AI_WT +indole;WT_WT +indole	34	3.12296	-3.12296	2.8303	+		+	AI_WT +indole;WT +indole_WT	+	73100000	74900000	78600000	49100000	48300000	39500000	65500000	74200000	74000000
C4M727	60S ribosomal protein L27, putative	C4M727_ENTH1	EHI_183480	27.1984	27.3066	26.6181	26.4676	26.3118	26.1871	28.7676	28.5203	27.4073	0.0347202	0.126713	-0.718843	0.607585	EHI_183480	0.0643553	0.142524	1.19072	2.28267	EHI_183480	0.0109818	0.0459002	1.90957	3.75696	EHI_183480	0.00757325	0.0244303	AI_WT +indole	16	0	-2.1903	2.1903			+	AI_WT +indole	+	154000000	166000000	103000000	92800000	83300000	76400000	457000000	385000000	178000000
C4M656	DNA topoisomerase	C4M656_ENTH1	EHI_042880	22.7574	22.7735	22.7203	22.1111	22.1976	21.7955	22.7182	22.7796	22.7715	0.00437097	0.04994	-0.715653	0.608929	EHI_042880	0.820401	0.871226	0.00603549	1.00419	EHI_042880	0.00430171	0.0266799	0.721689	1.64911	EHI_042880	0.000568479	0.00491793	WT_WT +indole;AI_WT +indole	24	2.9954	-3.01508	3.01508	+		+	AI_WT +indole;WT +indole_WT	+	7090000	7170000	6910000	4530000	4810000	3640000	6900000	7200000	7160000
C4M4N7	TLDc domain-containing protein	C4M4N7_ENTH1	EHI_189530	20.2989	20.6714	20.6628	19.8965	19.8469	19.7439	20.2877	20.654	20.0691	0.0054272	0.0530364	-0.715275	0.609089	EHI_189530	0.379606	0.498973	-0.20743	0.866079	EHI_189530	0.0451139	0.110645	0.507845	1.42192	EHI_189530	0.0164647	0.0413481	WT_WT +indole	3	1.81257	-1.81257	0					+	1290000	1670000	1660000	976000	943000	878000	1280000	1650000	1100000
C4M7E3	Glycosyltransferase	C4M7E3_ENTH1	EHI_166360	23.6431	23.6649	23.5404	22.8288	22.9672	22.9079	22.8365	23.1095	23.3645	0.000209634	0.0135613	-0.71481	0.609285	EHI_166360	0.0310611	0.0876502	-0.512605	0.700956	EHI_166360	0.268854	0.385219	0.202205	1.15046	EHI_166360	0.00428214	0.0166483	WT_WT +indole;WT_AI	10	2.39554	-2.39554	-1.71279	+			WT +indole_WT	+	13100000	13300000	12200000	7450000	8200000	7870000	7490000	9050000	10800000
C4LVH4	non-specific serine/threonine protein kinase	C4LVH4_ENTH1	EHI_103290	19.4496	19.2967	19.3079	18.6662	18.7667	18.4775	19.2161	19.2787	19.4516	0.00188099	0.0359017	-0.714572	0.609386	EHI_103290	0.697291	0.775096	-0.0359319	0.975401	EHI_103290	0.00352876	0.0241168	0.67864	1.60063	EHI_103290	0.000560753	0.00488778	AI_WT +indole;WT_WT +indole	4	3.06866	-3.06866	2.94772	+		+	AI_WT +indole;WT +indole_WT	+	716000	644000	649000	416000	446000	365000	609000	636000	717000
C4LTF5	Uncharacterized protein	C4LTF5_ENTH1	EHI_045420	22.3184	22.1946	22.0156	21.6584	21.4425	21.2933	22.1174	22.0359	21.7675	0.00666148	0.0574037	-0.71145	0.610706	EHI_045420	0.214556	0.332688	-0.202594	0.868987	EHI_045420	0.0272876	0.0791249	0.508856	1.42292	EHI_045420	0.00614479	0.0210612	AI_WT +indole;WT_WT +indole	6	2.2394	-2.2394	1.5734					+	5230000	4800000	4240000	3310000	2850000	2570000	4550000	4300000	3570000
C4M732	Uncharacterized protein	C4M732_ENTH1	EHI_183530	18.8018	18.7471	18.6453	18.0211	17.9142	18.1357	18.8995	18.3709	18.0532	0.000847134	0.024167	-0.707771	0.612265	EHI_183530	0.312011	0.438879	-0.290198	0.81779	EHI_183530	0.1768	0.282023	0.417573	1.33568	EHI_183530	0.0415871	0.0787184	WT_WT +indole	1	1.44777	-1.44777	0	+			WT +indole_WT		457000	440000	410000	266000	247000	288000	489000	339000	272000
C4LWA5	DH domain-containing protein	C4LWA5_ENTH1	EHI_155540	20.002	19.7273	19.7056	19.2185	19.0743	19.0265	19.6783	19.6628	20.1332	0.00319469	0.0435059	-0.705207	0.613355	EHI_155540	0.945748	0.966148	0.0131353	1.00915	EHI_155540	0.0120536	0.0487014	0.718342	1.64529	EHI_155540	0.00550838	0.0194779	WT_WT +indole;AI_WT +indole	5	2.0278	-2.06581	2.06581	+		+	AI_WT +indole;WT +indole_WT	+	1050000	868000	855000	610000	552000	534000	839000	830000	1150000
A0A8U0WP63	DNA (Cytosine-5)-methyltransferase, putative	A0A8U0WP63_ENTH1	EHI_069140	19.2185	19.0743	19.3752	18.6937	18.2967	18.6024	13	18.5049	13	0.00953379	0.0655902	-0.691706	0.619121	EHI_069140	0.0752948	0.158817	-4.38766	0.0477729	EHI_069140	0.114816	0.209095	-3.69596	0.0771625	EHI_069140	0.0542235	0.0954292		3	0	0	0						610000	552000	680000	424000	322000	398000	NaN	372000	NaN
C4M128	BAR/SH3 domain containing protein	C4M128_ENTH1	EHI_105240	22.5165	22.4576	22.6186	21.7098	21.8034	22.0224	23.3376	23.1795	22.8442	0.00273024	0.0403745	-0.685729	0.621692	EHI_105240	0.0182027	0.0618972	0.589493	1.50472	EHI_105240	0.00178329	0.017424	1.27522	2.42036	EHI_105240	0.000384735	0.00395985	WT_WT +indole;AI_WT +indole;AI_WT	10	2.09989	-3.51512	3.51512	+		+	AI_WT +indole;WT +indole_WT	+	6000000	5760000	6440000	3430000	3660000	4260000	10600000	9500000	7530000
C4LYR0	Thioredoxin	C4LYR0_ENTH1	EHI_004490	29.4473	29.2557	29.099	28.5609	28.7129	28.4862	29.4154	29.6128	29.4194	0.00488202	0.0514638	-0.680664	0.623878	EHI_004490	0.147229	0.25117	0.215199	1.16086	EHI_004490	0.000656166	0.0108232	0.895863	1.86072	EHI_004490	0.000498723	0.0045339	WT_WT +indole;AI_WT +indole	8	2.65903	-3.30052	3.30052			+	AI_WT +indole	+	732000000	641000000	575000000	396000000	440000000	376000000	716000000	821000000	718000000
C4LZD1	Protein with RhoGEF and ArfGAP domains	C4LZD1_ENTH1	EHI_137680	19.4395	19.2967	19.29	18.6096	18.7471	18.6276	18.7828	18.3667	19.1922	0.000473437	0.0201342	-0.680603	0.623904	EHI_137680	0.0821799	0.168542	-0.561509	0.677593	EHI_137680	0.648669	0.730904	0.119094	1.08605	EHI_137680	0.0315515	0.0645451	WT_WT +indole	4	1.46226	-1.46226	0	+			WT +indole_WT		711000	644000	641000	400000	440000	405000	451000	338000	599000
C4LVB1	Uncharacterized protein	C4LVB1_ENTH1	EHI_196930	21.7915	22.1111	21.9171	21.1206	21.3857	21.2764	22.1886	22.4849	21.823	0.00490438	0.0515465	-0.678981	0.624606	EHI_196930	0.348851	0.474992	0.225603	1.16927	EHI_196930	0.0118331	0.0482042	0.904584	1.872	EHI_196930	0.00660543	0.0221188	WT_WT +indole;AI_WT +indole	3	1.61602	-2.18622	2.18622			+	AI_WT +indole	+	3630000	4530000	3960000	2280000	2740000	2540000	4780000	5870000	3710000
B1N3T7	Nuclease sbcCD subunit C	B1N3T7_ENTH1	EHI_154200	23.2185	23.1426	23.0309	22.502	22.5498	22.3348	22.6907	22.8365	22.823	0.00140966	0.0309788	-0.668407	0.629201	EHI_154200	0.00835656	0.0398411	-0.347216	0.7861	EHI_154200	0.0159746	0.0575686	0.321191	1.24936	EHI_154200	0.000464155	0.00441958	AI_WT +indole;WT_WT +indole;WT_AI	15	3.43488	-3.43488	-1.96098	+	+		AI_WT;WT +indole_WT	+	9760000	9260000	8570000	5940000	6140000	5290000	6770000	7490000	7420000
C4M8A9	60S ribosomal protein L31, putative	C4M8A9_ENTH1	EHI_058080	23.1504	22.6029	22.4118	22.019	21.9495	22.1976	24.9043	24.4488	22.9316	0.0461294	0.14793	-0.666306	0.630118	EHI_058080	0.0970115	0.190784	1.37321	2.59046	EHI_058080	0.0274252	0.0793204	2.03952	4.11108	EHI_058080	0.0207761	0.0485302	AI_WT +indole	2	0	-1.72804	1.72804					+	9310000	6370000	5580000	4250000	4050000	4810000	31400000	22900000	8000000
A0A8U0WPC0	serine O-acetyltransferase	A0A8U0WPC0_ENTH1	EHI_153430	20.8802	20.7876	20.9459	20.2419	20.2302	20.1457	21.3645	21.0426	21.1704	0.000268639	0.0154232	-0.665274	0.630569	EHI_153430	0.0368721	0.0983113	0.321278	1.24944	EHI_153430	0.000555878	0.00997183	0.986552	1.98144	EHI_153430	8.80488e-05	0.00179643	WT_WT +indole;AI_WT +indole;AI_WT	1	3.14981	-4.11106	4.11106	+		+	AI_WT +indole;WT +indole_WT	+	1930000	1810000	2020000	1240000	1230000	1160000	2700000	2160000	2360000
C4M7U2	Ribosomal protein L15	C4M7U2_ENTH1	EHI_020300	27.5315	27.5014	27.4234	27.0813	26.9316	26.4629	28.5718	28.3066	27.7129	0.0250617	0.107177	-0.660165	0.632806	EHI_020300	0.0497889	0.119601	0.711674	1.6377	EHI_020300	0.0120955	0.0487221	1.37184	2.588	EHI_020300	0.00540596	0.0192189	AI_WT +indole	11	0	-2.35956	2.35956			+	AI_WT +indole	+	194000000	190000000	180000000	142000000	128000000	92500000	399000000	332000000	220000000
C4LUR5	Isopentenyl phosphate kinase	C4LUR5_ENTH1	EHI_178490	26.0874	26.1642	26.3695	25.4923	25.6649	25.5045	25.772	25.7771	25.7821	0.00293716	0.0419399	-0.653164	0.635884	EHI_178490	0.00696721	0.036141	-0.429998	0.742263	EHI_178490	0.0160462	0.0576461	0.223166	1.16729	EHI_178490	0.000606806	0.00506881	WT_WT +indole;WT_AI	16	3.27904	-3.27904	-2.32163	+	+		AI_WT;WT +indole_WT	+	71300000	75200000	86700000	47200000	53200000	47600000	57300000	57500000	57700000
C4M5B9	Chaperone DnaJ C-terminal domain-containing protein	C4M5B9_ENTH1	EHI_121720	19.6276	19.3857	19.6276	18.8936	18.7207	19.0691	18.963	19.356	19.7907	0.00716747	0.0588307	-0.65252	0.636168	EHI_121720	0.521454	0.627602	-0.177069	0.884498	EHI_121720	0.140705	0.239291	0.475451	1.39035	EHI_121720	0.0607607	0.104268		2	0	0	0						810000	685000	810000	487000	432000	550000	511000	671000	907000
C4M6R3	YEATS domain-containing protein	C4M6R3_ENTH1	EHI_088040	20.5823	20.5356	20.0426	19.8361	19.8113	19.5582	19.7876	20.0292	19.9742	0.0283981	0.113758	-0.651637	0.636558	EHI_088040	0.0716034	0.153713	-0.456542	0.728731	EHI_088040	0.165082	0.268612	0.195095	1.1448	EHI_088040	0.021453	0.0495839	WT_WT +indole	2	1.70163	-1.70163	0					+	1570000	1520000	1080000	936000	920000	772000	905000	1070000	1030000
C4M9S4	UEV domain-containing protein	C4M9S4_ENTH1	EHI_135460	21.7307	21.6141	21.7915	21.1642	21.1457	20.8802	20.6886	20.8876	20.9243	0.00354565	0.0450274	-0.648748	0.637833	EHI_135460	0.000612693	0.0106535	-0.878594	0.543897	EHI_135460	0.121854	0.216597	-0.229846	0.852726	EHI_135460	0.000398467	0.00403809	WT_AI;WT_WT +indole	8	3.41372	-2.70102	-3.41372	+	+		AI_WT;WT +indole_WT	+	3480000	3210000	3630000	2350000	2320000	1930000	1690000	1940000	1990000
C4LYD2	Villidin, putative	C4LYD2_ENTH1	EHI_007950	23.2821	23.4676	23.417	22.9043	22.8461	22.4726	23.0156	22.8746	22.7492	0.0113933	0.070845	-0.647901	0.638208	EHI_007950	0.00580898	0.0321524	-0.509103	0.702659	EHI_007950	0.422824	0.532668	0.138798	1.10099	EHI_007950	0.00684955	0.0226241	WT_WT +indole;WT_AI	10	2.14633	-2.14633	-1.66602		+		AI_WT	+	10200000	11600000	11200000	7850000	7540000	5820000	8480000	7690000	7050000
C4LUX4	Uncharacterized protein	C4LUX4_ENTH1	EHI_092090	19.2185	19.0506	18.9854	18.4211	18.2558	18.6453	19.0795	18.1752	13	0.00827305	0.0622957	-0.644079	0.639901	EHI_092090	0.285703	0.412612	-2.33322	0.198441	EHI_092090	0.423606	0.533507	-1.68914	0.310112	EHI_092090	0.362216	0.429021		3	0	0	0						610000	543000	519000	351000	313000	410000	554000	296000	NaN
B1N3L4	Uncharacterized protein	B1N3L4_ENTH1	EHI_052720	21.2764	20.8346	20.9243	20.343	20.6096	20.1581	20.9243	20.9098	20.6628	0.0269788	0.110314	-0.641543	0.641027	EHI_052720	0.322881	0.449762	-0.179496	0.883011	EHI_052720	0.0415913	0.104023	0.462047	1.37749	EHI_052720	0.0219028	0.0503208	WT_WT +indole	2	1.68275	-1.68275	0						2540000	1870000	1990000	1330000	1600000	1170000	1990000	1970000	1660000
C4M365	Nitrogen permease regulator 2	C4M365_ENTH1	EHI_086100	21.3538	21.0886	21.2125	20.5069	20.6276	20.6006	21.0559	20.8576	20.8113	0.00165822	0.0334043	-0.639966	0.641728	EHI_086100	0.0444877	0.111865	-0.310066	0.806605	EHI_086100	0.016781	0.0591164	0.3299	1.25693	EHI_086100	0.00138098	0.00825901	AI_WT +indole;WT_WT +indole;WT_AI	11	2.95844	-2.95844	1.56113	+			WT +indole_WT	+	2680000	2230000	2430000	1490000	1620000	1590000	2180000	1900000	1840000
C4LY91	Guanine nucleotide-binding protein-like 1	C4LY91_ENTH1	EHI_166870	22.0054	22.0325	22.2006	21.417	21.5545	21.3645	22.4041	21.9777	21.5165	0.0015963	0.0331054	-0.634171	0.644311	EHI_166870	0.689013	0.769216	-0.113413	0.924399	EHI_166870	0.118237	0.212337	0.520758	1.43471	EHI_166870	0.0585609	0.101133		14	0	0	0	+			WT +indole_WT		4210000	4290000	4820000	2800000	3080000	2700000	5550000	4130000	3000000
C4LVT2	60S ribosomal protein L13, putative	C4LVT2_ENTH1	EHI_187150	26.0914	26.2002	25.9495	25.5225	25.6703	25.1565	27.2803	27.2445	26.2207	0.0203094	0.0946961	-0.630586	0.645914	EHI_187150	0.0783342	0.163654	0.834752	1.78355	EHI_187150	0.0181244	0.0616927	1.46534	2.76128	EHI_187150	0.0101446	0.0296808	AI_WT +indole	15	0	-2.07608	2.07608					+	71500000	77100000	64800000	48200000	53400000	37400000	163000000	159000000	78200000
C4LT03	Pumilio family RNA-binding protein	C4LT03_ENTH1	EHI_148330	23.1269	23.2477	23.1642	22.6209	22.6119	22.417	22.9098	22.9916	22.9261	0.00112906	0.0288099	-0.629701	0.64631	EHI_148330	0.0055466	0.0314144	-0.237111	0.848442	EHI_148330	0.0052416	0.0297433	0.39259	1.31275	EHI_148330	0.000203792	0.00281399	AI_WT +indole;WT_WT +indole;WT_AI	13	3.76992	-3.76992	2.64864	+	+	+	AI_WT;AI_WT +indole;WT +indole_WT	+	9160000	9960000	9400000	6450000	6410000	5600000	7880000	8340000	7970000
C4LZA6	Myb-like DNA-binding domain containing protein	C4LZA6_ENTH1	EHI_000550	22.928	23.4041	23.4425	22.7796	22.4221	22.6865	23.2961	23.4676	22.7895	0.0332054	0.124131	-0.628794	0.646717	EHI_000550	0.79257	0.848837	-0.0737445	0.950169	EHI_000550	0.0732866	0.155422	0.55505	1.46922	EHI_000550	0.0662219	0.111645		1	0	0	0						7980000	11100000	11400000	7200000	5620000	6750000	10300000	11600000	7250000
C4M842	Uncharacterized protein	C4M842_ENTH1	EHI_108630	22.1047	21.7594	21.7512	21.1519	21.3592	21.2185	21.7056	21.7182	21.3592	0.0087827	0.0638274	-0.628599	0.646804	EHI_108630	0.169012	0.278694	-0.277472	0.825035	EHI_108630	0.0570314	0.130188	0.351126	1.27556	EHI_108630	0.013622	0.0364347	WT_WT +indole	5	1.94798	-1.94798	0					+	4510000	3550000	3530000	2330000	2690000	2440000	3420000	3450000	2690000
C4M7A5	40S ribosomal protein S15, putative	C4M7A5_ENTH1	EHI_046690	23.8093	24.1795	23.7895	23.3511	23.4298	23.1158	24.5225	24.7745	24.3578	0.0165599	0.0838585	-0.627195	0.647434	EHI_046690	0.0234548	0.0732005	0.625518	1.54276	EHI_046690	0.00122877	0.0142248	1.25271	2.38289	EHI_046690	0.000773897	0.00589825	WT_WT +indole;AI_WT +indole;AI_WT	3	1.70663	-3.21214	3.21214			+	AI_WT +indole	+	14700000	19000000	14500000	10700000	11300000	9090000	24100000	28700000	21500000
C4LU62	Protein kinase domain containing protein	C4LU62_ENTH1	EHI_068720	22.019	21.9777	22.0854	21.5731	21.4067	21.2302	22.4651	22.5451	22.3101	0.00386045	0.0469062	-0.624041	0.648851	EHI_068720	0.00551991	0.0313067	0.412732	1.3312	EHI_068720	0.0010081	0.0130684	1.03677	2.05163	EHI_068720	0.000157219	0.00244911	WT_WT +indole;AI_WT +indole;AI_WT	10	2.67999	-3.89082	3.89082	+	+	+	AI_WT;AI_WT +indole;WT +indole_WT	+	4250000	4130000	4450000	3120000	2780000	2460000	5790000	6120000	5200000
C4LVF6	Uncharacterized protein	C4LVF6_ENTH1	EHI_197400	19.5088	19.1206	19.5676	18.8484	18.8454	18.6311	19.6078	19.5394	19.6186	0.0166833	0.0840516	-0.624019	0.648861	EHI_197400	0.25376	0.377761	0.189641	1.14048	EHI_197400	0.000433189	0.00914466	0.81366	1.75767	EHI_197400	0.00186729	0.0102257	WT_WT +indole;AI_WT +indole	3	2.14036	-2.72265	2.72265			+	AI_WT +indole	+	746000	570000	777000	472000	471000	406000	799000	762000	805000
C4M0G1	Uncharacterized protein	C4M0G1_ENTH1	EHI_006880	19.8727	20.0951	19.9601	19.2922	19.3343	19.4375	19.392	19.6204	19.7828	0.00132987	0.0305404	-0.621305	0.650082	EHI_006880	0.0444127	0.111737	-0.377548	0.769745	EHI_006880	0.114777	0.209095	0.243758	1.18407	EHI_006880	0.00422011	0.0165186	WT_WT +indole;WT_AI	2	2.45201	-2.45201	-1.45727	+			WT +indole_WT	+	960000	1120000	1020000	642000	661000	710000	688000	806000	902000
C4M1K0	Lecithin:cholesterol acyltransferase domain-containing protein	C4M1K0_ENTH1	EHI_084690	19.002	18.7699	18.5127	18.2326	17.9024	18.2877	19.1507	19.0691	19.1556	0.0287219	0.114315	-0.620616	0.650393	EHI_084690	0.0650891	0.143708	0.363597	1.28663	EHI_084690	0.00134446	0.014801	0.984212	1.97823	EHI_084690	0.0019306	0.0103224	WT_WT +indole;AI_WT +indole	5	1.80033	-2.78624	2.78624			+	AI_WT +indole	+	525000	447000	374000	308000	245000	320000	582000	550000	584000
C4LU49	U6 snRNA-associated Sm-like protein LSm2, putative	C4LU49_ENTH1	EHI_068580	20.2877	20.1332	19.668	19.4025	19.5242	19.3034	18.2419	19.0612	13	0.0346197	0.126599	-0.619588	0.650857	EHI_068580	0.162473	0.270632	-3.26193	0.104247	EHI_068580	0.236628	0.349699	-2.64234	0.160168	EHI_068580	0.164886	0.225873		1	0	0	0						1280000	1150000	833000	693000	754000	647000	310000	547000	NaN
C4LWR7	Peroxisomal biogenesis factor	C4LWR7_ENTH1	EHI_198710	22.5498	22.3619	22.3962	21.9742	21.9316	21.5545	22.2155	22.4601	22.3511	0.013292	0.0750351	-0.615873	0.652535	EHI_198710	0.362933	0.488232	-0.0937201	0.937103	EHI_198710	0.0258534	0.0763883	0.522153	1.4361	EHI_198710	0.00705506	0.0230963	AI_WT +indole;WT_WT +indole	5	2.0854	-2.0854	1.75496					+	6140000	5390000	5520000	4120000	4000000	3080000	4870000	5770000	5350000
C4LZH8	Uncharacterized protein	C4LZH8_ENTH1	EHI_124420	21.0359	20.9672	20.9459	20.5545	20.6276	19.9459	20.6006	20.4676	20.2764	0.0494407	0.153419	-0.607012	0.656555	EHI_124420	0.00546626	0.0311951	-0.534803	0.690253	EHI_124420	0.774581	0.835807	0.0722097	1.05133	EHI_124420	0.0388034	0.0745821	WT_WT +indole	4	1.33602	-1.33602	0		+		AI_WT		2150000	2050000	2020000	1540000	1620000	1010000	1590000	1450000	1270000
C4M4G4	GRIP domain-containing protein	C4M4G4_ENTH1	EHI_042100	17.7005	18.3012	17.9258	17.4736	17.4252	17.2137	17.4736	17.6869	17.624	0.0347613	0.126713	-0.604982	0.657479	EHI_042100	0.110269	0.207274	-0.380999	0.767906	EHI_042100	0.0927169	0.181877	0.223983	1.16795	EHI_042100	0.0283846	0.0601201	WT_WT +indole	1	1.60669	-1.60669	0						213000	323000	249000	182000	176000	152000	182000	211000	202000
C4MB48	Uncharacterized protein	C4MB48_ENTH1	EHI_042740	20.3752	20.3101	20.4576	19.5127	19.7323	20.0951	19.9459	19.668	19.8515	0.0264823	0.109976	-0.600945	0.659322	EHI_042740	0.00371735	0.0252082	-0.559177	0.678689	EHI_042740	0.835405	0.882178	0.0417678	1.02937	EHI_042740	0.0154241	0.0394713	WT_WT +indole;WT_AI	2	1.6834	-1.6834	-1.55036		+		AI_WT	+	1360000	1300000	1440000	748000	871000	1120000	1010000	833000	946000
Q24857	NADP-dependent alcohol dehydrogenase 3	ADH3_ENTH1	ADH3	31.6923	31.7573	31.7927	31.1361	31.2703	31.0349	31.5156	31.7211	31.6881	0.00127189	0.0302683	-0.600322	0.659607	ADH3	0.206069	0.322113	-0.105817	0.929279	ADH3	0.00609327	0.0322313	0.494506	1.40884	ADH3	0.000620341	0.00514459	AI_WT +indole;WT_WT +indole	32	3.15282	-3.15282	2.70184	+		+	AI_WT +indole;WT +indole_WT	+	3470000128	3630000128	3720000000	2360000000	2590000128	2200000000	3070000128	3540000000	3460000000
C4LZR1	Rap-GAP domain-containing protein	C4LZR1_ENTH1	EHI_038890	18.6168	18.5768	18.3365	17.83	17.9937	17.9083	18.8361	19.1874	18.8667	0.00382599	0.0468149	-0.599386	0.660035	EHI_038890	0.0334349	0.0924186	0.453352	1.36922	EHI_038890	0.000987966	0.0130094	1.05274	2.07446	EHI_038890	0.000417265	0.00415552	WT_WT +indole;AI_WT +indole;AI_WT	3	2.18443	-3.47424	3.47424	+		+	AI_WT +indole;WT +indole_WT	+	402000	391000	331000	233000	261000	246000	468000	597000	478000
A0A8U0WPK5	ADP ribosylation factor family GTPase, putative	A0A8U0WPK5_ENTH1	EHI_121870	20.2302	20.0821	20.0559	19.503	19.6453	19.4273	20.417	20.1079	21.0493	0.00204811	0.0373901	-0.597574	0.660864	EHI_121870	0.227582	0.347461	0.401966	1.32131	EHI_121870	0.024546	0.0741732	0.99954	1.99936	EHI_121870	0.0153998	0.0394713	AI_WT +indole	4	0	-1.88571	1.88571	+			WT +indole_WT	+	1230000	1110000	1090000	743000	820000	705000	1400000	1130000	2170000
C4LXA3	Beta-amylase	C4LXA3_ENTH1	EHI_098200	21.1015	20.9459	20.8034	20.4375	20.2302	20.3962	17.5127	13	13	0.00507817	0.0520626	-0.595636	0.661753	EHI_098200	0.0128651	0.0510822	-6.44605	0.0114695	EHI_098200	0.0177526	0.0608571	-5.85041	0.017332	EHI_098200	0.00351056	0.0146226	WT +indole_AI;WT_AI	7	2.32962	2.1232	-2.32962					+	2250000	2020000	1830000	1420000	1230000	1380000	187000	NaN	NaN
C4M9Y1	Uncharacterized protein	C4M9Y1_ENTH1	EHI_131460	17.1155	17.4004	17.2877	16.3632	16.624	17.0319	16.8484	16.5417	16.8606	0.0481714	0.151128	-0.594847	0.662115	EHI_131460	0.0177539	0.0609143	-0.517642	0.698513	EHI_131460	0.744197	0.810986	0.0772057	1.05497	EHI_131460	0.0417893	0.0790039	WT_WT +indole	2	1.31243	-1.31243	0						142000	173000	160000	84300	101000	134000	118000	95400	119000
C4M9W9	RhoGAP domain containing protein	C4M9W9_ENTH1	EHI_129360	18.8876	19.1104	18.6593	18.4696	18.2512	18.1655	18.8392	18.6311	18.6096	0.0204436	0.095038	-0.590362	0.664176	EHI_129360	0.26719	0.39186	-0.19245	0.875118	EHI_129360	0.0268463	0.0784338	0.397912	1.3176	EHI_129360	0.0159823	0.0405805	WT_WT +indole	2	1.84278	-1.84278	0					+	485000	566000	414000	363000	312000	294000	469000	406000	400000
B1N2X4	Myosin-2 heavy chain, putative	B1N2X4_ENTH1	EHI_014010	19.7123	19.4046	19.4536	19.2673	18.8636	18.6731	19.2066	19.4129	19.4516	0.0418938	0.141107	-0.588815	0.664889	EHI_014010	0.244252	0.36633	-0.166481	0.891013	EHI_014010	0.0914485	0.180466	0.422334	1.34009	EHI_014010	0.0362496	0.0710357	WT_WT +indole	5	1.46432	-1.46432	0						859000	694000	718000	631000	477000	418000	605000	698000	717000
C4LYU6	Rho guanine nucleotide exchange factor, putative	C4LYU6_ENTH1	EHI_010590	21.4874	21.5069	21.2764	20.8651	20.8876	20.7553	21.2477	21.3376	21.1642	0.00223398	0.0381438	-0.587527	0.665483	EHI_010590	0.123195	0.221945	-0.17372	0.886554	EHI_010590	0.00305401	0.0227789	0.413807	1.3322	EHI_010590	0.000871537	0.00629883	AI_WT +indole;WT_WT +indole	10	3.09608	-3.09608	2.30127	+		+	AI_WT +indole;WT +indole_WT	+	2940000	2980000	2540000	1910000	1940000	1770000	2490000	2650000	2350000
C4LT16	Leucine rich repeat protein, BspA family	C4LT16_ENTH1	EHI_148460	20.4972	20.5451	20.4375	20.002	19.8128	19.9024	20.5731	20.6186	20.4067	0.000730185	0.0238908	-0.587502	0.665494	EHI_148460	0.609827	0.701087	0.0395571	1.0278	EHI_148460	0.0017571	0.0172959	0.627059	1.54441	EHI_148460	0.000234408	0.0030276	WT_WT +indole;AI_WT +indole	3	3.30019	-3.45714	3.45714	+		+	AI_WT +indole;WT +indole_WT	+	1480000	1530000	1420000	1050000	921000	980000	1560000	1610000	1390000
C4M4J1	Uncharacterized protein	C4M4J1_ENTH1	EHI_139010	23.654	23.7286	23.6431	23.2199	23.2185	22.8307	23.6971	23.5285	23.5983	0.0114424	0.0710201	-0.585519	0.666409	EHI_139010	0.294573	0.420662	-0.0672487	0.954456	EHI_139010	0.0200441	0.0656876	0.51827	1.43224	EHI_139010	0.00426965	0.0166211	AI_WT +indole;WT_WT +indole	3	2.26734	-2.26734	2.01164					+	13200000	13900000	13100000	9770000	9760000	7460000	13600000	12100000	12700000
C4M0I5	Phospholipase B-like	C4M0I5_ENTH1	EHI_024430	20.5069	20.2302	19.9459	19.6276	19.7553	19.5582	20.1704	20.3857	20.5915	0.0278521	0.112511	-0.580638	0.668668	EHI_024430	0.487072	0.598451	0.154853	1.11331	EHI_024430	0.00545306	0.0303936	0.735491	1.66496	EHI_024430	0.0118128	0.0329715	WT_WT +indole;AI_WT +indole	3	1.4639	-1.90844	1.90844			+	AI_WT +indole	+	1490000	1230000	1010000	810000	885000	772000	1180000	1370000	1580000
C4LTN6	ARF GTPase activating protein, putative	C4LTN6_ENTH1	EHI_012490	20.7307	21.0156	21.0625	20.3321	20.5165	20.2302	20.953	20.6886	20.5261	0.0123931	0.0739755	-0.576642	0.670523	EHI_012490	0.257503	0.381946	-0.213677	0.862337	EHI_012490	0.0727742	0.154763	0.362965	1.28607	EHI_012490	0.0222392	0.0508909	WT_WT +indole	5	1.71446	-1.71446	0						1740000	2120000	2190000	1320000	1500000	1230000	2030000	1690000	1510000
C4MBJ8	Uncharacterized protein	C4MBJ8_ENTH1	EHI_163240	27.9539	27.6663	27.6181	27.4073	27.217	26.8858	27.4473	27.4551	27.6798	0.0357132	0.129158	-0.576082	0.670783	EHI_163240	0.166835	0.275886	-0.218708	0.859335	EHI_163240	0.103939	0.196196	0.357374	1.28109	EHI_163240	0.033144	0.0667075	WT_WT +indole	8	1.54096	-1.54096	0						260000000	213000000	206000000	178000000	156000000	124000000	183000000	184000000	215000000
C4M9X4	HMG box protein	C4M9X4_ENTH1	EHI_179340	23.8288	23.7492	23.48	23.0902	23.1534	23.1015	22.9298	23.0935	23.0139	0.00600391	0.0550876	-0.570946	0.673175	EHI_179340	0.00432467	0.0272048	-0.673618	0.626932	EHI_179340	0.114965	0.209119	-0.102673	0.931306	EHI_179340	0.0008445	0.00620498	WT_AI;WT_WT +indole	6	2.9978	-2.61756	-2.9978		+		AI_WT	+	14900000	14100000	11700000	8930000	9330000	9000000	7990000	8950000	8470000
C4MBS5	AIG1 family protein	C4MBS5_ENTH1	EHI_089670	21.7915	21.3592	21.4874	21.2361	20.9672	20.7223	21.3045	21.4425	21.0886	0.0436269	0.143435	-0.570828	0.67323	EHI_089670	0.179177	0.290446	-0.267478	0.83077	EHI_089670	0.16832	0.27275	0.30335	1.23401	EHI_089670	0.0529644	0.0939302	WT_WT +indole	1	1.34804	-1.34804	0						3630000	2690000	2940000	2470000	2050000	1730000	2590000	2850000	2230000
B1N2Y6	Protein phosphatase family protein	B1N2Y6_ENTH1	EHI_087900	21.6006	21.7056	21.7836	21.2535	21.0292	21.0951	22.0054	22.0691	21.7836	0.00257317	0.0398885	-0.570662	0.673308	EHI_087900	0.0650972	0.143708	0.2561	1.19425	EHI_087900	0.00163005	0.0164426	0.826762	1.7737	EHI_087900	0.000438562	0.00428434	WT_WT +indole;AI_WT +indole	8	2.53933	-3.40331	3.40331	+		+	AI_WT +indole;WT +indole_WT	+	3180000	3420000	3610000	2500000	2140000	2240000	4210000	4400000	3610000
B1N402	Intracellular protein transport protein USO1, putative	B1N402_ENTH1	EHI_147540	23.1871	22.9812	22.9916	22.5237	22.5731	22.3511	22.68	22.5141	22.9985	0.00385633	0.0469062	-0.570645	0.673316	EHI_147540	0.109426	0.206541	-0.322404	0.799736	EHI_147540	0.189572	0.296839	0.248241	1.18776	EHI_147540	0.0181879	0.0441391	WT_WT +indole	11	1.81918	-1.81918	0	+			WT +indole_WT	+	9550000	8280000	8340000	6030000	6240000	5350000	6720000	5990000	8380000
B1N308;C4MA69	Uncharacterized protein	B1N308_ENTH1;C4MA69_ENTH1	EHI_018630;EHI_166960	25.7492	25.7492	25.4008	25.0894	25.2463	24.8528	25.5492	25.7155	25.6181	0.024925	0.106792	-0.570229	0.67351	EHI_018630;EHI_166960	0.967513	0.980966	-0.0054493	0.99623	EHI_018630;EHI_166960	0.010415	0.0443793	0.564779	1.47916	EHI_018630;EHI_166960	0.00953396	0.0285276	AI_WT +indole;WT_WT +indole	1	1.82855	-1.82855	1.80977			+	AI_WT +indole	+	56400000	56400000	44300000	35700000	39800000	30300000	49100000	55100000	51500000
C4LT74	Uncharacterized protein	C4LT74_ENTH1	EHI_044520	21.8802	21.8538	21.7594	21.3156	21.2707	21.2185	21.7512	21.8152	21.8689	0.000260043	0.0151187	-0.562849	0.676964	EHI_044520	0.718817	0.791715	-0.0193278	0.986692	EHI_044520	0.000249109	0.00749281	0.543521	1.45753	EHI_044520	3.0403e-05	0.00100135	AI_WT +indole;WT_WT +indole	7	4.30423	-4.30423	4.21635	+		+	AI_WT +indole;WT +indole_WT	+	3860000	3790000	3550000	2610000	2530000	2440000	3530000	3690000	3830000
C4LV64	Ribosomal protein L23A, putative	C4LV64_ENTH1	EHI_182850	25.9628	25.9584	25.8997	25.3511	25.4457	25.3612	27.2353	26.9977	26.4999	0.000106589	0.0094147	-0.554278	0.680998	EHI_182850	0.0111588	0.0468072	0.970699	1.95979	EHI_182850	0.00222609	0.0196254	1.52498	2.87782	EHI_182850	0.000420761	0.00416503	WT_WT +indole;AI_WT +indole;AI_WT	8	-2.40173	-3.44862	3.44862	+	+	+	AI_WT;AI_WT +indole;WT +indole_WT	+	65400000	65200000	62600000	42800000	45700000	43100000	158000000	134000000	94900000
C4MBI8	aspartyl aminopeptidase	C4MBI8_ENTH1	EHI_106690	26.0233	26.1332	26.0772	25.5045	25.5522	25.5165	25.673	25.7594	25.6568	9.14953e-05	0.00894123	-0.553524	0.681354	EHI_106690	0.00105734	0.0135491	-0.381509	0.767634	EHI_106690	0.0078915	0.0370578	0.172015	1.12663	EHI_106690	1.96644e-05	0.000751053	AI_WT +indole;WT_WT +indole;WT_AI	30	4.76246	-4.76246	-3.82146	+	+	+	AI_WT;AI_WT +indole;WT +indole_WT	+	68200000	73600000	70800000	47600000	49200000	48000000	53500000	56800000	52900000
C4LZ61	Uncharacterized protein	C4LZ61_ENTH1	EHI_104500	15.7576	15.5326	15.8088	14.8386	15.3198	15.2805	16.1752	15.8435	16.8238	0.0347394	0.126713	-0.553351	0.681435	EHI_104500	0.124849	0.223658	0.58119	1.49608	EHI_104500	0.0254914	0.0757637	1.13454	2.19549	EHI_104500	0.0178411	0.0435866	AI_WT +indole	3	0	-1.83301	1.83301					+	55400	47400	57400	29300	40900	39800	74000	58800	116000
C4LUC1	Axoneme-associated protein mst101	C4LUC1_ENTH1	EHI_110740	24.5045	24.3307	24.2607	24.019	23.7895	23.632	24.2021	23.8191	23.7492	0.0145314	0.0783703	-0.551767	0.682184	EHI_110740	0.049278	0.118849	-0.441836	0.736197	EHI_110740	0.57462	0.666002	0.109931	1.07918	EHI_110740	0.0287892	0.0606983	WT_WT +indole	11	1.51734	-1.51734	0						23800000	21100000	20100000	17000000	14500000	13000000	19300000	14800000	14100000
C4M0X1	Sodium/sulfate symporter, putative	C4M0X1_ENTH1	EHI_015330	20.9672	20.9388	20.9951	20.5261	20.265	20.4576	21.2707	21.0821	21.1015	0.00231578	0.0386354	-0.55076	0.68266	EHI_015330	0.0410679	0.105992	0.184434	1.13637	EHI_015330	0.00172043	0.0171373	0.735194	1.66462	EHI_015330	0.000259046	0.00310025	WT_WT +indole;AI_WT +indole	6	2.90394	-3.59284	3.59284	+		+	AI_WT +indole;WT +indole_WT	+	2050000	2010000	2090000	1510000	1260000	1440000	2530000	2220000	2250000
C4M4V1	Haloacid dehalogenase-like hydrolase domain-containing protein	C4M4V1_ENTH1	EHI_193490	21.5117	21.1015	21.1079	20.7223	20.6714	20.68	21.632	21.3156	21.1519	0.0158657	0.0819697	-0.549104	0.683444	EHI_193490	0.554156	0.653278	0.126142	1.09137	EHI_193490	0.0088897	0.0400298	0.675246	1.59687	EHI_193490	0.0121764	0.0336804	WT_WT +indole;AI_WT +indole	7	1.48956	-1.87845	1.87845			+	AI_WT +indole	+	2990000	2250000	2260000	1730000	1670000	1680000	3250000	2610000	2330000
C4M9H2	Thioredoxin, putative	C4M9H2_ENTH1	EHI_105860	22.7223	22.6736	22.695	22.3699	22.2989	21.7796	22.5093	22.7451	22.6186	0.0426435	0.142236	-0.54751	0.6842	EHI_105860	0.355483	0.482022	-0.0726248	0.950906	EHI_105860	0.0746356	0.157484	0.474885	1.38981	EHI_105860	0.029383	0.0613609	WT_WT +indole	5	1.46299	-1.46299	0						6920000	6690000	6790000	5420000	5160000	3600000	5970000	7030000	6440000
C4M0M6	60S ribosomal protein L17, putative	C4M0M6_ENTH1	EHI_008620	26.7129	26.7517	26.8623	26.0526	26.2696	26.3629	27.7064	27.5609	27.0401	0.00587125	0.0546978	-0.547302	0.684299	EHI_008620	0.0333181	0.0922069	0.66013	1.58023	EHI_008620	0.00556159	0.0305788	1.20743	2.30926	EHI_008620	0.0018696	0.0102263	AI_WT +indole;AI_WT	9	-1.56173	-2.8228	2.8228			+	AI_WT +indole	+	110000000	113000000	122000000	69600000	80900000	86300000	219000000	198000000	138000000
B1N5F1	Uncharacterized protein	B1N5F1_ENTH1	EHI_051190	21.8461	21.8269	22.0691	21.3376	21.3645	21.4015	21.2243	20.7553	13	0.00239563	0.039238	-0.546178	0.684832	EHI_051190	0.249909	0.373482	-3.58747	0.0831886	EHI_051190	0.317752	0.434809	-3.04129	0.121473	EHI_051190	0.282004	0.350723		2	0	0	0	+			WT +indole_WT		3770000	3720000	4400000	2650000	2700000	2770000	2450000	1770000	NaN
C4M4Q3	Protein kinase, putative	C4M4Q3_ENTH1	EHI_168060	19.4004	19.1605	19.2877	18.8361	18.547	18.83	13	13	19.8346	0.00984621	0.0667015	-0.545186	0.685303	EHI_168060	0.153752	0.259682	-4.00469	0.0622973	EHI_168060	0.203818	0.312137	-3.4595	0.0909048	EHI_168060	0.144324	0.203448		3	0	0	0						692000	586000	640000	468000	383000	466000	NaN	NaN	935000
C4LVY0	Alcohol dehydrogenase, putative	C4LVY0_ENTH1	EHI_125950	31.5435	31.6022	31.5203	31.0927	30.995	30.947	31.3828	31.5527	31.5014	0.000384731	0.0178492	-0.543791	0.685966	EHI_125950	0.243758	0.365878	-0.0763715	0.94844	EHI_125950	0.00211141	0.0189041	0.46742	1.38263	EHI_125950	0.000159058	0.00246051	AI_WT +indole;WT_WT +indole	33	3.70684	-3.70684	3.33928	+		+	AI_WT +indole;WT +indole_WT	+	3129999872	3260000000	3080000000	2289999872	2140000000	2070000000	2800000000	3150000128	3040000000
C4LWE7	Uncharacterized protein	C4LWE7_ENTH1	EHI_096340	22.9495	23.0426	22.7348	22.632	22.3672	22.1206	22.7935	22.6865	22.5777	0.0366745	0.131086	-0.535693	0.689827	EHI_096340	0.113421	0.211211	-0.223058	0.856747	EHI_096340	0.122851	0.218285	0.312635	1.24197	EHI_096340	0.032601	0.0660472	WT_WT +indole	10	1.55718	-1.55718	0						8100000	8640000	6980000	6500000	5410000	4560000	7270000	6750000	6260000
B1N4F4	Elongation factor 1 beta, putative	B1N4F4_ENTH1	EHI_146390	29.6595	29.7064	29.668	29.0711	29.2239	29.1361	29.326	29.0965	29.1263	0.000329133	0.0173759	-0.534222	0.690531	EHI_146390	0.00253143	0.0203311	-0.494994	0.709564	EHI_146390	0.666871	0.745975	0.0392278	1.02756	EHI_146390	0.000450344	0.00434421	WT_WT +indole;WT_AI	8	3.18811	-3.18811	-3.00803	+	+		AI_WT;WT +indole_WT	+	848000000	876000000	853000000	564000000	627000000	590000000	673000000	574000000	586000000
B1N4D6	Midasin, putative	B1N4D6_ENTH1	EHI_025850	20.8576	20.8034	20.6971	20.5165	20.1704	20.0821	20.8113	20.4476	20.6364	0.0196927	0.0929582	-0.52969	0.692704	EHI_025850	0.251249	0.375118	-0.154262	0.898592	EHI_025850	0.0906238	0.179454	0.375428	1.29722	EHI_025850	0.025266	0.0553188	WT_WT +indole	1	1.62615	-1.62615	0						1900000	1830000	1700000	1500000	1180000	1110000	1840000	1430000	1630000
C4M0X8	IPT/TIG domain-containing protein	C4M0X8_ENTH1	EHI_015410	23.1301	22.8876	22.8746	22.6006	22.4626	22.2419	22.9225	22.6907	22.2961	0.0166252	0.0840038	-0.529032	0.69302	EHI_015410	0.178166	0.289119	-0.327616	0.796852	EHI_015410	0.392995	0.506175	0.201415	1.14983	EHI_015410	0.0731348	0.120739		6	0	0	0						9180000	7760000	7690000	6360000	5780000	4960000	7950000	6770000	5150000
C4M5B2	Prefoldin subunit 3	C4M5B2_ENTH1	EHI_081270	25.9338	25.976	25.7846	25.4425	25.5105	25.1681	25.8019	25.7286	25.705	0.011865	0.0724787	-0.524418	0.69524	EHI_081270	0.0782205	0.163562	-0.152932	0.89942	EHI_081270	0.0268144	0.0784338	0.371485	1.29368	EHI_081270	0.00514773	0.0185874	AI_WT +indole;WT_WT +indole	15	2.32045	-2.32045	1.62499					+	64100000	66000000	57800000	45600000	47800000	37700000	58500000	55600000	54700000
C4LSR1	40S ribosomal protein S27	C4LSR1_ENTH1	EHI_152230	25.4614	25.4457	25.9225	24.9933	25.1642	25.1055	25.7771	25.9628	25.9383	0.0335498	0.124308	-0.522178	0.69632	EHI_152230	0.165356	0.274141	0.282853	1.2166	EHI_152230	0.000469562	0.00916637	0.805031	1.74718	EHI_152230	0.00365357	0.0149881	WT_WT +indole;AI_WT +indole	3	1.61356	-2.49998	2.49998			+	AI_WT +indole	+	46200000	45700000	63600000	33400000	37600000	36100000	57500000	65400000	64300000
C4LUF8	RhoGAP domain containing protein	C4LUF8_ENTH1	EHI_049570	23.7286	23.6971	23.8288	23.2535	23.3376	23.1015	23.632	23.6649	23.5638	0.00283427	0.0413519	-0.520648	0.697059	EHI_049570	0.0573066	0.132162	-0.131243	0.913045	EHI_049570	0.00662085	0.0332996	0.389406	1.30985	EHI_049570	0.000724443	0.00564258	AI_WT +indole;WT_WT +indole	20	3.14731	-3.14731	2.47988	+		+	AI_WT +indole;WT +indole_WT	+	13900000	13600000	14900000	10000000	10600000	9000000	13000000	13300000	12400000
C4M588	Ras family GTPase	C4M588_ENTH1	EHI_154240	25.0935	25.0148	24.9847	24.7024	24.3511	24.48	24.7389	24.989	24.7895	0.00845642	0.0628484	-0.519803	0.697467	EHI_154240	0.0818002	0.168139	-0.191809	0.875507	EHI_154240	0.0623223	0.138802	0.327994	1.25527	EHI_154240	0.00814778	0.0255748	WT_WT +indole	9	2.1556	-2.1556	0					+	35800000	33900000	33200000	27300000	21400000	23400000	28000000	33300000	29000000
C4M587	IPT/TIG domain-containing protein	C4M587_ENTH1	EHI_154190	19.1946	19.1282	19.3709	18.8175	18.8545	18.4656	18.6697	19.0238	18.9373	0.0224891	0.100675	-0.518671	0.698015	EHI_154190	0.0514052	0.122044	-0.354305	0.782247	EHI_154190	0.37152	0.486621	0.164366	1.12067	EHI_154190	0.0305718	0.0631006	WT_WT +indole	2	1.55435	-1.55435	0						600000	573000	678000	462000	474000	362000	417000	533000	502000
C4M191	Uncharacterized protein	C4M191_ENTH1	EHI_188170	22.68	22.9061	22.7307	22.44	22.3129	22.019	22.4501	22.7451	22.4676	0.0223469	0.100308	-0.514967	0.699809	EHI_188170	0.137308	0.238214	-0.217988	0.859763	EHI_188170	0.13162	0.228142	0.296979	1.22857	EHI_188170	0.0284468	0.0602243	WT_WT +indole	6	1.61899	-1.61899	0						6720000	7860000	6960000	5690000	5210000	4250000	5730000	7030000	5800000
C4LXJ8	phospholipase A2	C4LXJ8_ENTH1	EHI_073330	20.9024	20.6186	20.5545	20.343	20.2302	19.9601	20.3645	20.2535	20.3101	0.0300553	0.117684	-0.514064	0.700247	EHI_073330	0.0266051	0.0797288	-0.382482	0.767117	EHI_073330	0.327371	0.444545	0.131582	1.09549	EHI_073330	0.0180497	0.0439194	WT_WT +indole	6	1.75387	-1.75387	0					+	1960000	1610000	1540000	1330000	1230000	1020000	1350000	1250000	1300000
C4LSQ1	NAD-dependent epimerase/dehydratase domain-containing protein	C4LSQ1_ENTH1	EHI_152130	21.8385	21.7553	21.7056	21.3101	21.2707	21.1765	21.2125	21.2477	21.2125	0.000752869	0.0238908	-0.514033	0.700262	EHI_152130	0.000180054	0.00566555	-0.542192	0.686726	EHI_152130	0.533179	0.630972	-0.0281595	0.980671	EHI_152130	3.70126e-05	0.00113023	WT_AI;WT_WT +indole	8	4.24007	-4.10652	-4.24007	+	+		AI_WT;WT +indole_WT	+	3750000	3540000	3420000	2600000	2530000	2370000	2430000	2490000	2430000
C4LWF5	LIM zinc finger domain containing protein	C4LWF5_ENTH1	EHI_096420	30.3196	30.4134	30.5754	30.0349	29.995	29.7421	30.341	30.2422	30.099	0.012341	0.0739012	-0.512139	0.701182	EHI_096420	0.111519	0.208683	-0.20875	0.865287	EHI_096420	0.0583456	0.132139	0.303389	1.23404	EHI_096420	0.010933	0.0313507	WT_WT +indole	9	2.03809	-2.03809	0					+	1340000000	1430000000	1600000000	1100000000	1070000000	898000000	1360000000	1270000000	1150000000
C4M070	EF-hand domain-containing protein	C4M070_ENTH1	EHI_004740	18.9171	19.3034	19.0074	18.7471	18.3962	18.5582	18.5694	19.0102	18.5842	0.0301766	0.117958	-0.508766	0.702824	EHI_004740	0.128782	0.228161	-0.35472	0.782021	EHI_004740	0.43216	0.54207	0.154045	1.11268	EHI_004740	0.0624897	0.106521		3	0	0	0						495000	647000	527000	440000	345000	386000	389000	528000	393000
C4LVM8	Calcium-regulated actin-bundling protein C-terminal domain-containing protein	C4LVM8_ENTH1	EHI_103860	27.9595	27.9977	27.9088	27.4551	27.4473	27.4394	27.9484	27.9595	27.6998	4.11871e-05	0.00485057	-0.508073	0.703161	EHI_103860	0.386065	0.504078	-0.0861251	0.94205	EHI_103860	0.00765404	0.0365835	0.421948	1.33974	EHI_103860	0.000890712	0.00638736	AI_WT +indole;WT_WT +indole	22	2.99051	-2.99051	2.56481	+		+	AI_WT +indole;WT +indole_WT	+	261000000	268000000	252000000	184000000	183000000	182000000	259000000	261000000	218000000
C4LXI8	Signal recognition particle subunit SRP72	C4LXI8_ENTH1	EHI_131200	24.1332	24.141	24.0691	23.6431	23.5638	23.6209	24.2243	24.2821	24.1565	0.000103772	0.0093456	-0.505176	0.704574	EHI_131200	0.0676983	0.147466	0.106551	1.07665	EHI_131200	0.000145395	0.0061622	0.611727	1.52809	EHI_131200	1.05176e-05	0.000504846	WT_WT +indole;AI_WT +indole	12	4.43359	-4.9326	4.9326	+		+	AI_WT +indole;WT +indole_WT	+	18400000	18500000	17600000	13100000	12400000	12900000	19600000	20400000	18700000
C4M571	Tryptophanase, putative	C4M571_ENTH1	EHI_111610	27.2353	27.3239	27.3066	26.8142	26.8264	26.7129	25.8974	25.9562	25.9803	0.000362413	0.017761	-0.504107	0.705097	EHI_111610	3.2916e-06	0.000458231	-1.344	0.393926	EHI_111610	4.27698e-05	0.00357805	-0.839897	0.558683	EHI_111610	1.83489e-07	2.82023e-05	WT +indole_AI;WT_AI;WT_WT +indole	37	6.58625	5.63772	-6.58625	+	+	+	AI_WT;AI_WT +indole;WT +indole_WT	+	158000000	168000000	166000000	118000000	119000000	110000000	62500000	65100000	66200000
C4M6A5	Uncharacterized protein	C4M6A5_ENTH1	EHI_082540	22.7776	22.8839	22.7634	22.2877	22.2332	22.3962	22.2125	22.1301	22.1457	0.0011964	0.0299785	-0.502601	0.705833	EHI_082540	0.000145302	0.00509557	-0.645543	0.639252	EHI_082540	0.0577165	0.131296	-0.142942	0.905671	EHI_082540	4.95047e-05	0.00128367	WT_AI;WT_WT +indole	8	4.28822	-3.66684	-4.28822	+	+		AI_WT;WT +indole_WT	+	7190000	7740000	7120000	5120000	4930000	5520000	4860000	4590000	4640000
C4M3J3	Ricin B lectin domain-containing protein	C4M3J3_ENTH1	EHI_138510	19.9024	19.5676	19.3709	19.2113	18.9545	19.1679	20.2302	19.4435	19.4108	0.0448895	0.14589	-0.502396	0.705933	EHI_138510	0.805977	0.858887	0.0812219	1.05791	EHI_138510	0.104941	0.196956	0.583618	1.4986	EHI_138510	0.129095	0.186952		3	0	0	0						980000	777000	678000	607000	508000	589000	1230000	713000	697000
C4LZV9	VHS domain-containing protein	C4LZV9_ENTH1	EHI_194470	24.9088	24.8191	24.7492	24.3239	24.3307	24.3239	24.5812	24.6865	24.5463	0.00041726	0.0182521	-0.49954	0.707332	EHI_194470	0.0241138	0.0746228	-0.221071	0.857928	EHI_194470	0.0027309	0.0215568	0.278468	1.21291	EHI_194470	0.00020342	0.00281399	AI_WT +indole;WT_WT +indole;WT_AI	12	3.79007	-3.79007	2.41749	+		+	AI_WT +indole;WT +indole_WT	+	31500000	29600000	28200000	21000000	21100000	21000000	25100000	27000000	24500000
B1N5B7	Acetyltransferase, putative	B1N5B7_ENTH1	EHI_122100	24.6865	24.5869	24.48	24.2021	24.1871	23.8764	24.5754	24.4984	24.6703	0.0151746	0.0797474	-0.49593	0.709105	EHI_122100	0.970261	0.982018	-0.0030791	0.997868	EHI_122100	0.0136433	0.052235	0.492851	1.40722	EHI_122100	0.00536643	0.0191534	AI_WT +indole;WT_WT +indole	2	2.0644	-2.0644	2.05154					+	27000000	25200000	23400000	19300000	19100000	15400000	25000000	23700000	26700000
C4M8I0	Uncharacterized protein	C4M8I0_ENTH1	EHI_120350	21.4425	21.4425	21.3805	20.8034	20.8802	21.0951	21.1395	21.5261	21.0292	0.00524093	0.052216	-0.495627	0.709253	EHI_120350	0.279102	0.405775	-0.190257	0.876449	EHI_120350	0.154341	0.255311	0.30537	1.23574	EHI_120350	0.0358339	0.0703985	WT_WT +indole	4	1.50759	-1.50759	0						2850000	2850000	2730000	1830000	1930000	2240000	2310000	3020000	2140000
C4M975;C4MBI2	Leucine rich repeat protein, BspA family	C4M975_ENTH1;C4MBI2_ENTH1	EHI_034610;EHI_199270	20.6186	20.8346	20.895	20.3752	20.4874	20.002	20.3321	20.3538	20.2185	0.0429768	0.142423	-0.494586	0.709765	EHI_034610;EHI_199270	0.00683579	0.035605	-0.481307	0.716329	EHI_034610;EHI_199270	0.934841	0.955182	0.0132796	1.00925	EHI_034610;EHI_199270	0.021112	0.0491703	WT_WT +indole;WT_AI	1	1.51604	-1.51604	-1.46783		+		AI_WT	+	1610000	1870000	1950000	1360000	1470000	1050000	1320000	1340000	1220000
C4LSG0	DWNN domain-containing protein	C4LSG0_ENTH1	EHI_153800	20.3538	20.5165	20.3101	19.9882	20.0292	19.6835	20.9742	20.85	20.9098	0.0172589	0.0854203	-0.493207	0.710444	EHI_153800	0.00201516	0.017701	0.517839	1.43181	EHI_153800	0.000916982	0.012614	1.01105	2.01537	EHI_153800	0.000247516	0.00306769	WT_WT +indole;AI_WT +indole;AI_WT	4	-2.16484	-3.70966	3.70966		+	+	AI_WT;AI_WT +indole	+	1340000	1500000	1300000	1040000	1070000	842000	2060000	1890000	1970000
C4M3Q3	MIZ/SP-RING zinc finger domain containing protein	C4M3Q3_ENTH1	EHI_145980	21.2006	21.1642	21.1519	20.7471	20.654	20.6453	20.5261	20.6628	20.1581	0.000163568	0.0124875	-0.490096	0.711978	EHI_145980	0.0087965	0.040696	-0.723261	0.605727	EHI_145980	0.205027	0.313883	-0.233165	0.850766	EHI_145980	0.00335338	0.014238	WT_AI;WT_WT +indole	5	2.52391	-1.71564	-2.52391	+	+		AI_WT;WT +indole_WT	+	2410000	2350000	2330000	1760000	1650000	1640000	1510000	1660000	1170000
C4MA22	Uncharacterized protein	C4MA22_ENTH1	EHI_039600	19.5731	19.3731	19.1053	18.9373	18.6662	18.9798	19.6114	19.7618	19.2627	0.0430633	0.142423	-0.489382	0.71233	EHI_039600	0.386312	0.504181	0.194822	1.14458	EHI_039600	0.0182236	0.0619155	0.684203	1.60681	EHI_039600	0.0234806	0.052609	AI_WT +indole	5	0	-1.65494	1.65494						780000	679000	564000	502000	416000	517000	801000	889000	629000
C4MBC6	Uncharacterized protein	C4MBC6_ENTH1	EHI_066300	23.5869	23.8093	23.6209	23.2679	23.1931	23.0951	23.48	23.7695	23.867	0.00466655	0.0509635	-0.487027	0.713494	EHI_066300	0.818438	0.869342	0.0331484	1.02324	EHI_066300	0.014718	0.0546228	0.520175	1.43413	EHI_066300	0.00763351	0.0244942	WT_WT +indole;AI_WT +indole	13	1.84177	-1.97333	1.97333					+	12600000	14700000	12900000	10100000	9590000	8960000	11700000	14300000	15300000
C4M4D0	Tc3 transposase DNA binding domain-containing protein	C4M4D0_ENTH1	EHI_156300	21.4972	21.4324	21.5731	21.0426	21.0756	20.9243	21.6006	21.7348	21.9882	0.00136632	0.0306371	-0.486699	0.713656	EHI_156300	0.0859849	0.174092	0.273631	1.20885	EHI_156300	0.00343373	0.0239627	0.76033	1.69388	EHI_156300	0.00103232	0.00700004	WT_WT +indole;AI_WT +indole	8	2.06317	-3.0557	3.0557	+		+	AI_WT +indole;WT +indole_WT	+	2960000	2830000	3120000	2160000	2210000	1990000	3180000	3490000	4160000
C4M476;B1N2L0	RhoGAP domain containing protein	B1N2L0_ENTH1;C4M476_ENTH1	EHI_110800;EHI_140280	22.9459	22.9316	22.7035	22.6497	22.2593	22.2125	22.6971	22.6886	22.3484	0.0378717	0.133189	-0.486504	0.713753	EHI_110800;EHI_140280	0.112349	0.209823	-0.282282	0.822289	EHI_110800;EHI_140280	0.319888	0.437206	0.204222	1.15206	EHI_110800;EHI_140280	0.0604754	0.103877		6	0	0	0						8080000	8000000	6830000	6580000	5020000	4860000	6800000	6760000	5340000
C4MBD9	Uncharacterized protein	C4MBD9_ENTH1	EHI_053850	23.0139	23.0071	22.8651	22.6649	22.5189	22.2506	22.8346	22.5285	22.6671	0.0207722	0.0961763	-0.483903	0.715041	EHI_053850	0.0474699	0.116492	-0.285324	0.820557	EHI_053850	0.2566	0.371577	0.198579	1.14757	EHI_053850	0.0259933	0.0563494	WT_WT +indole	15	1.65632	-1.65632	0						8470000	8430000	7640000	6650000	6010000	4990000	7480000	6050000	6660000
B1N316;C4M2R7	40S ribosomal protein S16, putative	B1N316_ENTH1;C4M2R7_ENTH1	EHI_008010;EHI_160990	28.6181	28.4551	28.3578	28.0243	28.0243	27.9316	29.2803	29.4394	28.9174	0.00412962	0.0484015	-0.483604	0.715189	EHI_008010;EHI_160990	0.0129228	0.0511972	0.735346	1.6648	EHI_008010;EHI_160990	0.00150209	0.0156749	1.21895	2.32777	EHI_008010;EHI_160990	0.00042301	0.00417666	WT_WT +indole;AI_WT +indole;AI_WT	16	-2.29438	-3.45892	3.45892	+		+	AI_WT +indole;WT +indole_WT	+	412000000	368000000	344000000	273000000	273000000	256000000	652000000	728000000	507000000
C4M7F3	Protein kinase domain containing protein	C4M7F3_ENTH1	EHI_166470	21.9847	21.9207	21.9812	21.417	21.4526	21.5685	21.654	21.7056	21.743	0.000654569	0.0233419	-0.482829	0.715573	EHI_166470	0.00139558	0.0150224	-0.261316	0.834326	EHI_166470	0.0134904	0.0520079	0.221513	1.16596	EHI_166470	0.000138634	0.00231286	AI_WT +indole;WT_WT +indole;WT_AI	6	3.95988	-3.95988	-2.50394	+	+		AI_WT;WT +indole_WT	+	4150000	3970000	4140000	2800000	2870000	3110000	3300000	3420000	3510000
B1N2K3	Uncharacterized protein	B1N2K3_ENTH1	EHI_110220	21.0156	21.0224	20.9316	20.5451	20.5638	20.417	20.4067	20.4476	20.5638	0.000915398	0.0256367	-0.48123	0.716367	EHI_110220	0.000733483	0.0113376	-0.517183	0.698735	EHI_110220	0.614471	0.701464	-0.0359529	0.975387	EHI_110220	0.000202148	0.00281399	WT_AI;WT_WT +indole	4	3.52804	-3.35383	-3.52804	+	+		AI_WT;WT +indole_WT	+	2120000	2130000	2000000	1530000	1550000	1400000	1390000	1430000	1550000
C4M943	Coronin	C4M943_ENTH1	EHI_083590	28.7895	28.7613	28.7739	28.4073	28.4938	27.9814	28.7833	28.9002	28.8019	0.038716	0.135021	-0.480743	0.716609	EHI_083590	0.223024	0.342259	0.0535762	1.03783	EHI_083590	0.0302471	0.084773	0.534319	1.44826	EHI_083590	0.0128262	0.0349124	WT_WT +indole;AI_WT +indole	32	1.58811	-1.7874	1.7874					+	464000000	455000000	459000000	356000000	378000000	265000000	462000000	501000000	468000000
C4LVP3	Ankyrin repeat protein	C4LVP3_ENTH1	EHI_186760	17.3581	17.185	17.4415	16.7602	17.0426	16.7471	16.92	16.9316	17.3321	0.0174716	0.086102	-0.478209	0.717868	EHI_186760	0.16037	0.267905	-0.266972	0.831062	EHI_186760	0.272795	0.38879	0.211236	1.15768	EHI_186760	0.0495955	0.0898566	WT_WT +indole	3	1.37469	-1.37469	0						168000	149000	178000	111000	135000	110000	124000	125000	165000
C4M2G2	GTP-binding protein, Ras family	C4M2G2_ENTH1	EHI_040330	17.0102	16.6662	16.9658	16.5188	16.3853	16.3039	17.2604	17.1053	16.5142	0.018646	0.0895917	-0.478058	0.717943	EHI_040330	0.768577	0.831321	0.0792586	1.05647	EHI_040330	0.0773763	0.16149	0.557316	1.47153	EHI_040330	0.0769332	0.12524		2	0	0	0						132000	104000	128000	93900	85600	80900	157000	141000	93600
C4M206	Uncharacterized protein	C4M206_ENTH1	EHI_165280	21.6757	21.4476	21.1946	21.1395	20.8876	20.8576	21.6453	21.2361	21.6364	0.0444856	0.145632	-0.477754	0.718095	EHI_165280	0.748202	0.816253	0.0666224	1.04726	EHI_165280	0.0282205	0.080665	0.544376	1.45839	EHI_165280	0.039449	0.0755554	AI_WT +indole	4	0	-1.33151	1.33151						3350000	2860000	2400000	2310000	1940000	1900000	3280000	2470000	3260000
C4M4Z0	Transmembrane protein	C4M4Z0_ENTH1	EHI_035230	20.6186	20.7223	20.6628	20.2302	20.0426	20.2989	21.3962	21.0224	20.8802	0.00439331	0.0499467	-0.477319	0.718311	EHI_035230	0.0512059	0.121634	0.431702	1.34882	EHI_035230	0.00613728	0.0322417	0.909021	1.87777	EHI_035230	0.00211631	0.0109398	WT_WT +indole;AI_WT +indole	3	1.44967	-2.77087	2.77087	+		+	AI_WT +indole;WT +indole_WT	+	1610000	1730000	1660000	1230000	1080000	1290000	2760000	2130000	1930000
B1N2I3	Ribosomal protein S14, putative	B1N2I3_ENTH1	EHI_012360	27.6251	27.632	27.7129	27.2891	27.3992	26.8504	28.2262	28.2216	28.141	0.0484668	0.151789	-0.477089	0.718426	EHI_012360	0.00016629	0.00553578	0.539602	1.45357	EHI_012360	0.00391857	0.025151	1.01669	2.02327	EHI_012360	0.00108708	0.00723311	WT_WT +indole;AI_WT +indole;AI_WT	12	-1.6971	-3.06205	3.06205		+	+	AI_WT;AI_WT +indole	+	207000000	208000000	220000000	164000000	177000000	121000000	314000000	313000000	296000000
C4M1Q4	Protein kinase domain containing protein	C4M1Q4_ENTH1	EHI_062780	21.0493	21.0951	20.9882	20.5261	20.7715	20.4067	21.5404	21.2125	21.5069	0.0130639	0.0747226	-0.476061	0.718938	EHI_062780	0.0258593	0.0784032	0.375767	1.29753	EHI_062780	0.00470051	0.027876	0.851828	1.80479	EHI_062780	0.00146366	0.00855377	WT_WT +indole;AI_WT +indole	6	1.68648	-2.92799	2.92799			+	AI_WT +indole	+	2170000	2240000	2080000	1510000	1790000	1390000	3050000	2430000	2980000
C4LZU7	Autophagocytosis protein, putative	C4LZU7_ENTH1	EHI_194330	25.5463	25.7312	25.7129	25.2679	25.341	24.9539	25.6292	25.5195	25.4105	0.0229254	0.101427	-0.475878	0.719029	EHI_194330	0.171202	0.281129	-0.143693	0.905199	EHI_194330	0.0689044	0.148942	0.332185	1.25892	EHI_194330	0.0187236	0.0447722	WT_WT +indole	13	1.76237	-1.76237	0					+	49000000	55700000	55000000	40400000	42500000	32500000	51900000	48100000	44600000
C4M7G6	Opioid growth factor receptor (OGFr) conserved domain-containing protein	C4M7G6_ENTH1	EHI_158620	24.1719	23.9406	23.9584	23.5165	23.5869	23.5404	23.9134	23.6649	23.6096	0.00351155	0.0450274	-0.47566	0.719138	EHI_158620	0.0693088	0.149979	-0.294275	0.815482	EHI_158620	0.130877	0.227452	0.181385	1.13397	EHI_158620	0.00836575	0.0259411	WT_WT +indole	6	2.14823	-2.14823	0	+			WT +indole_WT	+	18900000	16100000	16300000	12000000	12600000	12200000	15800000	13300000	12800000
C4M126	F-BAR domain-containing protein	C4M126_ENTH1	EHI_105210	29.6612	29.7178	29.6646	29.3001	29.3066	29.019	29.8203	29.8974	29.8564	0.00807101	0.0620278	-0.472632	0.720649	EHI_105210	0.00358701	0.0248354	0.176811	1.13038	EHI_105210	0.00262538	0.0212338	0.649443	1.56856	EHI_105210	0.000513946	0.00461224	WT_WT +indole;AI_WT +indole	31	2.57147	-3.31059	3.31059		+	+	AI_WT;AI_WT +indole	+	849000000	883000000	851000000	661000000	664000000	544000000	948000000	1000000000	972000000
C4M3K4	HD domain-containing protein	C4M3K4_ENTH1	EHI_109850	21.1581	21.0493	20.9882	20.6628	20.5545	20.5638	21.3484	21.4775	21.3376	0.00146918	0.0316804	-0.471468	0.72123	EHI_109850	0.00855413	0.0401817	0.322671	1.25064	EHI_109850	0.00015131	0.0061622	0.794139	1.73404	EHI_109850	4.08678e-05	0.00117776	WT_WT +indole;AI_WT +indole;AI_WT	7	3.19686	-4.48222	4.48222	+	+	+	AI_WT;AI_WT +indole;WT +indole_WT	+	2340000	2170000	2080000	1660000	1540000	1550000	2670000	2920000	2650000
C4LZT6	UEV domain-containing protein	C4LZT6_ENTH1	EHI_194210	19.8034	19.7455	19.3667	19.1531	19.0976	19.2627	19.1922	19.3602	19.4596	0.0323776	0.122521	-0.467367	0.723284	EHI_194210	0.128666	0.228044	-0.301165	0.811597	EHI_194210	0.144754	0.244014	0.166201	1.1221	EHI_194210	0.0347829	0.0687459	WT_WT +indole	2	1.5122	-1.5122	0						915000	879000	676000	583000	561000	629000	599000	673000	721000
B1N3D5	Leucine-rich repeat containing protein	B1N3D5_ENTH1	EHI_164460	24.8764	24.7695	24.8385	24.4738	24.48	24.1332	24.4551	24.4362	24.5105	0.0172276	0.0854203	-0.465788	0.724076	EHI_164460	0.000716248	0.011192	-0.360857	0.778702	EHI_164460	0.419534	0.530119	0.104931	1.07544	EHI_164460	0.00759582	0.0244413	WT_WT +indole;WT_AI	36	2.10944	-2.10944	-1.60694		+		AI_WT	+	30800000	28600000	30000000	23300000	23400000	18400000	23000000	22700000	23900000
B1N2R5	Cysteine protease	B1N2R5_ENTH1	EHI_141400	19.5915	19.6558	19.5242	19.2137	19.0532	19.1181	19.661	19.4375	19.2185	0.00154093	0.0327662	-0.462151	0.725903	EHI_141400	0.319107	0.445315	-0.151519	0.900302	EHI_141400	0.0843996	0.170803	0.310631	1.24025	EHI_141400	0.0184567	0.044551	WT_WT +indole	5	1.78047	-1.78047	0	+			WT +indole_WT	+	790000	826000	754000	608000	544000	569000	829000	710000	610000
P49230	Profilin-1	PROF1_ENTH1	EHI_176140	33.7252	33.6839	33.5754	33.1857	33.3436	33.0705	33.3828	33.5179	33.6307	0.00708936	0.0584586	-0.461581	0.72619	EHI_176140	0.148187	0.252324	-0.151039	0.900602	EHI_176140	0.0437637	0.108396	0.310542	1.24017	EHI_176140	0.00739071	0.0239821	AI_WT +indole;WT_WT +indole	10	2.18102	-2.18102	1.41622					+	14200000512	13799999488	12800000000	9770000384	10899999744	9020000256	11200000000	12300000256	13299999744
C4LZT7	Protein phosphatase domain-containing protein	C4LZT7_ENTH1	EHI_194220	23.6209	23.7182	23.7286	23.2506	23.2419	23.1916	23.4041	23.391	23.4041	0.000290469	0.0160738	-0.461168	0.726398	EHI_194220	0.00111278	0.0138165	-0.289501	0.818185	EHI_194220	0.000814817	0.0118664	0.171667	1.12636	EHI_194220	2.07007e-05	0.000782386	AI_WT +indole;WT_WT +indole;WT_AI	16	4.77235	-4.77235	-3.60148	+	+	+	AI_WT;AI_WT +indole;WT +indole_WT	+	12900000	13800000	13900000	9980000	9920000	9580000	11100000	11000000	11100000
B1N4D3	Uncharacterized protein	B1N4D3_ENTH1	EHI_192840	20.3962	20.1946	20.2419	19.9054	19.9243	19.6204	20.1332	20.0951	20.1206	0.0163181	0.0833343	-0.460876	0.726545	EHI_192840	0.0596976	0.135701	-0.161292	0.894224	EHI_192840	0.0388523	0.0995537	0.299583	1.23079	EHI_192840	0.00774961	0.0247171	AI_WT +indole;WT_WT +indole	9	2.17025	-2.17025	1.34912					+	1380000	1200000	1240000	982000	995000	806000	1150000	1120000	1140000
C4LTQ1	non-specific serine/threonine protein kinase	C4LTQ1_ENTH1	EHI_050140	22.0088	22.1519	22.0393	21.7876	21.6929	21.3376	21.3156	21.3376	21.6584	0.0327339	0.123296	-0.460665	0.726651	EHI_050140	0.00613482	0.0331569	-0.629463	0.646417	EHI_050140	0.392234	0.505543	-0.168798	0.889584	EHI_050140	0.0132703	0.0359091	WT_AI;WT_WT +indole	8	1.89465	-1.32287	-1.89465		+		AI_WT	+	4220000	4660000	4310000	3620000	3390000	2650000	2610000	2650000	3310000
B1N5A3	Tetratricopeptide repeat protein	B1N5A3_ENTH1	EHI_029720	20.2989	20.0292	19.9882	19.6168	19.6697	19.6628	19.7488	19.417	19.3941	0.00996886	0.0672082	-0.455664	0.729174	EHI_029720	0.0176696	0.0608047	-0.585449	0.666442	EHI_029720	0.325085	0.441831	-0.129784	0.913968	EHI_029720	0.00742181	0.0240492	WT_AI;WT_WT +indole	5	2.11696	-1.62213	-2.11696					+	1290000	1070000	1040000	804000	834000	830000	881000	700000	689000
C4M4N5	RhoGAP domain containing protein	C4M4N5_ENTH1	EHI_189510	21.3699	21.7634	21.5731	21.2243	21.0821	21.0426	21.6971	21.4726	21.1079	0.0231373	0.101791	-0.452447	0.730802	EHI_189510	0.525717	0.63141	-0.142946	0.905668	EHI_189510	0.161264	0.263918	0.309501	1.23928	EHI_189510	0.0968915	0.149071		4	0	0	0						2710000	3560000	3120000	2450000	2220000	2160000	3400000	2910000	2260000
B1N2U7	Uncharacterized protein	B1N2U7_ENTH1	EHI_159530	23.0393	23.0838	23.0088	22.6843	22.4501	22.6431	22.9098	23.0002	22.6431	0.00391132	0.0471489	-0.451446	0.73131	EHI_159530	0.152594	0.258107	-0.192918	0.874834	EHI_159530	0.11608	0.20993	0.258528	1.19626	EHI_159530	0.0157792	0.0402422	WT_WT +indole	2	1.8806	-1.8806	0	+			WT +indole_WT	+	8620000	8890000	8440000	6740000	5730000	6550000	7880000	8390000	6550000
C4M353	Glycosyltransferase, putative	C4M353_ENTH1	EHI_085980	27.0084	26.8974	26.9316	26.5898	26.5492	26.3494	26.189	26.2207	26.0443	0.00520409	0.052211	-0.449628	0.732232	EHI_085980	0.000233985	0.00639837	-0.794471	0.576555	EHI_085980	0.0199854	0.0656448	-0.344843	0.787394	EHI_085980	0.000182512	0.00267163	WT +indole_AI;WT_AI;WT_WT +indole	71	3.83564	-2.49164	-3.83564		+		AI_WT	+	135000000	125000000	128000000	101000000	98200000	85500000	76500000	78200000	69200000
C4M0V4	Cupin type-2 domain-containing protein	C4M0V4_ENTH1	EHI_100350	22.5545	22.8404	22.6409	22.265	22.2961	22.1395	22.2273	22.1111	22.0691	0.0102155	0.0679594	-0.445049	0.73456	EHI_100350	0.00500326	0.0293222	-0.542765	0.686454	EHI_100350	0.220273	0.331636	-0.0977166	0.934511	EHI_100350	0.00184397	0.0101221	WT_AI;WT_WT +indole	2	2.68575	-2.24764	-2.68575		+		AI_WT	+	6160000	7510000	6540000	5040000	5150000	4620000	4910000	4530000	4400000
B1N2N4	Threonine dehydratase, putative	B1N2N4_ENTH1	EHI_092390	27.7517	27.8142	28.0453	27.4073	27.4862	27.3828	27.6251	27.611	27.611	0.00927107	0.0650107	-0.445009	0.73458	EHI_092390	0.0464485	0.115156	-0.254706	0.838158	EHI_092390	0.00380093	0.0248998	0.190303	1.141	EHI_092390	0.00354177	0.0146599	WT_WT +indole;WT_AI	35	2.53816	-2.53816	-1.42075			+	AI_WT +indole	+	226000000	236000000	277000000	178000000	188000000	175000000	207000000	205000000	205000000
C4M6L2	START domain containing protein	C4M6L2_ENTH1	EHI_065350	22.3725	22.5662	22.2155	21.9024	22.0359	21.8839	21.9388	22.0359	21.9423	0.0166936	0.0840516	-0.443981	0.735103	EHI_065350	0.0178402	0.061026	-0.412385	0.75138	EHI_065350	0.611769	0.699295	0.0315965	1.02214	EHI_065350	0.00595908	0.0206441	WT_WT +indole;WT_AI	13	2.08481	-2.08481	-1.93395					+	5430000	6210000	4870000	3920000	4300000	3870000	4020000	4300000	4030000
C4LWM0	C2 domain containing protein	C4LWM0_ENTH1	EHI_069320	29.8741	29.8339	29.8829	29.4862	29.3971	29.3766	29.3848	29.4154	29.5987	0.000272689	0.0154625	-0.443668	0.735263	EHI_069320	0.00438207	0.0273628	-0.397325	0.759265	EHI_069320	0.568916	0.661483	0.0463428	1.03264	EHI_069320	0.000706879	0.00555267	WT_WT +indole;WT_AI	10	3.02732	-3.02732	-2.77128	+	+		AI_WT;WT +indole_WT	+	984000000	957000000	990000000	752000000	707000000	697000000	701000000	716000000	813000000
C4LW66	Ras-GAP domain-containing protein	C4LW66_ENTH1	EHI_142220	24.1488	24.217	24.1253	23.8288	23.8576	23.48	24.1253	24.1095	23.8858	0.0238176	0.103873	-0.441575	0.73633	EHI_142220	0.206882	0.32308	-0.123507	0.917954	EHI_142220	0.0915951	0.180677	0.318069	1.24666	EHI_142220	0.0250391	0.0549786	WT_WT +indole	18	1.62433	-1.62433	0						18600000	19500000	18300000	14900000	15200000	11700000	18300000	18100000	15500000
C4M212	Nucleosome assembly protein	C4M212_ENTH1	EHI_165340	20.4676	20.1704	20.1581	19.8802	19.9882	19.6042	20.2764	20.1332	20.4476	0.0445763	0.145722	-0.441171	0.736537	EHI_165340	0.888159	0.923123	0.0203768	1.01422	EHI_165340	0.0341649	0.0913773	0.461548	1.37702	EHI_165340	0.0318547	0.0649634	AI_WT +indole	2	0	-1.36134	1.36134						1450000	1180000	1170000	965000	1040000	797000	1270000	1150000	1430000
C4LWQ3	Actin	C4LWQ3_ENTH1	EHI_198570	23.178	23.0207	23.0224	22.6096	22.848	22.4425	22.9024	23.1332	23.0258	0.0267497	0.110289	-0.440304	0.736979	EHI_198570	0.563513	0.660066	-0.0532328	0.963774	EHI_198570	0.0458331	0.111777	0.387071	1.30774	EHI_198570	0.0189765	0.0451732	AI_WT +indole;WT_WT +indole	9	1.63886	-1.63886	1.40828					+	9490000	8510000	8520000	6400000	7550000	5700000	7840000	9200000	8540000
C4M4L6	Uncharacterized protein	C4M4L6_ENTH1	EHI_031390	20.4874	20.6714	20.7634	20.265	20.1079	20.2302	20.9024	20.6096	20.5165	0.00949987	0.0655902	-0.439713	0.737282	EHI_031390	0.814888	0.866975	0.0354487	1.02488	EHI_031390	0.0194058	0.064341	0.475161	1.39007	EHI_031390	0.014178	0.0373784	WT_WT +indole;AI_WT +indole	5	1.57843	-1.72311	1.72311					+	1470000	1670000	1780000	1260000	1130000	1230000	1960000	1600000	1500000
C4M339	Nuclease sbcCD subunit C	C4M339_ENTH1	EHI_059690	23.5754	23.6649	23.6649	23.3511	23.2961	22.9406	23.4041	23.3376	23.3376	0.0292467	0.115305	-0.439155	0.737567	EHI_059690	0.00177057	0.0166	-0.275364	0.826242	EHI_059690	0.277974	0.393362	0.163791	1.12023	EHI_059690	0.0190278	0.0452416	WT_WT +indole	23	1.78399	-1.78399	0		+		AI_WT	+	12500000	13300000	13300000	10700000	10300000	8050000	11100000	10600000	10600000
C4M3A3	Activator 1 subunit, putative	C4M3A3_ENTH1	EHI_175240	19.9142	20.002	20.3321	19.6417	19.6329	19.6714	20.343	19.9243	19.8034	0.0273463	0.111349	-0.434054	0.740179	EHI_175240	0.789384	0.846633	-0.0591577	0.959824	EHI_175240	0.0840919	0.170441	0.374896	1.29675	EHI_175240	0.0835882	0.132684		3	0	0	0						988000	1050000	1320000	818000	813000	835000	1330000	995000	915000
A0A8U0WPG1	Glycerate kinase, putative	A0A8U0WPG1_ENTH1	EHI_196910	22.4576	22.4874	22.5189	22.1079	22.0325	22.0224	22.3857	22.4196	22.4676	0.000176887	0.0124875	-0.433699	0.740361	EHI_196910	0.0980305	0.192212	-0.0636743	0.956824	EHI_196910	0.000501616	0.00945228	0.370024	1.29237	EHI_196910	2.29583e-05	0.000847101	AI_WT +indole;WT_WT +indole	8	4.55421	-4.55421	4.15237	+		+	AI_WT +indole;WT +indole_WT	+	5760000	5880000	6010000	4520000	4290000	4260000	5480000	5610000	5800000
C4M8C5	Uncharacterized protein	C4M8C5_ENTH1	EHI_039330	23.8191	23.6757	23.6096	23.3101	23.3101	23.1871	23.5754	23.654	23.6431	0.00431543	0.0498009	-0.432412	0.741022	EHI_039330	0.309793	0.436778	-0.0773144	0.94782	EHI_039330	0.00175374	0.0172959	0.355097	1.27907	EHI_039330	0.00109333	0.00725371	AI_WT +indole;WT_WT +indole	6	2.91027	-2.91027	2.4633	+		+	AI_WT +indole;WT +indole_WT	+	14800000	13400000	12800000	10400000	10400000	9550000	12500000	13200000	13100000
C4LZJ4	HECT-type E3 ubiquitin transferase	C4LZJ4_ENTH1	EHI_124600	21.3962	21.3538	21.2419	20.8576	20.9672	20.8727	21.0559	21.391	20.8269	0.00167663	0.0336278	-0.431504	0.741488	EHI_124600	0.232188	0.352664	-0.239393	0.847102	EHI_124600	0.314996	0.432591	0.192111	1.14243	EHI_124600	0.0602222	0.103565		10	0	0	0	+			WT +indole_WT		2760000	2680000	2480000	1900000	2050000	1920000	2180000	2750000	1860000
C4M3K7	Uncharacterized protein	C4M3K7_ENTH1	EHI_109880	20.1332	20.1825	20.2419	19.7223	19.5601	19.9882	20.6096	20.7796	20.654	0.0289863	0.114619	-0.429013	0.74277	EHI_109880	0.00116118	0.0139434	0.4952	1.40952	EHI_109880	0.00236547	0.0204474	0.924213	1.89765	EHI_109880	0.000554227	0.00485844	WT_WT +indole;AI_WT +indole;AI_WT	5	-1.95744	-3.35597	3.35597		+	+	AI_WT;AI_WT +indole	+	1150000	1190000	1240000	865000	773000	1040000	1600000	1800000	1650000
C4LSC8	Uncharacterized protein	C4LSC8_ENTH1	EHI_153370	21.4972	21.5869	21.6714	21.1143	21.2419	21.1143	21.1825	21.2821	21.3645	0.00288822	0.0415966	-0.428357	0.743108	EHI_153370	0.0132444	0.0518178	-0.308793	0.807317	EHI_153370	0.15198	0.252587	0.119564	1.08641	EHI_153370	0.00205028	0.0107308	WT_WT +indole;WT_AI	8	2.71366	-2.71366	-2.00403	+			WT +indole_WT	+	2960000	3150000	3340000	2270000	2480000	2270000	2380000	2550000	2700000
C4M9Y3	Uncharacterized protein	C4M9Y3_ENTH1	EHI_131480	20.7876	20.7056	20.8191	20.4576	20.3752	20.1946	20.68	20.6006	20.7634	0.00720588	0.0588666	-0.428267	0.743154	EHI_131480	0.197681	0.311812	-0.0893822	0.939925	EHI_131480	0.0202531	0.0660089	0.338884	1.26478	EHI_131480	0.00374986	0.0152072	AI_WT +indole;WT_WT +indole	10	2.40252	-2.40252	1.91107					+	1810000	1710000	1850000	1440000	1360000	1200000	1680000	1590000	1780000
C4LY80	Serine/threonine-protein phosphatase	C4LY80_ENTH1	EHI_051890	24.7846	24.6375	25.0062	24.4362	24.4234	24.2891	24.3031	24.417	24.3031	0.0218725	0.099663	-0.426542	0.744043	EHI_051890	0.0146127	0.0548457	-0.468369	0.722781	EHI_051890	0.52701	0.625561	-0.0418269	0.971424	EHI_051890	0.0062183	0.0212011	WT_AI;WT_WT +indole	2	2.08385	-1.89356	-2.08385					+	28900000	26100000	33700000	22700000	22500000	20500000	20700000	22400000	20700000
C4LTT7	GTPase-activator protein for Ras family GTPase	C4LTT7_ENTH1	EHI_050670	22.8895	22.7161	22.5568	22.3592	22.3211	22.2066	23.2506	23.1991	23.2214	0.0162054	0.0829855	-0.42517	0.744751	EHI_050670	0.0066353	0.0348286	0.502907	1.41707	EHI_050670	4.29633e-05	0.00357805	0.928077	1.90274	EHI_050670	0.000131125	0.00226329	WT_WT +indole;AI_WT +indole;AI_WT	10	-2.52834	-3.98407	3.98407		+	+	AI_WT;AI_WT +indole	+	7770000	6890000	6170000	5380000	5240000	4840000	9980000	9630000	9780000
C4LT79	Uncharacterized protein	C4LT79_ENTH1	EHI_044570	20.6096	20.7389	20.4874	20.2302	19.9882	20.343	20.343	20.2419	20.1581	0.0289761	0.114619	-0.424859	0.744912	EHI_044570	0.0156028	0.0568049	-0.364323	0.776834	EHI_044570	0.633682	0.717747	0.0605361	1.04285	EHI_044570	0.0187096	0.0447722	WT_WT +indole;WT_AI	3	1.66162	-1.66162	-1.38663					+	1600000	1750000	1470000	1230000	1040000	1330000	1330000	1240000	1170000
C4M2Q0	Signal recognition particle 19 kDa protein, putative	C4M2Q0_ENTH1	EHI_006160	23.7594	23.8764	23.6971	23.4425	23.3645	23.2521	24.019	24.002	23.9847	0.00510353	0.05209	-0.424603	0.745044	EHI_006160	0.0137814	0.0531137	0.224251	1.16817	EHI_006160	0.000320719	0.00791236	0.648853	1.56792	EHI_006160	0.000138005	0.00231286	WT_WT +indole;AI_WT +indole;AI_WT	5	2.90452	-3.92589	3.92589			+	AI_WT +indole	+	14200000	15400000	13600000	11400000	10800000	9990000	17000000	16800000	16600000
C4M215	Uncharacterized protein	C4M215_ENTH1	EHI_150120	23.9134	23.9847	24.2317	23.8093	23.5522	23.5045	23.9225	24.1253	23.8191	0.0356149	0.12901	-0.421289	0.746757	EHI_150120	0.542782	0.644932	-0.0876122	0.941079	EHI_150120	0.0629587	0.139378	0.333677	1.26022	EHI_150120	0.0420718	0.0792779	WT_WT +indole	5	1.35965	-1.35965	0						15800000	16600000	19700000	14700000	12300000	11900000	15900000	18300000	14800000
C4LZ17	PH domain-containing protein	C4LZ17_ENTH1	EHI_009390	21.8839	21.9352	21.7634	21.343	21.5261	21.4626	21.2821	21.343	21.2361	0.00487806	0.0514638	-0.416922	0.749021	EHI_009390	0.000649852	0.0107468	-0.573792	0.671849	EHI_009390	0.0645831	0.142138	-0.15687	0.896969	EHI_009390	0.000316458	0.00345779	WT_AI;WT_WT +indole	14	3.52207	-2.76643	-3.52207		+		AI_WT	+	3870000	4010000	3560000	2660000	3020000	2890000	2550000	2660000	2470000
C4M577	LIM zinc finger domain containing protein	C4M577_ENTH1	EHI_111790	24.5345	24.5225	24.5926	24.1642	24.2463	23.9933	24.4984	24.5165	24.417	0.00587574	0.0546978	-0.415259	0.749885	EHI_111790	0.125017	0.223735	-0.0725683	0.950944	EHI_111790	0.0131066	0.0510942	0.342691	1.26812	EHI_111790	0.00190133	0.0102869	AI_WT +indole;WT_WT +indole	13	2.66802	-2.66802	2.24465					+	24300000	24100000	25300000	18800000	19900000	16700000	23700000	24000000	22400000
A0A8U0WPN2	Rab family GTPase	A0A8U0WPN2_ENTH1	EHI_192130	20.6276	20.4874	20.2419	19.9601	20.0821	20.0691	19.6329	19.5951	19.6954	0.0252519	0.107644	-0.415172	0.74993	EHI_192130	0.00223185	0.0187502	-0.811138	0.569932	EHI_192130	0.00122337	0.0142248	-0.395966	0.759981	EHI_192130	0.000588994	0.00498321	WT +indole_AI;WT_AI;WT_WT +indole	4	3.33122	-1.84558	-3.33122		+	+	AI_WT;AI_WT +indole	+	1620000	1470000	1240000	1020000	1110000	1100000	813000	792000	849000
C4M0J4	tRNA-uridine aminocarboxypropyltransferase	C4M0J4_ENTH1	EHI_024520	18.6766	18.6488	18.4933	18.1946	18.1053	18.2741	18.7504	18.3878	18.8113	0.00522905	0.052211	-0.414856	0.750094	EHI_024520	0.7769	0.837615	0.0436376	1.03071	EHI_024520	0.0312401	0.0865306	0.458494	1.37411	EHI_024520	0.0186301	0.0447722	WT_WT +indole;AI_WT +indole	1	1.4461	-1.62591	1.62591					+	419000	411000	369000	300000	282000	317000	441000	343000	460000
C4MBR0	non-specific serine/threonine protein kinase	C4MBR0_ENTH1	EHI_131660	20.1825	20.3962	20.2066	19.9459	19.8081	19.7892	20.4476	20.417	20.3101	0.00778376	0.0612743	-0.414043	0.750517	EHI_131660	0.177534	0.288603	0.129773	1.09412	EHI_131660	0.00109241	0.0135141	0.543816	1.45782	EHI_131660	0.000935707	0.00656704	WT_WT +indole;AI_WT +indole	5	2.40621	-3.02637	3.02637			+	AI_WT +indole	+	1190000	1380000	1210000	1010000	918000	906000	1430000	1400000	1300000
C4M1L7	DNA double-strand break repair Rad50 ATPase	C4M1L7_ENTH1	EHI_133530	22.0918	22.019	22.1673	21.5777	21.5961	21.8651	21.9812	22.2419	21.6364	0.0156236	0.0811756	-0.413081	0.751018	EHI_133530	0.482605	0.594234	-0.13954	0.907808	EHI_133530	0.240127	0.353281	0.273541	1.20877	EHI_133530	0.112494	0.168194		8	0	0	0						4470000	4250000	4710000	3130000	3170000	3820000	4140000	4960000	3260000
C4M2T9	Uncharacterized protein	C4M2T9_ENTH1	EHI_188720	21.7715	22.0393	21.7876	21.3266	21.3805	21.654	22.2477	22.1079	21.9742	0.0365042	0.130885	-0.412402	0.751371	EHI_188720	0.106107	0.202601	0.243825	1.18413	EHI_188720	0.00694662	0.0344116	0.656228	1.57596	EHI_188720	0.00575635	0.0201268	WT_WT +indole;AI_WT +indole	2	1.40197	-2.30891	2.30891			+	AI_WT +indole	+	3580000	4310000	3620000	2630000	2730000	3300000	4980000	4520000	4120000
C4M295	Adenylyl cyclase-associated protein	C4M295_ENTH1	EHI_136150	29.9677	29.9117	29.8916	29.5682	29.6128	29.3578	29.5609	29.6948	29.6713	0.00739649	0.0597049	-0.41073	0.752243	EHI_136150	0.00396127	0.0258762	-0.281323	0.822836	EHI_136150	0.218737	0.330042	0.129407	1.09384	EHI_136150	0.00410057	0.0162437	WT_WT +indole;WT_AI	45	2.43237	-2.43237	-1.65786		+		AI_WT	+	1050000000	1010000000	996000000	796000000	821000000	688000000	792000000	869000000	855000000
C4LTA4	peptidylprolyl isomerase	C4LTA4_ENTH1	EHI_044850	20.5261	20.5915	20.417	20.2066	20.0951	20.002	20.7553	20.7634	20.8346	0.0062607	0.0561629	-0.410335	0.752449	EHI_044850	0.00861061	0.0403524	0.272921	1.20825	EHI_044850	0.000443682	0.00916637	0.683256	1.60576	EHI_044850	0.000155577	0.00244911	WT_WT +indole;AI_WT +indole;AI_WT	5	2.6795	-3.89584	3.89584		+	+	AI_WT;AI_WT +indole	+	1510000	1580000	1400000	1210000	1120000	1050000	1770000	1780000	1870000
C4LYU4	Calcium-regulated actin-bundling protein C-terminal domain-containing protein	C4LYU4_ENTH1	EHI_010570	28.1604	28.2399	28.203	27.8264	27.8682	27.6798	28.0349	27.9977	27.9977	0.00265163	0.0402084	-0.409658	0.752802	EHI_010570	0.00185542	0.0170476	-0.191051	0.875967	EHI_010570	0.0201365	0.0657688	0.218606	1.16361	EHI_010570	0.000632728	0.0052124	AI_WT +indole;WT_WT +indole;WT_AI	23	3.29835	-3.29835	1.90106	+	+		AI_WT;WT +indole_WT	+	300000000	317000000	309000000	238000000	245000000	215000000	275000000	268000000	268000000
A0A8U0WPV7	ADP-ribosylation factor, putative	A0A8U0WPV7_ENTH1	EHI_134840	20.7389	20.7471	20.8802	20.2877	20.4476	20.4067	21.3321	21.1825	21.343	0.00353246	0.0450274	-0.408096	0.753617	EHI_134840	0.00197826	0.0175109	0.497131	1.4114	EHI_134840	0.000212823	0.00704613	0.905226	1.87284	EHI_134840	3.68451e-05	0.00113023	WT_WT +indole;AI_WT +indole;AI_WT	5	-3.06466	-4.53873	4.53873	+	+	+	AI_WT;AI_WT +indole;WT +indole_WT	+	1750000	1760000	1930000	1280000	1430000	1390000	2640000	2380000	2660000
C4LZW6	Uncharacterized protein	C4LZW6_ENTH1	EHI_194550	25.0935	24.867	24.9672	24.7846	24.5285	24.391	24.8385	24.7024	24.7492	0.0370999	0.132013	-0.407869	0.753736	EHI_194550	0.0502904	0.120202	-0.212543	0.863015	EHI_194550	0.184708	0.291405	0.195326	1.14498	EHI_194550	0.031411	0.064343	WT_WT +indole	16	1.5816	-1.5816	0						35800000	30600000	32800000	28900000	24200000	22000000	30000000	27300000	28200000
C4M5S9	inositol-3-phosphate synthase	C4M5S9_ENTH1	EHI_070720	29.9677	30.0737	30.0609	29.6595	29.6337	29.5862	29.7849	29.8339	29.8096	0.00050667	0.0207901	-0.407612	0.75387	EHI_070720	0.00345339	0.0243846	-0.224609	0.855827	EHI_070720	0.00206106	0.0187647	0.183002	1.13524	EHI_070720	6.82077e-05	0.00157661	AI_WT +indole;WT_WT +indole;WT_AI	51	4.26789	-4.26789	-2.82386	+	+	+	AI_WT;AI_WT +indole;WT +indole_WT	+	1050000000	1130000000	1120000000	848000000	833000000	806000000	925000000	957000000	941000000
A0A8U0WNZ9	Ras family GTPase	A0A8U0WNZ9_ENTH1	EHI_137700	27.5389	27.4938	27.5463	27.141	27.2077	27.0084	26.965	27.217	27.17	0.00258802	0.0398885	-0.407296	0.754035	EHI_137700	0.00664123	0.0348286	-0.409017	0.753136	EHI_137700	0.986698	0.991654	-0.00172106	0.998808	EHI_137700	0.00327469	0.0140986	WT_AI;WT_WT +indole	13	2.26915	-2.26011	-2.26915	+	+		AI_WT;WT +indole_WT	+	195000000	189000000	196000000	148000000	155000000	135000000	131000000	156000000	151000000
C4LW00	Cell cycle control protein cwf2, putative	C4LW00_ENTH1	EHI_126150	22.4375	22.4601	22.4221	22.0756	22.1581	21.8651	22.0459	22.1143	22.0918	0.00981148	0.0665644	-0.406968	0.754207	EHI_126150	0.000100751	0.00430909	-0.3559	0.781382	EHI_126150	0.598803	0.686863	0.0510686	1.03603	EHI_126150	0.00286159	0.0130373	WT_WT +indole;WT_AI	6	2.44819	-2.44819	-2.15913		+		AI_WT	+	5680000	5770000	5620000	4420000	4680000	3820000	4330000	4540000	4470000
C4LTY3	Ras-GAP domain-containing protein	C4LTY3_ENTH1	EHI_067870	24.6757	24.7286	24.7594	24.317	24.3444	24.2821	24.989	24.8576	24.7077	0.000179442	0.0124875	-0.406761	0.754315	EHI_067870	0.199814	0.314688	0.130187	1.09444	EHI_067870	0.00297436	0.0224773	0.536948	1.4509	EHI_067870	0.000671031	0.00534572	WT_WT +indole;AI_WT +indole	35	2.53275	-3.17346	3.17346	+		+	AI_WT +indole;WT +indole_WT	+	26800000	27800000	28400000	20900000	21300000	20400000	33300000	30400000	27400000
C4M3R7	TolA-like protein, putative	C4M3R7_ENTH1	EHI_052780	29.3473	29.4274	29.4093	29.0164	29.0609	28.8887	28.9814	29.0531	29.0375	0.00205548	0.0373901	-0.406054	0.754685	EHI_052780	0.000340697	0.00760244	-0.370688	0.773414	EHI_052780	0.562019	0.655775	0.0353661	1.02482	EHI_052780	0.000322578	0.00349978	WT_WT +indole;WT_AI	33	3.3463	-3.3463	-3.12887	+	+		AI_WT;WT +indole_WT	+	683000000	722000000	713000000	543000000	560000000	497000000	530000000	557000000	551000000
C4M9E5	DH domain-containing protein	C4M9E5_ENTH1	EHI_074700	21.002	21.2302	20.9098	20.7715	20.6276	20.5261	20.6714	20.68	20.4874	0.0270127	0.110314	-0.405581	0.754932	EHI_074700	0.0189923	0.0636401	-0.434373	0.740016	EHI_074700	0.776841	0.83783	-0.0287921	0.980241	EHI_074700	0.0129196	0.0351253	WT_AI;WT_WT +indole	4	1.75473	-1.62524	-1.75473					+	2100000	2460000	1970000	1790000	1620000	1510000	1670000	1680000	1470000
C4M3I5	Ras-GEF domain-containing protein	C4M3I5_ENTH1	EHI_138430	19.2372	19.1752	19.1994	18.8636	18.7406	18.7923	19.1257	18.9373	19.1752	0.000533821	0.0207901	-0.405118	0.755175	EHI_138430	0.17067	0.280622	-0.124556	0.917287	EHI_138430	0.0255015	0.0757637	0.280562	1.21467	EHI_138430	0.00258522	0.01234	AI_WT +indole;WT_WT +indole	7	2.62948	-2.62948	1.84906	+			WT +indole_WT	+	618000	592000	602000	477000	438000	454000	572000	502000	592000
C4M7U0	Small ribosomal subunit protein uS5	C4M7U0_ENTH1	EHI_020280	28.6964	28.6964	28.6663	28.3324	28.3367	28.1747	29.2825	29.141	28.7096	0.00171723	0.0339966	-0.405087	0.755191	EHI_020280	0.106689	0.203373	0.358006	1.28165	EHI_020280	0.0133546	0.0518156	0.763092	1.69712	EHI_020280	0.00611642	0.0209998	AI_WT +indole	25	0	-2.30438	2.30438	+			WT +indole_WT	+	435000000	435000000	426000000	338000000	339000000	303000000	653000000	592000000	439000000
C4M782	Arp2/3 complex 34 kDa subunit	C4M782_ENTH1	EHI_091250	28.8623	28.8682	28.877	28.5536	28.604	28.2353	28.6663	28.6898	28.5933	0.0247685	0.106319	-0.404853	0.755313	EHI_091250	0.00171228	0.0164451	-0.219369	0.858941	EHI_091250	0.194079	0.301334	0.185485	1.1372	EHI_091250	0.0169029	0.0421067	WT_WT +indole	27	1.85482	-1.85482	0		+		AI_WT	+	488000000	490000000	493000000	394000000	408000000	316000000	426000000	433000000	405000000
C4LXE2	Uncharacterized protein	C4LXE2_ENTH1	EHI_098620	22.155	22.2961	22.0156	21.6671	21.6276	21.9601	22.3045	22.3294	22.0592	0.0380771	0.133707	-0.403991	0.755765	EHI_098620	0.558259	0.655751	0.0754439	1.05369	EHI_098620	0.0242078	0.0737288	0.479435	1.3942	EHI_098620	0.0204103	0.0477482	WT_WT +indole;AI_WT +indole	16	1.33382	-1.63572	1.63572					+	4670000	5150000	4240000	3330000	3240000	4080000	5180000	5270000	4370000
C4LX55	DNA double-strand break repair Rad50 ATPase	C4LX55_ENTH1	EHI_159770	23.1015	23.1688	23.1222	22.6843	22.7553	22.741	21.9388	22.0658	22.1143	0.00016331	0.0124875	-0.403962	0.75578	EHI_159770	4.08556e-05	0.00246295	-1.09123	0.469361	EHI_159770	0.000264652	0.00757528	-0.687267	0.621029	EHI_159770	1.60288e-06	0.000153532	WT +indole_AI;WT_AI;WT_WT +indole	28	5.85902	4.69829	-5.85902	+	+	+	AI_WT;AI_WT +indole;WT +indole_WT	+	9000000	9430000	9130000	6740000	7080000	7010000	4020000	4390000	4540000
C4LVG4	Actophorin	ACTP_ENTH1	ACTO	30.6458	30.7129	30.4823	30.2535	30.1724	30.2077	30.6629	30.8157	30.5754	0.00512491	0.0521923	-0.402503	0.756544	ACTO	0.509248	0.617604	0.0709972	1.05044	ACTO	0.00307058	0.0227826	0.473501	1.38847	ACTO	0.00245778	0.0119454	WT_WT +indole;AI_WT +indole	13	2.18257	-2.53573	2.53573			+	AI_WT +indole	+	1680000000	1760000000	1500000000	1280000000	1210000000	1240000000	1700000000	1890000000	1600000000
C4M8B9	SH3 domain-containing protein	C4M8B9_ENTH1	EHI_188580	21.7098	21.7389	21.654	21.3592	21.2185	21.3266	21.0493	21.6364	21.5777	0.0012597	0.0302027	-0.399493	0.758125	EHI_188580	0.211661	0.329171	-0.279767	0.823724	EHI_188580	0.565727	0.658531	0.119726	1.08653	EHI_188580	0.103894	0.157636		4	0	0	0	+			WT +indole_WT		3430000	3500000	3300000	2690000	2440000	2630000	2170000	3260000	3130000
C4M382	Uncharacterized protein	C4M382_ENTH1	EHI_106070	22.4947	22.5451	22.4349	22.2155	22.1047	21.9566	22.0258	22.1642	22.1111	0.00803761	0.0619408	-0.39932	0.758216	EHI_106070	0.00159674	0.0159465	-0.391211	0.76249	EHI_106070	0.928702	0.950386	0.00810941	1.00564	EHI_106070	0.00256632	0.0122625	WT_WT +indole;WT_AI	15	2.38897	-2.38897	-2.34428		+		AI_WT	+	5910000	6120000	5670000	4870000	4510000	4070000	4270000	4700000	4530000
C4M6L6	Rho GDP exchange inhibitor, putative	C4M6L6_ENTH1	EHI_147570	29.8203	29.7613	29.7309	29.3239	29.3662	29.4294	29.5071	29.5444	29.5296	0.000595942	0.0220739	-0.39765	0.759094	EHI_147570	0.0010142	0.0133121	-0.243762	0.84454	EHI_147570	0.0090972	0.0404218	0.153887	1.11256	EHI_147570	7.22965e-05	0.00165029	AI_WT +indole;WT_WT +indole;WT_AI	21	4.2256	-4.2256	-3.03273	+	+	+	AI_WT;AI_WT +indole;WT +indole_WT	+	948000000	910000000	891000000	672000000	692000000	723000000	763000000	783000000	775000000
C4M0G5	Papain family cysteine protease domain containing protein	C4M0G5_ENTH1	EHI_006920	22.5846	22.4726	22.3672	22.0559	22.1395	22.0393	22.2764	22.1734	22.3376	0.0047892	0.0514492	-0.396599	0.759647	EHI_006920	0.0547009	0.127553	-0.212349	0.863131	EHI_006920	0.0319949	0.0876206	0.184251	1.13623	EHI_006920	0.00368619	0.0150362	WT_WT +indole	10	2.52651	-2.52651	0					+	6290000	5820000	5410000	4360000	4620000	4310000	5080000	4730000	5300000
B1N2K0	WD domain containing protein	B1N2K0_ENTH1	EHI_068380	20.2989	20.3645	20.0951	19.9229	19.7521	19.8995	20.3101	20.2066	20.1079	0.0153206	0.0800546	-0.394707	0.760644	EHI_068380	0.678096	0.759984	-0.0446631	0.969516	EHI_068380	0.0114938	0.0473708	0.350044	1.2746	EHI_068380	0.0100346	0.0294712	AI_WT +indole;WT_WT +indole	1	1.90229	-1.90229	1.66959			+	AI_WT +indole	+	1290000	1350000	1120000	994000	883000	978000	1300000	1210000	1130000
B1N2I2	Uncharacterized protein	B1N2I2_ENTH1	EHI_012350	21.1269	20.8113	20.9882	20.6276	20.6886	20.4273	21.3211	21.3538	13	0.0308944	0.119329	-0.394309	0.760854	EHI_012350	0.433753	0.548145	-2.41714	0.187228	EHI_012350	0.507184	0.606407	-2.02283	0.246076	EHI_012350	0.554363	0.604867		1	0	0	0						2290000	1840000	2080000	1620000	1690000	1410000	2620000	2680000	NaN
C4M6U6	VPS9 domain-containing protein	C4M6U6_ENTH1	EHI_054130	20.3752	20.7056	20.5545	20.1704	20.2185	20.0691	20.417	20.1581	20.2989	0.0202563	0.0946461	-0.392454	0.761833	EHI_054130	0.104661	0.200589	-0.253742	0.838718	EHI_054130	0.185385	0.292272	0.138711	1.10092	EHI_054130	0.025949	0.0563063	WT_WT +indole	5	1.64068	-1.64068	0						1360000	1710000	1540000	1180000	1220000	1100000	1400000	1170000	1290000
C4LUD2	RhoGAP domain containing protein	C4LUD2_ENTH1	EHI_049300	24.0443	23.9406	23.9495	23.654	23.5285	23.5754	23.9672	24.019	23.7182	0.00136576	0.0306371	-0.392118	0.76201	EHI_049300	0.480438	0.592837	-0.076643	0.948262	EHI_049300	0.0341722	0.0913773	0.315475	1.24442	EHI_049300	0.0084826	0.0261815	AI_WT +indole;WT_WT +indole	16	2.04034	-2.04034	1.61505	+			WT +indole_WT	+	17300000	16100000	16200000	13200000	12100000	12500000	16400000	17000000	13800000
C4LUA8	Leucine rich repeat protein, BspA family	C4LUA8_ENTH1	EHI_110590	21.4273	21.4118	21.3962	21.1015	21.0493	20.9171	21.3321	21.2593	21.2477	0.00219394	0.0380685	-0.389169	0.763569	EHI_110590	0.00906961	0.0413762	-0.132085	0.912512	EHI_110590	0.013469	0.0520073	0.257084	1.19506	EHI_110590	0.000686923	0.00544228	AI_WT +indole;WT_WT +indole	12	3.22388	-3.22388	2.27926	+	+		AI_WT;WT +indole_WT	+	2820000	2790000	2760000	2250000	2170000	1980000	2640000	2510000	2490000
C4MB90	Helix-turn-helix protein, putative	C4MB90_ENTH1	EHI_093330	27.0813	26.9977	27.0084	26.7645	26.726	26.4298	27.7453	27.6595	27.5389	0.0233512	0.10234	-0.389032	0.763642	EHI_093330	0.00069566	0.0110377	0.618793	1.53559	EHI_093330	0.0011533	0.0139478	1.00783	2.01088	EHI_093330	0.000179804	0.00266584	WT_WT +indole;AI_WT +indole;AI_WT	5	-2.66747	-3.82811	3.82811		+	+	AI_WT;AI_WT +indole	+	142000000	134000000	135000000	114000000	111000000	90400000	225000000	212000000	195000000
B1N2W0	Rhodanese domain-containing protein	B1N2W0_ENTH1	EHI_013120	19.6347	19.6766	19.9127	19.3386	19.3255	19.3941	20.5823	20.7715	20.4972	0.0120349	0.0731165	-0.388541	0.763902	EHI_013120	0.00179285	0.0167746	0.875692	1.83489	EHI_013120	0.0001123	0.00552188	1.26423	2.402	EHI_013120	3.73662e-05	0.00113352	WT_WT +indole;AI_WT +indole;AI_WT	3	-3.56125	-4.47487	4.47487		+	+	AI_WT;AI_WT +indole	+	814000	838000	987000	663000	657000	689000	1570000	1790000	1480000
C4LXT4	High mobility group (HMG) box domain containing protein	C4LXT4_ENTH1	EHI_087410	24.0526	24.391	24.2243	23.895	23.9316	23.6757	24.2891	24.2679	24.2463	0.0369808	0.131966	-0.388531	0.763907	EHI_087410	0.670736	0.753196	0.0451012	1.03176	EHI_087410	0.0058311	0.0313048	0.433633	1.35063	EHI_087410	0.0107241	0.030971	WT_WT +indole;AI_WT +indole	4	1.65485	-1.86626	1.86626			+	AI_WT +indole	+	17400000	22000000	19600000	15600000	16000000	13400000	20500000	20200000	19900000
C4M7Y3	CCR4/NOT transcription complex subunit 3, putative	C4M7Y3_ENTH1	EHI_119550	22.4144	22.48	22.5638	22.2066	21.9951	22.0983	22.6475	22.6119	22.4898	0.00669624	0.0574876	-0.38611	0.76519	EHI_119550	0.206597	0.322825	0.0969772	1.06953	EHI_119550	0.00337495	0.0237199	0.483087	1.39773	EHI_119550	0.00124661	0.0077847	WT_WT +indole;AI_WT +indole	12	2.36791	-2.87224	2.87224			+	AI_WT +indole	+	5590000	5850000	6200000	4840000	4180000	4490000	6570000	6410000	5890000
C4M847	Protein kinase domain containing protein	C4M847_ENTH1	EHI_052060	22.4247	22.3184	22.3073	21.8839	22.1457	21.8651	22.0224	21.9847	21.8839	0.017081	0.0851823	-0.385217	0.765664	EHI_052060	0.00227633	0.0188762	-0.386461	0.765004	EHI_052060	0.990631	0.994955	-0.00124359	0.999138	EHI_052060	0.00639409	0.0216629	WT_AI;WT_WT +indole	4	1.98828	-1.98172	-1.98828		+		AI_WT	+	5630000	5230000	5190000	3870000	4640000	3820000	4260000	4150000	3870000
C4LT14	Serine/threonine-protein kinase, putative	C4LT14_ENTH1	EHI_148440	20.3857	20.3752	20.1332	19.8787	19.9601	19.9009	20.4676	20.3857	20.1704	0.0110311	0.0701851	-0.384787	0.765892	EHI_148440	0.739287	0.808446	0.0431995	1.0304	EHI_148440	0.00961908	0.0419592	0.427986	1.34535	EHI_148440	0.010011	0.0294204	WT_WT +indole;AI_WT +indole	3	1.68629	-1.89271	1.89271			+	AI_WT +indole	+	1370000	1360000	1150000	964000	1020000	979000	1450000	1370000	1180000
C4M393	Uncharacterized protein	C4M393_ENTH1	EHI_106290	21.2707	21.2535	21.2764	20.8651	21.0359	20.7471	21.1642	21.2877	21.002	0.0102807	0.0679594	-0.384136	0.766238	EHI_106290	0.236355	0.356942	-0.115567	0.92302	EHI_106290	0.0847633	0.171157	0.268569	1.20461	EHI_106290	0.0183636	0.0444253	WT_WT +indole	4	1.77033	-1.77033	0					+	2530000	2500000	2540000	1910000	2150000	1760000	2350000	2560000	2100000
C4LZU6	Plus3 domain-containing protein	C4LZU6_ENTH1	EHI_194320	23.6431	23.4923	23.5165	23.2961	23.1379	23.0658	23.2961	23.1031	23.1379	0.00964397	0.0658048	-0.384015	0.766302	EHI_194320	0.00795386	0.0387077	-0.37158	0.772935	EHI_194320	0.897139	0.928826	0.0124353	1.00866	EHI_194320	0.00568142	0.0199618	WT_WT +indole;WT_AI	8	2.06703	-2.06703	-1.99942		+		AI_WT	+	13100000	11800000	12000000	10300000	9230000	8780000	10300000	9010000	9230000
B1N5B0	cyclin-dependent kinase (Fragment)	B1N5B0_ENTH1	EHI_106700	20.7389	20.6096	20.5451	20.3211	20.265	20.1581	20.2764	20.2419	20.3211	0.00674253	0.0575614	-0.383154	0.76676	EHI_106700	0.00461979	0.0282224	-0.351408	0.783819	EHI_106700	0.58173	0.671463	0.0317459	1.02225	EHI_106700	0.00165082	0.00937431	WT_WT +indole;WT_AI	2	2.64185	-2.64185	-2.44877		+		AI_WT	+	1750000	1600000	1530000	1310000	1260000	1170000	1270000	1240000	1310000
C4LVZ2	Diaphanous protein, homolog 2, putative	C4LVZ2_ENTH1	EHI_126070	23.8858	23.9225	23.9584	23.5404	23.5983	23.48	23.895	23.9495	23.7695	0.000672023	0.0236618	-0.382649	0.767028	EHI_126070	0.42453	0.539052	-0.0508709	0.965353	EHI_126070	0.00633324	0.0326744	0.331778	1.25856	EHI_126070	0.000813382	0.00607861	AI_WT +indole;WT_WT +indole	27	2.99541	-2.99541	2.66658	+		+	AI_WT +indole;WT +indole_WT	+	15500000	15900000	16300000	12200000	12700000	11700000	15600000	16200000	14300000
C4LZL5	Diphthine--ammonia ligase	C4LZL5_ENTH1	EHI_174900	21.4118	21.4476	21.3857	20.953	21.0756	21.0691	21.3045	21.2821	21.5451	0.000935874	0.0260513	-0.382475	0.76712	EHI_174900	0.683038	0.763846	-0.037824	0.974123	EHI_174900	0.0208173	0.0669003	0.344651	1.26984	EHI_174900	0.00477404	0.0177382	AI_WT +indole;WT_WT +indole	4	2.20498	-2.20498	1.98847	+			WT +indole_WT	+	2790000	2860000	2740000	2030000	2210000	2200000	2590000	2550000	3060000
B1N3A6;C4LXW8	Leucine-rich repeat containing protein	B1N3A6_ENTH1;C4LXW8_ENTH1	EHI_087890;EHI_105230	17.6937	17.9488	17.9658	17.6311	17.4656	17.3667	18.1605	17.7923	17.7207	0.03105	0.119584	-0.381618	0.767576	EHI_087890;EHI_105230	0.899759	0.932437	0.0217603	1.0152	EHI_087890;EHI_105230	0.0615764	0.137627	0.403378	1.3226	EHI_087890;EHI_105230	0.0571969	0.0993725		3	0	0	0						212000	253000	256000	203000	181000	169000	293000	227000	216000
C4M6L5	Uncharacterized protein	C4M6L5_ENTH1	EHI_147560	23.895	23.8288	23.9316	23.5754	23.5983	23.3376	23.632	23.867	23.7077	0.0126143	0.0739755	-0.38137	0.767708	EHI_147560	0.118697	0.216112	-0.14957	0.901519	EHI_147560	0.0992393	0.190689	0.231799	1.1743	EHI_147560	0.0166212	0.0416071	WT_WT +indole	7	1.84938	-1.84938	0					+	15600000	14900000	16000000	12500000	12700000	10600000	13000000	15300000	13700000
C4LUF4	Uncharacterized protein	C4LUF4_ENTH1	EHI_049530	24.1332	23.9584	24.0359	23.5983	23.7796	23.6096	24.4676	24.239	24.2961	0.00799847	0.0618467	-0.379981	0.768448	EHI_049530	0.0267752	0.0800473	0.291761	1.22413	EHI_049530	0.00174421	0.0172959	0.671742	1.593	EHI_049530	0.000642222	0.00523759	WT_WT +indole;AI_WT +indole;AI_WT	3	2.00906	-3.28678	3.28678			+	AI_WT +indole	+	18400000	16300000	17200000	12700000	14400000	12800000	23200000	19800000	20600000
Q24803	Aldehyde-alcohol dehydrogenase 2	ADH2_ENTH1	ADH2	32.0479	32.0609	31.9259	31.5933	31.6671	31.6372	31.9814	32.0479	32.099	0.00139429	0.030879	-0.379005	0.768968	ADH2	0.599634	0.692744	0.0312099	1.02187	ADH2	0.000520543	0.00962064	0.410215	1.32888	ADH2	0.000241852	0.00303603	WT_WT +indole;AI_WT +indole	12	3.26777	-3.45818	3.45818	+		+	AI_WT +indole;WT +indole_WT	+	4440000000	4480000000	4080000000	3240000000	3409999872	3340000000	4240000000	4440000000	4600000000
C4M0I7	Protein tyrosine phosphatase, putative	C4M0I7_ENTH1	EHI_024450	23.7695	23.7286	23.5983	23.3511	23.4425	23.1719	23.0641	23.0983	23.1916	0.0164346	0.0835466	-0.376967	0.770055	EHI_024450	0.00082449	0.0121268	-0.580798	0.668594	EHI_024450	0.0818063	0.167755	-0.203831	0.868242	EHI_024450	0.00123417	0.00774252	WT_AI;WT_WT +indole	13	2.97385	-2.01988	-2.97385		+		AI_WT	+	14300000	13900000	12700000	10700000	11400000	9450000	8770000	8980000	9580000
C4LWU6	Calponin homology domain protein, putative	C4LWU6_ENTH1	EHI_199000	28.8682	28.9428	28.9002	28.5426	28.5278	28.5165	28.509	28.5203	28.5754	8.13678e-05	0.0081244	-0.374786	0.77122	EHI_199000	0.000244799	0.00665448	-0.368845	0.774402	EHI_199000	0.799304	0.855518	0.00594076	1.00413	EHI_199000	8.10544e-06	0.000439696	WT_WT +indole;WT_AI	55	4.86459	-4.86459	-4.82215	+	+		AI_WT;WT +indole_WT	+	490000000	516000000	501000000	391000000	387000000	384000000	382000000	385000000	400000000
P35630	NADP-dependent isopropanol dehydrogenase	ADH1_ENTH1	ADH1	30.6372	30.6713	30.6713	30.3828	30.3515	30.1239	30.8081	30.8534	30.933	0.0105099	0.0688471	-0.37391	0.771688	ADH1	0.00585497	0.0322902	0.204858	1.15257	ADH1	0.00293225	0.0223835	0.578768	1.49357	ADH1	0.000639623	0.00522925	WT_WT +indole;AI_WT +indole	34	2.2656	-3.26187	3.26187		+	+	AI_WT;AI_WT +indole	+	1670000000	1710000000	1710000000	1400000000	1370000000	1170000000	1880000000	1940000000	2050000000
B1N3J1	Ubiquitin carboxyl-terminal hydrolase domain containing protein	B1N3J1_ENTH1	EHI_059810	20.0951	20.0292	19.9882	19.7715	19.6593	19.5638	19.209	19.2208	19.4129	0.00529283	0.0522795	-0.372587	0.772396	EHI_059810	0.000490603	0.00939096	-0.756587	0.591895	EHI_059810	0.0126307	0.049937	-0.384	0.76631	EHI_059810	0.000203178	0.00281399	WT +indole_AI;WT_AI;WT_WT +indole	5	3.79591	2.21986	-3.79591		+	+	AI_WT;AI_WT +indole	+	1120000	1070000	1040000	895000	828000	775000	606000	611000	698000
C4M6N0	UDENN domain-containing protein	C4M6N0_ENTH1	EHI_161870	23.0509	23.3511	23.2821	22.9225	22.937	22.7161	23.3511	23.4676	23.4041	0.0328839	0.123572	-0.369511	0.774045	EHI_161870	0.137246	0.238197	0.179562	1.13254	EHI_161870	0.00224046	0.0196768	0.549074	1.46315	EHI_161870	0.00378118	0.0152805	WT_WT +indole;AI_WT +indole	7	1.66004	-2.47381	2.47381			+	AI_WT +indole	+	8690000	10700000	10200000	7950000	8030000	6890000	10700000	11600000	11100000
A0A8U0WNY6	Malic enzyme, putative	A0A8U0WNY6_ENTH1	EHI_044970	30.8385	30.9045	30.7692	30.4727	30.5389	30.393	30.8534	30.8755	30.8755	0.00302168	0.0425724	-0.369197	0.774213	EHI_044970	0.482292	0.594008	0.0307681	1.02156	EHI_044970	0.000730356	0.0114375	0.399965	1.31948	EHI_044970	0.000256094	0.00309649	WT_WT +indole;AI_WT +indole	41	3.24219	-3.43449	3.43449	+		+	AI_WT +indole;WT +indole_WT	+	1920000000	2010000000	1830000000	1490000000	1560000000	1410000000	1940000000	1970000000	1970000000
C4LZD9	Leucine rich repeat / protein phosphatase 2C domain containing protein	C4LZD9_ENTH1	EHI_137760	21.8346	22.1363	22.019	21.5961	21.7265	21.5638	22.0224	21.9777	21.9316	0.0218669	0.099663	-0.36786	0.774931	EHI_137760	0.84252	0.889369	-0.0194238	0.986627	EHI_137760	0.00344711	0.0239627	0.348436	1.27318	EHI_137760	0.00828955	0.0258439	AI_WT +indole;WT_WT +indole	9	1.92838	-1.92838	1.82083			+	AI_WT +indole	+	3740000	4610000	4250000	3170000	3470000	3100000	4260000	4130000	4000000
A0A8U0WPM8	cysteine desulfurase	A0A8U0WPM8_ENTH1	EHI_136380	27.7195	27.8203	27.7453	27.3662	27.4473	27.3745	28.1115	28.0711	27.7771	0.000772756	0.0238908	-0.365719	0.776082	EHI_136380	0.10961	0.206712	0.224841	1.16865	EHI_136380	0.00553079	0.0304887	0.59056	1.50583	EHI_136380	0.00195025	0.0103693	WT_WT +indole;AI_WT +indole	27	1.76515	-2.78605	2.78605	+		+	AI_WT +indole;WT +indole_WT	+	221000000	237000000	225000000	173000000	183000000	174000000	290000000	282000000	230000000
B1N343	F-box domain containing protein	B1N343_ENTH1	EHI_000290	18.6766	18.5088	18.6024	18.3709	18.2512	18.0691	18.786	18.4211	18.4375	0.0218672	0.099663	-0.365543	0.776176	EHI_000290	0.728999	0.799886	-0.04776	0.967437	EHI_000290	0.0980465	0.189107	0.317783	1.24641	EHI_000290	0.0549415	0.0963984		3	0	0	0						419000	373000	398000	339000	312000	275000	452000	351000	355000
Q24814	Rho-related protein racA	RACA_ENTH1	RACA	29.8916	29.9677	30.0737	29.5555	29.7113	29.57	29.9259	29.94	29.8608	0.0072853	0.0592237	-0.365415	0.776246	RACA	0.302665	0.429282	-0.0687478	0.953465	RACA	0.00585009	0.0313048	0.296667	1.2283	RACA	0.00242484	0.0118694	AI_WT +indole;WT_WT +indole	11	2.5744	-2.5744	2.1223			+	AI_WT +indole	+	996000000	1050000000	1130000000	789000000	879000000	797000000	1020000000	1030000000	975000000
C4M395	COMM domain-containing protein	C4M395_ENTH1	EHI_106310	26.6865	26.512	26.4186	26.239	26.1312	26.1507	25.8788	25.792	26.0148	0.012766	0.0741204	-0.365367	0.776271	EHI_106310	0.0031984	0.02336	-0.643831	0.640011	EHI_106310	0.0187045	0.0629278	-0.278464	0.824468	EHI_106310	0.000971787	0.00678926	WT +indole_AI;WT_AI;WT_WT +indole	8	3.10542	-1.86224	-3.10542		+		AI_WT	+	108000000	95700000	89700000	79200000	73500000	74500000	61700000	58100000	67800000
C4LVQ1	Actin-binding protein, cofilin/tropomyosin family	C4LVQ1_ENTH1	EHI_186840	30.1483	30.1604	30.1361	29.8415	29.8445	29.6646	30.1604	30.3088	30.2422	0.00367104	0.045694	-0.364779	0.776588	EHI_186840	0.110542	0.207446	0.088836	1.06351	EHI_186840	0.00347094	0.0239839	0.453615	1.36947	EHI_186840	0.000632603	0.0052124	WT_WT +indole;AI_WT +indole	14	2.65561	-3.16153	3.16153	+		+	AI_WT +indole;WT +indole_WT	+	1190000000	1200000000	1180000000	962000000	964000000	851000000	1200000000	1330000000	1270000000
C4LVZ9	60S ribosomal protein L9, putative	C4LVZ9_ENTH1	EHI_126140	28.3239	28.3951	28.1115	27.8623	27.965	27.9088	29.4394	29.3346	28.5463	0.0155595	0.0809339	-0.36477	0.776593	EHI_126140	0.0478992	0.116811	0.829922	1.77759	EHI_126140	0.0135285	0.0520079	1.19469	2.28896	EHI_126140	0.00679365	0.0225261	AI_WT +indole;AI_WT	21	-1.49358	-2.20696	2.20696					+	336000000	353000000	290000000	244000000	262000000	252000000	728000000	677000000	392000000
B1N5E0;C4M3E1	UBA-domain protein mud, putative	B1N5E0_ENTH1;C4M3E1_ENTH1	EHI_015550;EHI_095840	19.185	19.3189	19.4129	19.0129	18.9345	18.8787	13	18.9909	18.9024	0.0090526	0.0643126	-0.363573	0.777237	EHI_015550;EHI_095840	0.303272	0.43001	-2.34114	0.197355	EHI_015550;EHI_095840	0.37503	0.487815	-1.97756	0.253918	EHI_015550;EHI_095840	0.361863	0.428729		2	0	0	0						596000	654000	698000	529000	501000	482000	NaN	521000	490000
C4LSL3	Serine aminopeptidase S33 domain-containing protein	C4LSL3_ENTH1	EHI_151720	22.1795	22.0658	22.2185	21.9672	21.8034	21.6096	21.9459	21.8802	21.9672	0.0330491	0.123813	-0.361165	0.778536	EHI_151720	0.0133056	0.0519778	-0.223484	0.856495	EHI_151720	0.266105	0.381976	0.137681	1.10014	EHI_151720	0.0239762	0.0532625	WT_WT +indole	6	1.68455	-1.68455	0						4750000	4390000	4880000	4100000	3660000	3200000	4040000	3860000	4100000
C4M7C2	Sin1 middle CRIM domain-containing protein	C4M7C2_ENTH1	EHI_007280	20.5356	20.7223	20.6971	20.2302	20.343	20.2989	20.4273	20.1581	20.3857	0.00575715	0.0546978	-0.360975	0.778638	EHI_007280	0.0324949	0.0905836	-0.328	0.79664	EHI_007280	0.732282	0.800276	0.0329749	1.02312	EHI_007280	0.0112411	0.0319458	WT_WT +indole;WT_AI	6	1.83536	-1.83536	-1.65178					+	1520000	1730000	1700000	1230000	1330000	1290000	1410000	1170000	1370000
C4LTA9	EF-hand calcium-binding domain containing protein	C4LTA9_ENTH1	EHI_044900	20.3752	20.2535	20.1946	20.0156	19.8331	19.8965	19.3752	19.356	19.2627	0.00888063	0.0640326	-0.359352	0.779515	EHI_044900	0.000119703	0.00458263	-0.943148	0.520097	EHI_044900	0.000791606	0.0116731	-0.583796	0.667206	EHI_044900	2.57759e-05	0.000907271	WT +indole_AI;WT_AI;WT_WT +indole	9	4.67757	3.47924	-4.67757		+	+	AI_WT;AI_WT +indole	+	1360000	1250000	1200000	1060000	934000	976000	680000	671000	629000
C4MBA5	DNA replication complex GINS protein SLD5	C4MBA5_ENTH1	EHI_048430	21.2821	21.343	21.4015	20.9316	20.9882	21.0292	21.1519	21.0756	21.1206	0.00128988	0.0303198	-0.359206	0.779594	EHI_048430	0.00525815	0.030085	-0.226133	0.854923	EHI_048430	0.0207659	0.0668285	0.133073	1.09663	EHI_048430	0.000341669	0.00363842	AI_WT +indole;WT_WT +indole;WT_AI	4	3.54231	-3.54231	-2.46237	+	+		AI_WT;WT +indole_WT	+	2550000	2660000	2770000	2000000	2080000	2140000	2330000	2210000	2280000
Q9BH80;Q9BI06	Large ribosomal subunit protein uL15B/uL15D	R27A1_ENTH1;R27A2_ENTH1	rpl27a-1;rpl27a-2	25.1642	25.0359	24.9628	24.8433	24.6375	24.6096	26.0629	25.8118	25.0275	0.0192525	0.0916852	-0.357492	0.78052	rpl27a-1;rpl27a-2	0.141733	0.244232	0.579749	1.49459	rpl27a-1;rpl27a-2	0.0430224	0.107006	0.937241	1.91486	rpl27a-1;rpl27a-2	0.033308	0.0669499	AI_WT +indole	2	0	-1.53928	1.53928						37600000	34400000	32700000	30100000	26100000	25600000	70100000	58900000	34200000
C4LT53	Rab GTPase activating protein, putative	C4LT53_ENTH1	EHI_148860	20.1206	20.2302	20.343	19.9142	19.9287	19.7796	19.7471	19.8191	19.6435	0.0110495	0.0701851	-0.357141	0.78071	EHI_148860	0.00380045	0.0254593	-0.494694	0.709712	EHI_148860	0.11948	0.213533	-0.137552	0.90906	EHI_148860	0.00177018	0.00982229	WT_AI;WT_WT +indole	4	2.77687	-2.06387	-2.77687		+		AI_WT	+	1140000	1230000	1330000	988000	998000	900000	880000	925000	819000
A0A8U0WPY4	Malate dehydrogenase	A0A8U0WPY4_ENTH1	EHI_030810	27.3662	27.5014	27.5536	26.976	27.141	27.2353	27.6798	27.7389	27.6389	0.019363	0.0919691	-0.356303	0.781164	EHI_030810	0.028037	0.0825654	0.212123	1.15839	EHI_030810	0.00218857	0.0194436	0.568426	1.4829	EHI_030810	0.0011664	0.0074818	WT_WT +indole;AI_WT +indole	25	1.97842	-3.00783	3.00783			+	AI_WT +indole	+	173000000	190000000	197000000	132000000	148000000	158000000	215000000	224000000	209000000
C4LS92	Actin-binding protein, cofilin/tropomyosin family	C4LS92_ENTH1	EHI_152990	24.4676	24.632	24.4488	24.1719	24.2317	24.0772	24.4738	24.4041	24.5285	0.00839876	0.0626226	-0.355885	0.78139	EHI_152990	0.526894	0.632163	-0.047362	0.967704	EHI_152990	0.00586288	0.0313368	0.308523	1.23844	EHI_152990	0.00352351	0.014649	AI_WT +indole;WT_WT +indole	7	2.36606	-2.36606	2.06275			+	AI_WT +indole	+	23200000	26000000	22900000	18900000	19700000	17700000	23300000	22200000	24200000
C4M4S9	Ras guanine nucleotide exchange factor	C4M4S9_ENTH1	EHI_095170	18.3189	18.4415	18.2922	18.0047	18.0638	17.92	18.562	18.6937	18.9258	0.00464316	0.0509312	-0.35472	0.782021	EHI_095170	0.0314437	0.0883747	0.376268	1.29798	EHI_095170	0.00306378	0.0227826	0.730988	1.65978	EHI_095170	0.00105878	0.00709595	WT_WT +indole;AI_WT +indole;AI_WT	3	-1.64967	-3.07474	3.07474			+	AI_WT +indole	+	327000	356000	321000	263000	274000	248000	387000	424000	498000
C4M939	LSM domain containing protein	C4M939_ENTH1	EHI_025840	24.0935	24.1871	24.4738	23.9316	23.9316	23.8288	24.6595	24.2021	24.0359	0.0413521	0.140072	-0.354136	0.782338	EHI_025840	0.838017	0.885837	0.047713	1.03363	EHI_025840	0.101355	0.19306	0.401848	1.3212	EHI_025840	0.128234	0.186026		4	0	0	0						17900000	19100000	23300000	16000000	16000000	14900000	26500000	19300000	17200000
C4M192	Phosphoglycerate kinase	C4M192_ENTH1	EHI_188180	30.5481	30.5389	30.4727	30.196	30.2535	30.0479	30.5573	30.5933	30.4727	0.00572837	0.0546978	-0.354087	0.782364	EHI_188180	0.647338	0.734108	0.0212034	1.01481	EHI_188180	0.00612039	0.0322417	0.375291	1.2971	EHI_188180	0.00139711	0.00832308	WT_WT +indole;AI_WT +indole	37	2.55451	-2.68556	2.68556			+	AI_WT +indole	+	1570000000	1560000000	1490000000	1230000000	1280000000	1110000000	1580000000	1620000000	1490000000
C4M5W1	(2r)-phospho-3-sulfolactate synthase, putative	C4M5W1_ENTH1	EHI_026480	27.0914	27.1604	27.189	26.7645	26.8019	26.8142	27.7325	27.7517	27.8142	0.000410082	0.0181106	-0.353394	0.78274	EHI_026480	8.32743e-05	0.0039037	0.619214	1.53604	EHI_026480	4.62038e-06	0.000924478	0.972608	1.96238	EHI_026480	3.20587e-07	4.34773e-05	WT_WT +indole;AI_WT +indole;AI_WT	21	-5.44832	-6.36253	6.36253	+	+	+	AI_WT;AI_WT +indole;WT +indole_WT	+	143000000	150000000	153000000	114000000	117000000	118000000	223000000	226000000	236000000
C4M8L1	Uncharacterized protein	C4M8L1_ENTH1	EHI_156090	21.9388	21.7796	21.9171	21.6231	21.5165	21.4375	21.4576	21.3156	21.6096	0.00858147	0.0631043	-0.352769	0.78308	EHI_156090	0.0132533	0.0518178	-0.417501	0.748721	EHI_156090	0.554575	0.649474	-0.0647322	0.956123	EHI_156090	0.00794183	0.0250992	WT_AI;WT_WT +indole	8	2.03708	-1.70381	-2.03708					+	4020000	3600000	3960000	3230000	3000000	2840000	2880000	2610000	3200000
C4LV99	DnaJ family protein	C4LV99_ENTH1	EHI_183280	25.0062	25.1135	25.0813	24.7286	24.8385	24.5812	24.9406	24.848	24.867	0.0123354	0.0739012	-0.350934	0.784076	EHI_183280	0.0128577	0.0510822	-0.181798	0.881603	EHI_183280	0.101073	0.192842	0.169135	1.12438	EHI_183280	0.00717371	0.0233932	WT_WT +indole	14	2.23508	-2.23508	0					+	33700000	36300000	35500000	27800000	30000000	25100000	32200000	30200000	30600000
C4M711	Calcium-regulated actin-bundling protein C-terminal domain-containing protein	C4M711_ENTH1	EHI_189930	28.6146	28.6458	28.6595	28.4274	28.3704	28.0711	28.5682	28.5352	28.4314	0.034586	0.126577	-0.350321	0.78441	EHI_189930	0.0413804	0.106456	-0.128355	0.914874	EHI_189930	0.132939	0.229865	0.221966	1.16632	EHI_189930	0.0296653	0.0618114	WT_WT +indole	26	1.58599	-1.58599	0						411000000	420000000	424000000	361000000	347000000	282000000	398000000	389000000	362000000
C4LUH3	Ubiquitin-conjugating enzyme family protein	C4LUH3_ENTH1	EHI_049740	23.7389	23.9043	23.7594	23.4923	23.4425	23.417	24.0359	24.0443	24.0772	0.00345204	0.0450274	-0.350255	0.784446	EHI_049740	0.00931495	0.0420776	0.251616	1.19054	EHI_049740	1.89655e-05	0.0024937	0.601871	1.51768	EHI_049740	4.44583e-05	0.00121413	WT_WT +indole;AI_WT +indole;AI_WT	12	3.1182	-4.44862	4.44862	+	+	+	AI_WT;AI_WT +indole;WT +indole_WT	+	14000000	15700000	14200000	11800000	11400000	11200000	17200000	17300000	17700000
C4LZN0	aspartate--tRNA ligase	C4LZN0_ENTH1	EHI_175050	28.1263	28.141	27.9923	27.7581	27.7129	27.7389	28.2847	28.3745	28.2399	0.00205116	0.0373901	-0.34988	0.784649	EHI_175050	0.0259249	0.0785096	0.213175	1.15924	EHI_175050	0.000173821	0.00624883	0.563055	1.47739	EHI_175050	0.000103209	0.0020251	WT_WT +indole;AI_WT +indole;AI_WT	49	2.9164	-4.06713	4.06713	+		+	AI_WT +indole;WT +indole_WT	+	293000000	296000000	267000000	227000000	220000000	224000000	327000000	348000000	317000000
C4LTB2	Eukaryotic translation initiation factor 4 gamma, putative	C4LTB2_ENTH1	EHI_044930	26.1585	26.0874	26.1293	25.7821	25.8142	25.7363	26.2002	26.189	26.0935	0.000342349	0.0175649	-0.347504	0.785943	EHI_044930	0.417262	0.53262	0.0358346	1.02515	EHI_044930	0.00070915	0.0113316	0.383339	1.30436	EHI_044930	8.74987e-05	0.00179452	WT_WT +indole;AI_WT +indole	9	3.67391	-3.9156	3.9156	+		+	AI_WT +indole;WT +indole_WT	+	74900000	71300000	73400000	57700000	59000000	55900000	77100000	76500000	71600000
C4LVP1	PX domain-containing protein	C4LVP1_ENTH1	EHI_186740	22.6562	22.6119	22.4626	22.0156	22.3403	22.3403	22.6119	22.8288	22.6649	0.0486763	0.151882	-0.344852	0.787389	EHI_186740	0.227321	0.347325	0.124958	1.09048	EHI_186740	0.0205228	0.0664474	0.46981	1.38493	EHI_186740	0.0150336	0.0389395	AI_WT +indole	14	0	-1.83912	1.83912					+	6610000	6410000	5780000	4240000	5310000	5310000	6410000	7450000	6650000
C4M344	C2 domain containing protein	C4M344_ENTH1	EHI_059860	28.5826	28.6931	28.5609	28.3282	28.3196	28.1556	28.249	28.2891	28.4032	0.00772432	0.0611358	-0.344445	0.787611	EHI_059860	0.00843259	0.0399786	-0.29844	0.813131	EHI_059860	0.561353	0.655505	0.0460052	1.0324	EHI_059860	0.00458006	0.0173104	WT_WT +indole;WT_AI	11	2.25427	-2.25427	-1.9558		+		AI_WT	+	402000000	434000000	396000000	337000000	335000000	299000000	319000000	328000000	355000000
C4LYZ2	Protein kinase, putative	C4LYZ2_ENTH1	EHI_118080	23.1363	23.2361	23.1749	22.8839	22.8014	22.8307	23.0476	23.0509	22.895	0.000807341	0.0238908	-0.343754	0.787988	EHI_118080	0.0353172	0.0956646	-0.184594	0.879897	EHI_118080	0.0487015	0.116187	0.159161	1.11664	EHI_118080	0.00176607	0.00981124	WT_WT +indole;WT_AI	16	2.849	-2.849	-1.54977	+			WT +indole_WT	+	9220000	9880000	9470000	7740000	7310000	7460000	8670000	8690000	7800000
C4M0G4	Myb-like domain-containing protein	C4M0G4_ENTH1	EHI_006910	22.9777	23.019	23.0241	22.5404	22.7955	22.654	22.9043	23.0258	23.1734	0.0102834	0.0679594	-0.343646	0.788047	EHI_006910	0.745559	0.81395	0.0275389	1.01927	EHI_006910	0.0257914	0.0763294	0.371185	1.29341	EHI_006910	0.00994386	0.0292791	WT_WT +indole;AI_WT +indole	8	1.72186	-1.87173	1.87173					+	8260000	8500000	8530000	6100000	7280000	6600000	7850000	8540000	9460000
C4M8Z9	Phorbol-ester/DAG-type domain-containing protein	C4M8Z9_ENTH1	EHI_038280	22.9316	22.953	22.7307	22.4015	22.6475	22.5356	23.1238	23.1047	23.1174	0.026701	0.110289	-0.343571	0.788088	EHI_038280	0.0265843	0.0797288	0.24354	1.18389	EHI_038280	0.00118822	0.014057	0.587112	1.50224	EHI_038280	0.00112645	0.00736744	WT_WT +indole;AI_WT +indole	17	1.86526	-3.03665	3.03665			+	AI_WT +indole	+	8000000	8120000	6960000	5540000	6570000	6080000	9140000	9020000	9100000
C4MA56	Nucleotide exchange factor Fes1 domain-containing protein	C4MA56_ENTH1	EHI_061760	22.2877	22.3156	22.0325	21.8191	21.9495	21.8385	22.7327	22.741	22.6671	0.0255619	0.107971	-0.342945	0.78843	EHI_061760	0.00572636	0.0319501	0.501642	1.41582	EHI_061760	5.57554e-05	0.00413849	0.844587	1.79575	EHI_061760	0.000157875	0.00245105	WT_WT +indole;AI_WT +indole;AI_WT	4	-2.6505	-3.89154	3.89154		+	+	AI_WT;AI_WT +indole	+	5120000	5220000	4290000	3700000	4050000	3750000	6970000	7010000	6660000
C4M548	AVL9/DENND6 domain-containing protein	C4M548_ENTH1	EHI_078290	25.2021	25.2207	25.2535	24.8623	25.0062	24.7796	25.2243	25.141	25.1604	0.00724848	0.0590288	-0.342714	0.788557	EHI_078290	0.162256	0.270368	-0.0501664	0.965825	EHI_078290	0.0145051	0.0541821	0.292547	1.2248	EHI_078290	0.00234132	0.0116084	AI_WT +indole;WT_WT +indole	12	2.55338	-2.55338	2.20818					+	38600000	39100000	40000000	30500000	33700000	28800000	39200000	37000000	37500000
C4M5P6	Uncharacterized protein	C4M5P6_ENTH1	EHI_040680	19.0664	19.2232	19.2581	18.9402	18.83	18.7504	18.9083	18.9112	18.6204	0.0131952	0.0749825	-0.342378	0.78874	EHI_040680	0.0308798	0.0873533	-0.369259	0.77418	EHI_040680	0.820624	0.870565	-0.0268809	0.98154	EHI_040680	0.0200353	0.047062	WT_AI;WT_WT +indole	1	1.57692	-1.44224	-1.57692					+	549000	612000	627000	503000	466000	441000	492000	493000	403000
C4M5B0	Importin beta-3 family protein, putative	C4M5B0_ENTH1	EHI_081250	21.8113	21.6409	21.7056	21.4118	21.4067	21.3156	21.8034	21.6671	21.6364	0.00435389	0.04994	-0.341197	0.789386	EHI_081250	0.824375	0.874233	-0.0169182	0.988342	EHI_081250	0.00570196	0.0310171	0.324279	1.25204	EHI_081250	0.00281149	0.0128993	AI_WT +indole;WT_WT +indole	16	2.38117	-2.38117	2.27108	+		+	AI_WT +indole;WT +indole_WT	+	3680000	3270000	3420000	2790000	2780000	2610000	3660000	3330000	3260000
B1N3W4	UBR-type domain-containing protein	B1N3W4_ENTH1	EHI_181170	20.0426	20.0156	19.8921	19.5823	19.6329	19.714	19.5676	19.5432	19.5823	0.00480518	0.0514492	-0.340369	0.789839	EHI_181170	0.000927198	0.0129077	-0.419071	0.747906	EHI_181170	0.120519	0.214888	-0.0787023	0.946909	EHI_181170	0.000346379	0.00368007	WT_AI;WT_WT +indole	10	3.41514	-2.92159	-3.41514		+		AI_WT	+	1080000	1060000	973000	785000	813000	860000	777000	764000	785000
C4LUT2	Rho family GTPase	C4LUT2_ENTH1	EHI_178680	24.4234	24.4425	24.317	24.0359	24.1871	23.9406	23.9495	24.1642	24.0359	0.0141564	0.07759	-0.339806	0.790147	EHI_178680	0.00944667	0.0423395	-0.344442	0.787612	EHI_178680	0.963452	0.976976	-0.00463613	0.996792	EHI_178680	0.00967616	0.0288132	WT_AI;WT_WT +indole	4	1.82619	-1.79973	-1.82619		+		AI_WT	+	22500000	22800000	20900000	17200000	19100000	16100000	16200000	18800000	17200000
C4M3H5	WD repeat protein	C4M3H5_ENTH1	EHI_138320	24.1488	24.1095	23.9847	23.6757	23.7695	23.7796	23.3511	23.4923	23.6971	0.00467138	0.0509635	-0.339386	0.790378	EHI_138320	0.00713821	0.0365585	-0.567491	0.674789	EHI_138320	0.097201	0.188146	-0.228105	0.853756	EHI_138320	0.00293698	0.013242	WT_AI;WT_WT +indole	6	2.61376	-1.55808	-2.61376		+		AI_WT	+	18600000	18100000	16600000	13400000	14300000	14400000	10700000	11800000	13600000
A0A8U0WPH8	Rab family GTPase	A0A8U0WPH8_ENTH1	EHI_024680	27.1015	27.1795	27.1507	26.8264	26.7389	26.8504	26.7895	26.8019	26.8504	0.00115288	0.0290944	-0.338662	0.790774	EHI_024680	0.000358614	0.00780794	-0.329938	0.795571	EHI_024680	0.832435	0.880052	0.00872421	1.00607	EHI_024680	0.000134297	0.00229226	WT_WT +indole;WT_AI	22	3.65334	-3.65334	-3.5896	+	+		AI_WT;WT +indole_WT	+	144000000	152000000	149000000	119000000	112000000	121000000	116000000	117000000	121000000
C4M3L2	mRNA guanylyltransferase	C4M3L2_ENTH1	EHI_109940	20.3857	20.3211	20.3211	19.9459	20.0691	20.002	19.8832	20.1206	20.3962	0.00126256	0.0302027	-0.337019	0.791675	EHI_109940	0.234821	0.355325	-0.20934	0.864933	EHI_109940	0.449466	0.558284	0.127679	1.09253	EHI_109940	0.0912638	0.142409		8	0	0	0	+			WT +indole_WT		1370000	1310000	1310000	1010000	1100000	1050000	967000	1140000	1380000
C4M3U6	Uncharacterized protein	C4M3U6_ENTH1	EHI_163660	23.3645	23.0641	23.1856	22.8519	22.9261	22.8269	22.8404	22.928	23.1047	0.0217845	0.0995582	-0.336451	0.791987	EHI_163660	0.101985	0.197353	-0.247066	0.842608	EHI_163660	0.343446	0.459726	0.0893847	1.06392	EHI_163660	0.033945	0.0677783	WT_WT +indole	8	1.4845	-1.4845	0						10800000	8770000	9540000	7570000	7970000	7440000	7510000	7980000	9020000
C4M839	Rap/Ran GTPase activating protein, putative	C4M839_ENTH1	EHI_108750	20.0559	20.1332	20.1946	19.8832	19.7715	19.724	20.0559	19.8921	20.0559	0.00565634	0.054511	-0.335004	0.792782	EHI_108750	0.135087	0.235518	-0.126609	0.915982	EHI_108750	0.0446493	0.109795	0.208394	1.1554	EHI_108750	0.00712213	0.0232579	AI_WT +indole;WT_WT +indole	8	2.21776	-2.21776	1.31331					+	1090000	1150000	1200000	967000	895000	866000	1090000	973000	1090000
C4M0S1	Xaa-Pro dipeptidase	C4M0S1_ENTH1	EHI_010070	27.604	27.6931	27.6389	27.3324	27.3828	27.217	27.0609	27.1795	27.1604	0.00381642	0.0468149	-0.334614	0.792996	EHI_010070	0.000340902	0.00760244	-0.511768	0.701362	EHI_010070	0.0446337	0.109795	-0.177154	0.884446	EHI_010070	0.000233767	0.0030276	WT +indole_AI;WT_AI;WT_WT +indole	38	3.69671	-2.68893	-3.69671	+	+		AI_WT;WT +indole_WT	+	204000000	217000000	209000000	169000000	175000000	156000000	140000000	152000000	150000000
C4LVC9	Protein phosphatase, putative	C4LVC9_ENTH1	EHI_197120	23.6865	23.7695	23.7286	23.3376	23.4425	23.4041	23.8764	23.8858	23.8576	0.0010192	0.0274871	-0.333468	0.793626	EHI_197120	0.00462825	0.0282224	0.14507	1.10578	EHI_197120	0.000113094	0.00552188	0.478538	1.39333	EHI_197120	1.68355e-05	0.00067503	WT_WT +indole;AI_WT +indole;AI_WT	24	3.90967	-4.82773	4.82773	+	+	+	AI_WT;AI_WT +indole;WT +indole_WT	+	13500000	14300000	13900000	10600000	11400000	11100000	15400000	15500000	15200000
C4M3G7	Nitroreductase family protein	C4M3G7_ENTH1	EHI_017620	21.9207	22.0821	21.8152	21.5731	21.6714	21.5731	22.5592	22.6865	22.68	0.0167078	0.0840516	-0.33346	0.793631	EHI_017620	0.00133258	0.0147729	0.702545	1.62737	EHI_017620	3.97776e-05	0.00357805	1.03601	2.05054	EHI_017620	2.85018e-05	0.000959285	WT_WT +indole;AI_WT +indole;AI_WT	3	-3.63162	-4.60332	4.60332		+	+	AI_WT;AI_WT +indole	+	3970000	4440000	3690000	3120000	3340000	3120000	6180000	6750000	6720000
C4M0P2	Actin, putative	C4M0P2_ENTH1	EHI_008780	26.1449	26.2114	26.3239	25.895	25.9271	25.8623	26.8019	26.7389	26.8741	0.00392138	0.0471489	-0.331937	0.794469	EHI_008780	0.000893431	0.0126727	0.578242	1.49303	EHI_008780	3.02456e-05	0.00326021	0.910179	1.87928	EHI_008780	9.56884e-06	0.000479586	WT_WT +indole;AI_WT +indole;AI_WT	32	-3.952	-5.12263	5.12263	+	+	+	AI_WT;AI_WT +indole;WT +indole_WT	+	74200000	77700000	84000000	62400000	63800000	61000000	117000000	112000000	123000000
C4MAL4	Acetyltransferase, GNAT family	C4MAL4_ENTH1	EHI_123240	22.4196	22.3831	22.3101	22.0122	22.0493	22.0559	22.4751	22.5545	22.3565	0.000686284	0.0236618	-0.331791	0.79455	EHI_123240	0.239169	0.360126	0.0910988	1.06518	EHI_123240	0.00202038	0.0185157	0.42289	1.34061	EHI_123240	0.000588373	0.00498321	WT_WT +indole;AI_WT +indole	8	2.64529	-3.20929	3.20929	+		+	AI_WT +indole;WT +indole_WT	+	5610000	5470000	5200000	4230000	4340000	4360000	5830000	6160000	5370000
C4M796	Acyl-CoA hydrolase, putative	C4M796_ENTH1	EHI_046600	24.2535	24.0105	23.9134	23.7492	23.7389	23.6971	24.0854	24.0526	24.0359	0.0319638	0.121733	-0.330739	0.795129	EHI_046600	0.991259	0.995014	-0.00119082	0.999175	EHI_046600	0.000106878	0.00552188	0.329549	1.25662	EHI_046600	0.0117589	0.0328787	AI_WT +indole;WT_WT +indole	4	1.73604	-1.73604	1.72915			+	AI_WT +indole	+	20000000	16900000	15800000	14100000	14000000	13600000	17800000	17400000	17200000
B1N484	Leucine-rich repeat containing protein	B1N484_ENTH1	EHI_058070	22.4923	22.4701	22.4898	22.2506	22.1946	22.0156	22.1734	22.1488	22.1825	0.00972786	0.0660947	-0.33046	0.795283	EHI_058070	1.35675e-05	0.00117602	-0.315829	0.803389	EHI_058070	0.848001	0.890575	0.0146313	1.01019	EHI_058070	0.00215625	0.0110215	WT_WT +indole;WT_AI	11	2.48811	-2.48811	-2.38844		+		AI_WT	+	5900000	5810000	5890000	4990000	4800000	4240000	4730000	4650000	4760000
B1N3R9;C4LVH6	60S ribosomal protein L7a	B1N3R9_ENTH1;C4LVH6_ENTH1	EHI_029530;EHI_103310	28.6389	28.6998	28.579	28.3951	28.3662	28.1652	29.726	29.461	28.9428	0.014653	0.0785252	-0.33041	0.79531	EHI_029530;EHI_103310	0.0338634	0.0931771	0.737357	1.66712	EHI_029530;EHI_103310	0.0114314	0.0472232	1.06777	2.09619	EHI_029530;EHI_103310	0.00454714	0.0172709	AI_WT +indole;AI_WT	22	-1.63224	-2.38432	2.38432			+	AI_WT +indole	+	418000000	436000000	401000000	353000000	346000000	301000000	888000000	739000000	516000000
C4LTV5	LIM zinc finger domain containing protein	C4LTV5_ENTH1	EHI_050850	23.0224	23.0409	23.0526	22.7634	22.7574	22.6051	22.8034	22.8519	22.6518	0.00327794	0.0439307	-0.330004	0.795534	EHI_050850	0.011435	0.0475405	-0.269605	0.829547	EHI_050850	0.489434	0.590245	0.0603987	1.04275	EHI_050850	0.00503939	0.0183124	WT_WT +indole;WT_AI	8	2.25496	-2.25496	-1.83928	+	+		AI_WT;WT +indole_WT	+	8520000	8630000	8700000	7120000	7090000	6380000	7320000	7570000	6590000
C4M292	Rho family GTPase	C4M292_ENTH1	EHI_180430	24.9271	24.9803	24.8576	24.6865	24.4862	24.604	25.1642	25.0975	25.0691	0.00842545	0.0627197	-0.329447	0.795842	EHI_180430	0.0141783	0.0539645	0.188611	1.13967	EHI_180430	0.00131187	0.0146272	0.518058	1.43203	EHI_180430	0.000393562	0.00399804	WT_WT +indole;AI_WT +indole;AI_WT	9	2.42626	-3.47801	3.47801			+	AI_WT +indole	+	31900000	33100000	30400000	27000000	23500000	25500000	37600000	35900000	35200000
C4LX53	Uncharacterized protein	C4LX53_ENTH1	EHI_159740	25.0609	25.239	25.275	24.9043	24.9672	24.7234	25.0609	25.1908	25.1371	0.0295719	0.116387	-0.326663	0.797379	EHI_159740	0.461401	0.575686	-0.0620047	0.957932	EHI_159740	0.0323292	0.0881916	0.264659	1.20135	EHI_159740	0.0197282	0.0465846	AI_WT +indole;WT_WT +indole	11	1.67337	-1.67337	1.3022					+	35000000	39600000	40600000	31400000	32800000	27700000	35000000	38300000	36900000
C4M5M8	Sedlin, putative	C4M5M8_ENTH1	EHI_122820	23.5165	23.5638	23.4551	23.2961	23.1734	23.087	23.4923	23.1472	23.1488	0.00881407	0.0639004	-0.326318	0.797569	EHI_122820	0.104468	0.200486	-0.249056	0.841447	EHI_122820	0.583748	0.673623	0.0772622	1.05501	EHI_122820	0.0549704	0.0964126		8	0	0	0						12000000	12400000	11500000	10300000	9460000	8910000	11800000	9290000	9300000
C4M049	aspartyl aminopeptidase	C4M049_ENTH1	EHI_021340	27.341	27.3828	27.2891	27.0296	27.0401	26.965	27.2714	27.2891	27.2714	0.000810346	0.0238908	-0.326058	0.797713	EHI_021340	0.0952739	0.188091	-0.0603002	0.959065	EHI_021340	0.000391363	0.00869524	0.265758	1.20227	EHI_021340	7.41703e-05	0.00166955	AI_WT +indole;WT_WT +indole	27	4.0801	-4.0801	3.57585	+		+	AI_WT +indole;WT +indole_WT	+	170000000	175000000	164000000	137000000	138000000	131000000	162000000	164000000	162000000
C4M897	Uncharacterized protein	C4M897_ENTH1	EHI_019100	23.1749	23.3511	23.2185	22.8708	23.0609	22.8365	22.9261	23.0173	22.9933	0.0205672	0.095516	-0.325436	0.798057	EHI_019100	0.0106805	0.0455696	-0.269221	0.829767	EHI_019100	0.494749	0.595251	0.0562153	1.03973	EHI_019100	0.0103149	0.0300834	WT_WT +indole;WT_AI	14	1.9391	-1.9391	-1.57489		+		AI_WT	+	9470000	10700000	9760000	7670000	8750000	7490000	7970000	8490000	8350000
B1N2R3	Uncharacterized protein	B1N2R3_ENTH1	EHI_126300	24.0359	24.1174	23.9316	23.7594	23.6209	23.7286	23.7995	23.9043	23.895	0.00885385	0.0640326	-0.325357	0.798101	EHI_126300	0.0628252	0.140429	-0.162047	0.893756	EHI_126300	0.038397	0.0986615	0.16331	1.11985	EHI_126300	0.00575739	0.0201268	WT_WT +indole	12	2.33236	-2.33236	0					+	17200000	18200000	16000000	14200000	12900000	13900000	14600000	15700000	15600000
C4LZM9	Uncharacterized protein	C4LZM9_ENTH1	EHI_175040	24.5285	24.6264	24.3712	24.217	24.2317	24.1015	24.4676	24.5404	24.4041	0.0186479	0.0895917	-0.325329	0.798116	EHI_175040	0.674691	0.756537	-0.0380294	0.973984	EHI_175040	0.00726676	0.035276	0.2873	1.22035	EHI_175040	0.0102325	0.0298808	AI_WT +indole;WT_WT +indole	10	1.8972	-1.8972	1.65689			+	AI_WT +indole	+	24200000	25900000	21700000	19500000	19700000	18000000	23200000	24400000	22200000
C4M0H3	WH2 domain-containing protein	C4M0H3_ENTH1	EHI_007000	25.065	25.0772	25.065	24.7492	24.7594	24.7234	25.2714	25.0484	24.8764	9.2216e-06	0.0015687	-0.325073	0.798258	EHI_007000	0.976179	0.986039	-0.00363477	0.997484	EHI_007000	0.0488628	0.116499	0.321438	1.24958	EHI_007000	0.0207701	0.0485302	AI_WT +indole;WT_WT +indole	10	1.50905	-1.50905	1.48908	+			WT +indole_WT	+	35100000	35400000	35100000	28200000	28400000	27700000	40500000	34700000	30800000
C4M3E0	Biogenesis of lysosome-related organelles complex 1 subunit 1	C4M3E0_ENTH1	EHI_095830	24.1719	24.0526	24.141	23.8385	23.848	23.7077	24.275	24.3239	23.632	0.00495298	0.0515965	-0.323771	0.798979	EHI_095830	0.852151	0.89623	-0.0448723	0.969376	EHI_095830	0.287418	0.403138	0.278898	1.21327	EHI_095830	0.253368	0.321929		5	0	0	0						18900000	17400000	18500000	15000000	15100000	13700000	20300000	21000000	13000000
C4M698	Uncharacterized protein	C4M698_ENTH1	EHI_081710	25.7338	25.7796	25.6513	25.3811	25.4645	25.3477	25.3975	25.5255	25.3376	0.00318402	0.0435059	-0.323752	0.798989	EHI_081710	0.010809	0.0458934	-0.301334	0.811501	EHI_081710	0.749052	0.814348	0.0224177	1.01566	EHI_081710	0.00325437	0.0140373	WT_WT +indole;WT_AI	10	2.3391	-2.3391	-2.18538	+	+		AI_WT;WT +indole_WT	+	55800000	57600000	52700000	43700000	46300000	42700000	44200000	48300000	42400000
C4M367	40S ribosomal protein S18, putative	C4M367_ENTH1	EHI_086120	27.7833	27.7064	27.4785	27.341	27.341	27.3153	29.141	28.8234	28.0711	0.0244357	0.105408	-0.323648	0.799047	EHI_086120	0.0363366	0.0974378	1.02245	2.03137	EHI_086120	0.0132454	0.0515378	1.3461	2.54224	EHI_086120	0.00592724	0.0205492	AI_WT +indole;AI_WT	17	-1.67416	-2.22725	2.22725					+	231000000	219000000	187000000	170000000	170000000	167000000	592000000	475000000	282000000
C4LVH3	Uncharacterized protein	C4LVH3_ENTH1	EHI_103280	21.7553	21.9061	21.9742	21.5915	21.6364	21.4375	21.8839	21.6584	21.7876	0.0216007	0.0989151	-0.323411	0.799178	EHI_103280	0.329706	0.456776	-0.101923	0.93179	EHI_103280	0.0673161	0.14675	0.221488	1.16594	EHI_103280	0.0287784	0.0606983	WT_WT +indole	3	1.58013	-1.58013	0						3540000	3930000	4120000	3160000	3260000	2840000	3870000	3310000	3620000
C4LYR5	Calcium-regulated actin-bundling protein C-terminal domain-containing protein	C4LYR5_ENTH1	EHI_004550	28.1984	28.3828	28.3324	28.0137	28.0296	27.9031	28.0914	28.1652	28.2979	0.00898925	0.0642895	-0.322384	0.799747	EHI_004550	0.216872	0.335233	-0.119687	0.920387	EHI_004550	0.0486833	0.116187	0.202696	1.15085	EHI_004550	0.0133532	0.0359856	WT_WT +indole	33	1.93934	-1.93934	0					+	308000000	350000000	338000000	271000000	274000000	251000000	286000000	301000000	330000000
C4LU19	MD-2-related lipid-recognition domain-containing protein	C4LU19_ENTH1	EHI_068260	19.9601	20.2066	20.265	19.7471	19.9112	19.8113	20.4273	20.5165	20.265	0.0377762	0.133144	-0.320686	0.800689	EHI_068260	0.0949834	0.187679	0.259027	1.19667	EHI_068260	0.00272076	0.0215136	0.579713	1.49455	EHI_068260	0.00433287	0.0167351	AI_WT +indole	3	0	-2.45321	2.45321			+	AI_WT +indole	+	1020000	1210000	1260000	880000	986000	920000	1410000	1500000	1260000
B1N494	EGF-like domain-containing protein	B1N494_ENTH1	EHI_185450	22.0821	22.3376	22.1457	21.7594	21.8876	21.9566	21.8461	21.7955	22.0426	0.0289322	0.114619	-0.32059	0.800742	EHI_185450	0.0524308	0.123918	-0.293714	0.815799	EHI_185450	0.791197	0.849209	0.0268764	1.0188	EHI_185450	0.0328935	0.0664118	WT_WT +indole	5	1.37917	-1.37917	0						4440000	5300000	4640000	3550000	3880000	4070000	3770000	3640000	4320000
C4M5I6	Actin-like protein, putative	C4M5I6_ENTH1	EHI_111050	28.8504	28.8385	28.9002	28.5826	28.6595	28.3869	28.7421	28.7195	28.632	0.0184431	0.0890826	-0.32004	0.801047	EHI_111050	0.0127877	0.0509071	-0.165169	0.891824	EHI_111050	0.152585	0.252999	0.154871	1.11332	EHI_111050	0.0137491	0.0366642	WT_WT +indole	36	1.94813	-1.94813	0					+	484000000	480000000	501000000	402000000	424000000	351000000	449000000	442000000	416000000
C4M1V1	CCR4-NOT transcription complex subunit 11	C4M1V1_ENTH1	EHI_027650	23.391	23.3239	23.3645	22.9916	23.0854	23.0476	23.2288	23.0426	23.074	0.000685569	0.0236618	-0.318275	0.802028	EHI_027650	0.0157708	0.0571334	-0.244691	0.843996	EHI_027650	0.312068	0.429853	0.0735842	1.05233	EHI_027650	0.00261082	0.012398	WT_WT +indole;WT_AI	16	2.57602	-2.57602	-2.01111	+			WT +indole_WT	+	11000000	10500000	10800000	8340000	8900000	8670000	9830000	8640000	8830000
O02611	Triosephosphate isomerase	TPIS_ENTH1	TPI	30.6798	30.6881	30.5664	30.362	30.3828	30.2422	30.6198	30.6881	30.6629	0.00581933	0.0546978	-0.315762	0.803427	TPI	0.795658	0.851842	0.0121886	1.00848	TPI	0.00242697	0.0206449	0.32795	1.25523	TPI	0.00101294	0.00696786	WT_WT +indole;AI_WT +indole	34	2.71491	-2.8016	2.8016			+	AI_WT +indole	+	1720000000	1730000000	1590000000	1380000000	1400000000	1270000000	1650000000	1730000000	1700000000
C4M5J3	Dilute domain-containing protein	C4M5J3_ENTH1	EHI_001790	22.1765	22.0625	22.0854	21.9566	21.6886	21.7348	22.0292	21.7348	22.0821	0.0247245	0.106276	-0.314782	0.803973	EHI_001790	0.232886	0.353329	-0.159409	0.895392	EHI_001790	0.31722	0.434478	0.155373	1.11371	EHI_001790	0.0871082	0.137037		11	0	0	0						4740000	4380000	4450000	4070000	3380000	3490000	4280000	3490000	4440000
C4M4Y5	SPRY domain-containing protein	C4M4Y5_ENTH1	EHI_119370	22.1916	22.3805	22.3045	21.9812	22.0359	21.9171	22.019	22.0224	21.9098	0.00832158	0.0624527	-0.314138	0.804332	EHI_119370	0.00958362	0.0427448	-0.308456	0.807505	EHI_119370	0.915815	0.942016	0.00568136	1.00395	EHI_119370	0.00316356	0.0138242	WT_WT +indole;WT_AI	14	2.29841	-2.29841	-2.2592		+		AI_WT	+	4790000	5460000	5180000	4140000	4300000	3960000	4250000	4260000	3940000
C4M463	Gtpase activating protein, putative	C4M463_ENTH1	EHI_140140	25.8858	25.8811	25.8764	25.604	25.5165	25.5812	25.3477	25.3877	25.2317	0.000283819	0.0158973	-0.313862	0.804485	EHI_140140	0.000283659	0.00704395	-0.558718	0.678905	EHI_140140	0.0102904	0.0438894	-0.244856	0.8439	EHI_140140	4.45472e-05	0.00121413	WT +indole_AI;WT_AI;WT_WT +indole	6	4.45263	-3.03866	-4.45263	+	+	+	AI_WT;AI_WT +indole;WT +indole_WT	+	62000000	61800000	61600000	51000000	48000000	50200000	42700000	43900000	39400000
C4LZ39	Uncharacterized protein	C4LZ39_ENTH1	EHI_009650	23.0359	23.0576	23.0902	22.7451	22.823	22.6757	22.8442	22.7816	22.8461	0.00230684	0.0386354	-0.313292	0.804803	EHI_009650	0.000853677	0.0122892	-0.237255	0.848358	EHI_009650	0.184892	0.291594	0.0760365	1.05412	EHI_009650	0.000633039	0.0052124	WT_WT +indole;WT_AI	13	3.19893	-3.19893	-2.55594	+	+		AI_WT;WT +indole_WT	+	8600000	8730000	8930000	7030000	7420000	6700000	7530000	7210000	7540000
B1N5E9	Cullin family profile domain-containing protein	B1N5E9_ENTH1	EHI_078420	20.7471	20.714	20.8269	20.2535	20.4874	20.6096	21.0292	21.1519	20.7307	0.0464854	0.148166	-0.312491	0.80525	EHI_078420	0.183631	0.295793	0.207913	1.15502	EHI_078420	0.0331181	0.0895472	0.520404	1.43436	EHI_078420	0.0237576	0.0530234	AI_WT +indole	6	0	-1.69357	1.69357						1760000	1720000	1860000	1250000	1470000	1600000	2140000	2330000	1740000
O15612	Small ribosomal subunit protein uS4	RS9_ENTH1	2.t00127	27.1015	27.1015	26.9428	26.6181	26.7771	26.8142	28.7988	28.6697	27.7325	0.0175892	0.0863109	-0.312148	0.805441	2.t00127	0.0164835	0.0584298	1.35173	2.55218	2.t00127	0.00819331	0.0379714	1.66388	3.16867	2.t00127	0.00231845	0.0115447	AI_WT +indole;AI_WT	17	-2.14133	-2.59332	2.59332			+	AI_WT +indole	+	144000000	144000000	129000000	103000000	115000000	118000000	467000000	427000000	223000000
C4LSI0	Uncharacterized protein	C4LSI0_ENTH1	EHI_151380	26.8858	26.8504	26.8019	26.5492	26.6181	26.4378	26.5195	26.5898	26.6181	0.00579204	0.0546978	-0.311022	0.806071	EHI_151380	0.00207763	0.0178233	-0.270249	0.829176	EHI_151380	0.535005	0.632279	0.0407728	1.02866	EHI_151380	0.00211498	0.0109398	WT_WT +indole;WT_AI	14	2.58298	-2.58298	-2.2743		+		AI_WT	+	124000000	121000000	117000000	98200000	103000000	90900000	96200000	101000000	103000000
C4LZY5	phospholipase A2	C4LZY5_ENTH1	EHI_065690	23.0674	23.1931	23.1395	22.8987	22.7836	22.7856	23.1519	23.1063	23.0105	0.00413094	0.0484015	-0.310708	0.806246	EHI_065690	0.473232	0.586149	-0.0437603	0.970123	EHI_065690	0.00909974	0.0404218	0.266948	1.20326	EHI_065690	0.00260013	0.01236	AI_WT +indole;WT_WT +indole	21	2.50335	-2.50335	2.17433	+		+	AI_WT +indole;WT +indole_WT	+	8790000	9590000	9240000	7820000	7220000	7230000	9320000	9030000	8450000
B1N4D4	PH domain containing protein	B1N4D4_ENTH1	EHI_192960	26.0127	25.9869	25.9694	25.7619	25.6811	25.5955	25.6595	25.5225	25.6784	0.00335374	0.0445194	-0.310129	0.80657	EHI_192960	0.00188363	0.0171016	-0.369486	0.774058	EHI_192960	0.43639	0.545555	-0.0593573	0.959692	EHI_192960	0.00134068	0.00809146	WT_AI;WT_WT +indole	31	2.80616	-2.41232	-2.80616	+	+		AI_WT;WT +indole_WT	+	67700000	66500000	65700000	56900000	53800000	50700000	53000000	48200000	53700000
C4M0L3	Uncharacterized protein	C4M0L3_ENTH1	EHI_008370	22.9742	23.0509	22.7286	22.6822	22.5662	22.5754	23.7695	23.7389	23.48	0.0408291	0.139219	-0.309986	0.80665	EHI_008370	0.00508952	0.0295965	0.744907	1.67587	EHI_008370	0.000440824	0.00916637	1.05489	2.07756	EHI_008370	0.000232817	0.0030276	AI_WT +indole;AI_WT	5	-2.83929	-3.66903	3.66903		+	+	AI_WT;AI_WT +indole	+	8240000	8690000	6950000	6730000	6210000	6250000	14300000	14000000	11700000
C4M3D3	DNA double-strand break repair Rad50 ATPase	C4M3D3_ENTH1	EHI_053160	26.6998	26.5754	26.521	26.4394	26.2944	26.1332	26.3795	26.2353	26.1332	0.0396955	0.13721	-0.309752	0.806781	EHI_053160	0.0170922	0.0596597	-0.349393	0.784914	EHI_053160	0.744874	0.81134	-0.0396417	0.972897	EHI_053160	0.027124	0.0581337	WT_AI	18	1.48245	0	-1.48245						109000000	100000000	96300000	91000000	82300000	73600000	87300000	79000000	73600000
C4M9K4	Uncharacterized protein	C4M9K4_ENTH1	EHI_189130	24.4488	24.3645	24.2891	24.019	24.0691	24.0854	24.4234	24.002	24.1488	0.0035233	0.0450274	-0.309671	0.806826	EHI_189130	0.252598	0.376765	-0.176104	0.88509	EHI_189130	0.345879	0.461568	0.133567	1.097	EHI_189130	0.0764044	0.124797		4	0	0	0	+			WT +indole_WT		22900000	21600000	20500000	17000000	17600000	17800000	22500000	16800000	18600000
C4M8V6	Prefoldin subunit 2, putative	C4M8V6_ENTH1	EHI_113900	26.9203	26.8974	26.8623	26.6181	26.6181	26.5195	26.7895	26.7517	26.8142	0.00112679	0.0288099	-0.308081	0.807716	EHI_113900	0.0120198	0.0489639	-0.108135	0.927787	EHI_113900	0.0059767	0.0317607	0.199945	1.14865	EHI_113900	0.000272031	0.00316751	AI_WT +indole;WT_WT +indole;WT_AI	12	3.63302	-3.63302	2.61328	+	+	+	AI_WT;AI_WT +indole;WT +indole_WT	+	127000000	125000000	122000000	103000000	103000000	96200000	116000000	113000000	118000000
C4M607	Rhodanese domain-containing protein	C4M607_ENTH1	EHI_072020	21.6757	21.8269	21.9207	21.4726	21.5592	21.4676	21.8839	21.8802	21.928	0.0163475	0.0833343	-0.307975	0.807775	EHI_072020	0.28705	0.413777	0.0895729	1.06406	EHI_072020	0.000287123	0.00779949	0.397548	1.31727	EHI_072020	0.00195244	0.0103693	WT_WT +indole;AI_WT +indole	8	2.13833	-2.69752	2.69752			+	AI_WT +indole	+	3350000	3720000	3970000	2910000	3090000	2900000	3870000	3860000	3990000
C4M0K9	NECAP PHear domain-containing protein	C4M0K9_ENTH1	EHI_024670	22.1332	22.0224	21.9812	21.8423	21.7756	21.5961	22.5451	22.5237	22.5189	0.0235783	0.103236	-0.307639	0.807963	EHI_024670	0.000466331	0.00919452	0.483646	1.39827	EHI_024670	0.000432584	0.00914466	0.791286	1.73062	EHI_024670	9.22873e-05	0.00186639	WT_WT +indole;AI_WT +indole;AI_WT	7	-2.92704	-4.11975	4.11975		+	+	AI_WT;AI_WT +indole	+	4600000	4260000	4140000	3760000	3590000	3170000	6120000	6030000	6010000
C4M9D2	Haloacid dehalogenase-like hydrolase, putative	C4M9D2_ENTH1	EHI_149870	22.7471	22.7161	22.7856	22.4576	22.5069	22.3619	22.9298	22.7856	22.6606	0.00284051	0.0413519	-0.307469	0.808058	EHI_149870	0.625736	0.71526	0.0423749	1.02981	EHI_149870	0.0168794	0.0591164	0.349844	1.27442	EHI_149870	0.00631423	0.0214395	WT_WT +indole;AI_WT +indole	12	1.84439	-2.10618	2.10618	+			WT +indole_WT	+	7040000	6890000	7230000	5760000	5960000	5390000	7990000	7230000	6630000
C4M0K6	Leucine-rich repeat containing protein	C4M0K6_ENTH1	EHI_024640	25.4831	25.6096	25.6891	25.2535	25.2535	25.3545	25.6264	25.5983	25.6292	0.0111623	0.0703273	-0.306794	0.808436	EHI_024640	0.712598	0.787698	0.0240523	1.01681	EHI_024640	0.000704494	0.0113293	0.330846	1.25775	EHI_024640	0.00192032	0.010314	WT_WT +indole;AI_WT +indole	22	2.39981	-2.56695	2.56695			+	AI_WT +indole	+	46900000	51200000	54100000	40000000	40000000	42900000	51800000	50800000	51900000
C4M5M6	Coronin	C4M5M6_ENTH1	EHI_122800	24.8576	24.9977	24.9361	24.6153	24.7182	24.5404	24.848	24.9361	24.9495	0.0095587	0.0655902	-0.305829	0.808977	EHI_122800	0.727951	0.799501	-0.0192305	0.986759	EHI_122800	0.00908942	0.0404218	0.286599	1.21976	EHI_122800	0.00360119	0.0148658	AI_WT +indole;WT_WT +indole	80	2.2898	-2.2898	2.15164			+	AI_WT +indole	+	30400000	33500000	32100000	25700000	27600000	24400000	30200000	32100000	32400000
C4M4E1	Calponin-homology (CH) domain-containing protein	C4M4E1_ENTH1	EHI_156420	26.0629	26.0772	26.1253	25.8457	25.8623	25.6403	26.189	26.1174	25.9361	0.0143698	0.0783295	-0.305742	0.809026	EHI_156420	0.925935	0.952828	-0.00767835	0.994692	EHI_156420	0.045314	0.110982	0.298064	1.22949	EHI_156420	0.0192038	0.0455731	AI_WT +indole;WT_WT +indole	33	1.55353	-1.55353	1.50786					+	70100000	70800000	73200000	60300000	61000000	52300000	76500000	72800000	64200000
C4M7V7	glutamine--fructose-6-phosphate transaminase (isomerizing)	C4M7V7_ENTH1	EHI_029560	24.2021	24.1488	24.4923	23.9495	24.019	23.9584	24.0854	23.9134	23.6971	0.0486306	0.151842	-0.30543	0.809201	EHI_029560	0.0690847	0.149642	-0.382427	0.767146	EHI_029560	0.537915	0.634553	-0.0769965	0.948029	EHI_029560	0.0524886	0.0933018		23	0	0	0						19300000	18600000	23600000	16200000	17000000	16300000	17800000	15800000	13600000
C4M276	peptidylprolyl isomerase	C4M276_ENTH1	EHI_180160	23.4551	23.4551	23.2961	22.9882	23.2679	23.0342	23.48	23.4041	23.6096	0.0396147	0.13721	-0.305389	0.809224	EHI_180160	0.297714	0.424092	0.0957673	1.06863	EHI_180160	0.0189751	0.0633476	0.401157	1.32057	EHI_180160	0.013929	0.0370183	WT_WT +indole;AI_WT +indole	10	1.35603	-1.85587	1.85587					+	11500000	11500000	10300000	8320000	10100000	8590000	11700000	11100000	12800000
C4M1E2	Cysteine protease, putative	C4M1E2_ENTH1	EHI_030720	19.113	19.0047	18.92	18.6766	18.7667	18.68	18.8906	18.6382	18.5915	0.00848542	0.0628605	-0.30479	0.80956	EHI_030720	0.0477785	0.116752	-0.305791	0.808998	EHI_030720	0.992299	0.995761	-0.00100072	0.999307	EHI_030720	0.0240994	0.0533953	WT_AI;WT_WT +indole	2	1.44139	-1.4357	-1.44139						567000	526000	496000	419000	446000	420000	486000	408000	395000
C4MAI1	Ras family GTPase	C4MAI1_ENTH1	EHI_196530	24.6918	24.6431	24.654	24.2891	24.5045	24.2821	24.3975	24.5165	24.5522	0.0149963	0.0794443	-0.304414	0.809771	EHI_196530	0.0237114	0.073701	-0.174219	0.886247	EHI_196530	0.207461	0.316662	0.130195	1.09444	EHI_196530	0.0154144	0.0394713	WT_WT +indole	11	1.891	-1.891	0					+	27100000	26200000	26400000	20500000	23800000	20400000	22100000	24000000	24600000
C4LVG6	TLDc domain-containing protein	C4LVG6_ENTH1	EHI_197500	18.7005	18.6971	18.8392	18.5951	18.4456	18.2832	18.4129	18.2279	18.4536	0.0400362	0.137846	-0.304308	0.809831	EHI_197500	0.0104475	0.0448558	-0.380819	0.768002	EHI_197500	0.538032	0.634553	-0.0765107	0.948349	EHI_197500	0.0200325	0.047062	WT_AI	5	1.67433	0	-1.67433		+		AI_WT	+	426000	425000	469000	396000	357000	319000	349000	307000	359000
C4M2X6	Actin, putative	C4M2X6_ENTH1	EHI_048630	27.4314	27.4234	27.3992	27.1507	27.141	27.0505	27.3324	27.3828	27.2891	0.000804632	0.0238908	-0.303913	0.810052	EHI_048630	0.0443389	0.111613	-0.0832208	0.943948	EHI_048630	0.0061941	0.0323815	0.220692	1.16529	EHI_048630	0.000336974	0.00359673	AI_WT +indole;WT_WT +indole	27	3.49508	-3.49508	2.7396	+		+	AI_WT +indole;WT +indole_WT	+	181000000	180000000	177000000	149000000	148000000	139000000	169000000	175000000	164000000
C4M9G4	Zinc finger protein, putative	C4M9G4_ENTH1	EHI_067580	21.5261	21.6409	21.4526	21.3376	21.2821	21.0886	21.8538	21.3752	21.2361	0.031135	0.119584	-0.303786	0.810124	EHI_067580	0.804585	0.857723	-0.0515251	0.964916	EHI_067580	0.279252	0.394592	0.252261	1.19107	EHI_067580	0.241895	0.31		3	0	0	0						3020000	3270000	2870000	2650000	2550000	2230000	3790000	2720000	2470000
C4LXL5	SEC7 domain-containing protein	C4LXL5_ENTH1	EHI_073550	26.2225	26.3153	26.019	25.8974	25.9293	25.824	25.5841	26.0212	26.4186	0.031309	0.119908	-0.302064	0.811091	EHI_073550	0.526468	0.631817	-0.177668	0.884131	EHI_073550	0.635696	0.719673	0.124395	1.09005	EHI_073550	0.410547	0.473258		3	0	0	0						78300000	83500000	68000000	62500000	63900000	59400000	50300000	68100000	89700000
C4M4V3	Branchpoint-bridging protein	C4M4V3_ENTH1	EHI_193510	21.5545	21.4476	21.4526	21.2125	21.2419	21.0951	21.4775	21.6497	21.4221	0.00603436	0.0551011	-0.301734	0.811277	EHI_193510	0.702493	0.779907	0.0315431	1.0221	EHI_193510	0.0152196	0.0557334	0.333277	1.25987	EHI_193510	0.00681073	0.0225605	WT_WT +indole;AI_WT +indole	11	1.84967	-2.0502	2.0502					+	3080000	2860000	2870000	2430000	2480000	2240000	2920000	3290000	2810000
C4LSU3	60S ribosomal protein L26, putative	C4LSU3_ENTH1	EHI_152570	26.2151	26.0296	25.8834	25.7568	25.8069	25.6595	27.5315	27.5014	26.3877	0.0456808	0.147651	-0.301655	0.811321	EHI_152570	0.04755	0.116492	1.09749	2.13982	EHI_152570	0.0209564	0.0672065	1.39914	2.63745	EHI_152570	0.0106148	0.0307828	AI_WT +indole;AI_WT	17	-1.49614	-1.9581	1.9581					+	77900000	68500000	61900000	56700000	58700000	53000000	194000000	190000000	87800000
C4M1J5	Leucine-rich repeat containing protein	C4M1J5_ENTH1	EHI_001170	21.0292	20.953	20.895	20.68	20.7223	20.5731	20.4375	20.3321	20.6276	0.00700479	0.0581526	-0.300595	0.811917	EHI_001170	0.00649051	0.0345109	-0.493381	0.710358	EHI_001170	0.11831	0.212337	-0.192786	0.874915	EHI_001170	0.00340975	0.0143583	WT_AI;WT_WT +indole	10	2.54495	-1.5362	-2.54495		+		AI_WT	+	2140000	2030000	1950000	1680000	1730000	1560000	1420000	1320000	1620000
C4LXD7	Fructose-1,6-bisphosphate aldolase, putative	C4LXD7_ENTH1	EHI_098570	31.2135	31.2479	31.1483	30.947	30.995	30.7692	31.341	31.2479	31.1177	0.0159448	0.0821936	-0.299507	0.81253	EHI_098570	0.673079	0.755124	0.0322768	1.02262	EHI_098570	0.0245545	0.0741732	0.331783	1.25857	EHI_098570	0.0115077	0.0323548	WT_WT +indole;AI_WT +indole	38	1.63509	-1.83063	1.83063					+	2489999872	2550000128	2380000000	2070000000	2140000000	1830000000	2720000000	2550000128	2329999872
C4M6N3	TLDc domain-containing protein	C4M6N3_ENTH1	EHI_161900	24.5696	24.7182	24.8336	24.4551	24.4041	24.3645	25.1174	25.1293	24.9933	0.020758	0.0961763	-0.299245	0.812677	EHI_161900	0.0132476	0.0518178	0.372869	1.29493	EHI_161900	0.000188122	0.00646073	0.672114	1.59341	EHI_161900	0.000329861	0.00356203	WT_WT +indole;AI_WT +indole;AI_WT	11	-2.22145	-3.57972	3.57972			+	AI_WT +indole	+	24900000	27600000	29900000	23000000	22200000	21600000	36400000	36700000	33400000
B1N4L2	Uncharacterized protein	B1N4L2_ENTH1	EHI_113560	20.9459	21.1395	21.1079	20.7056	20.7876	20.8034	21.2006	21.2302	21.0756	0.0112509	0.0706571	-0.298915	0.812864	EHI_113560	0.243648	0.365878	0.104389	1.07504	EHI_113560	0.00200346	0.0184768	0.403303	1.32253	EHI_113560	0.00238563	0.0117398	WT_WT +indole;AI_WT +indole	6	1.98954	-2.6346	2.6346			+	AI_WT +indole	+	2020000	2310000	2260000	1710000	1810000	1830000	2410000	2460000	2210000
C4LZW4	LIM zinc finger domain containing protein	C4LZW4_ENTH1	EHI_194520	27.5682	27.5165	27.6527	27.2803	27.3745	27.189	27.8081	27.7129	27.4551	0.0110877	0.0701851	-0.297876	0.813449	EHI_194520	0.518883	0.625732	0.0795841	1.05671	EHI_194520	0.033161	0.0896108	0.37746	1.29905	EHI_194520	0.0224595	0.0511917	AI_WT +indole	10	0	-1.63162	1.63162						199000000	192000000	211000000	163000000	174000000	153000000	235000000	220000000	184000000
C4LV44	PPPDE domain-containing protein	C4LV44_ENTH1	EHI_182630	23.7995	23.9134	23.9225	23.6431	23.632	23.4676	23.7286	23.7695	23.7695	0.0126292	0.0739755	-0.297573	0.81362	EHI_182630	0.0429073	0.109024	-0.122601	0.91853	EHI_182630	0.0399856	0.101273	0.174972	1.12894	EHI_182630	0.00601445	0.0207424	WT_WT +indole	10	2.30206	-2.30206	0					+	14600000	15800000	15900000	13100000	13000000	11600000	13900000	14300000	14300000
C4M387	Kinase	C4M387_ENTH1	EHI_106120	23.895	23.9933	23.848	23.6971	23.6431	23.5045	23.7286	23.7182	23.6431	0.0142265	0.077881	-0.29727	0.813791	EHI_106120	0.0130375	0.0513234	-0.215541	0.861223	EHI_106120	0.266735	0.38276	0.0817286	1.05829	EHI_106120	0.0078489	0.0249251	WT_WT +indole;WT_AI	8	2.1271	-2.1271	-1.50234					+	15600000	16700000	15100000	13600000	13100000	11900000	13900000	13800000	13100000
O96907	Adenylate kinase	KAD_ENTH1	AK	28.5898	28.5826	28.4976	28.258	28.258	28.2625	28.3869	28.3992	28.3367	0.000555998	0.0212756	-0.297181	0.813841	AK	0.00661573	0.034814	-0.182415	0.881227	AK	0.00391037	0.0251421	0.114766	1.0828	AK	0.000144315	0.00235137	AI_WT +indole;WT_WT +indole;WT_AI	19	3.92396	-3.92396	-2.75515	+	+	+	AI_WT;AI_WT +indole;WT +indole_WT	+	404000000	402000000	379000000	321000000	321000000	322000000	351000000	354000000	339000000
C4M2W5	Uncharacterized protein	C4M2W5_ENTH1	EHI_188980	23.0658	23.1765	22.9829	22.8932	22.7614	22.68	23.2273	22.9298	23.0821	0.0238367	0.103873	-0.29685	0.814028	EHI_188980	0.965901	0.979547	0.00466537	1.00324	EHI_188980	0.0466519	0.113174	0.301515	1.23244	EHI_188980	0.0343724	0.0683446	AI_WT +indole	14	0	-1.30715	1.30715						8780000	9480000	8290000	7790000	7110000	6720000	9820000	7990000	8880000
C4LZ08	Diaphanous protein, homolog 1, putative	C4LZ08_ENTH1	EHI_118260	25.7182	25.767	25.6865	25.48	25.4394	25.3679	25.452	25.5638	25.4457	0.00185561	0.0356603	-0.294792	0.81519	EHI_118260	0.00623401	0.0334959	-0.236697	0.848686	EHI_118260	0.313816	0.431383	0.0580947	1.04109	EHI_118260	0.00142966	0.00844066	WT_WT +indole;WT_AI	54	2.80997	-2.80997	-2.31931	+	+		AI_WT;WT +indole_WT	+	55200000	57100000	54000000	46800000	45500000	43300000	45900000	49600000	45700000
C4M7R5;C4MB79	Ribosomal protein L39e	C4M7R5_ENTH1;C4MB79_ENTH1	EHI_028530;EHI_079240	22.6006	22.5522	22.6628	22.343	22.3778	22.2125	22.5213	22.6649	22.6628	0.00786524	0.0614372	-0.294053	0.815608	EHI_028530;EHI_079240	0.854924	0.897719	0.0111682	1.00777	EHI_028530;EHI_079240	0.0115913	0.0475852	0.305221	1.23561	EHI_028530;EHI_079240	0.00429029	0.016665	WT_WT +indole;AI_WT +indole	2	2.11101	-2.18933	2.18933			+	AI_WT +indole	+	6360000	6150000	6640000	5320000	5450000	4860000	6020000	6650000	6640000
C4M670	Protein kinase domain containing protein	C4M670_ENTH1	EHI_043020	23.2155	23.1031	23.0393	22.8557	22.8764	22.7451	22.4576	22.4726	22.6141	0.0110853	0.0701851	-0.293552	0.815891	EHI_043020	0.00108356	0.0136007	-0.604492	0.657703	EHI_043020	0.00847367	0.0387906	-0.31094	0.806116	EHI_043020	0.000332472	0.00358184	WT +indole_AI;WT_AI;WT_WT +indole	9	3.58081	2.06381	-3.58081		+	+	AI_WT;AI_WT +indole	+	9740000	9010000	8620000	7590000	7700000	7030000	5760000	5820000	6420000
C4MA07	Rab family GTPase	C4MA07_ENTH1	EHI_146510	26.1927	26.3778	26.4234	25.9539	26.1155	26.0443	26.7517	26.7771	26.6595	0.0256337	0.108014	-0.293437	0.815956	EHI_146510	0.00730856	0.0369532	0.398109	1.31778	EHI_146510	0.000299565	0.00780864	0.691546	1.61501	EHI_146510	0.000280298	0.00323113	WT_WT +indole;AI_WT +indole;AI_WT	8	-2.3598	-3.64633	3.64633		+	+	AI_WT;AI_WT +indole	+	76700000	87200000	90000000	65000000	72700000	69200000	113000000	115000000	106000000
C4M4U3	Heat shock protein, Hsp20 family, putative	C4M4U3_ENTH1	EHI_193390	24.8858	25.0935	25.0813	24.7695	24.7492	24.6649	24.7594	24.5045	24.3307	0.0172167	0.0854203	-0.292304	0.816597	EHI_193390	0.0259779	0.0785148	-0.488651	0.712691	EHI_193390	0.20132	0.309651	-0.196347	0.872758	EHI_193390	0.0172205	0.0424845	WT_AI	4	1.83632	0	-1.83632					+	31000000	35800000	35500000	28600000	28200000	26600000	28400000	23800000	21100000
C4M2U9	Uncharacterized protein	C4M2U9_ENTH1	EHI_188820	23.6757	23.654	23.4676	23.391	23.3778	23.1565	23.8093	23.9043	23.4923	0.0447601	0.14589	-0.290675	0.81752	EHI_188820	0.388853	0.506203	0.136157	1.09897	EHI_188820	0.0430394	0.107006	0.426832	1.34428	EHI_188820	0.043086	0.0808627	AI_WT +indole	22	0	-1.40444	1.40444						13400000	13200000	11600000	11000000	10900000	9350000	14700000	15700000	11800000
A0A8U0WNZ5	Rab family GTPase	A0A8U0WNZ5_ENTH1	EHI_040450	24.5926	24.6918	24.7234	24.3376	24.5165	24.2821	24.5404	24.4488	24.5045	0.0229949	0.101427	-0.29055	0.817591	EHI_040450	0.022665	0.0713517	-0.171375	0.887996	EHI_040450	0.190013	0.297025	0.119174	1.08611	EHI_040450	0.0163966	0.0412465	WT_WT +indole	15	1.86	-1.86	0					+	25300000	27100000	27700000	21200000	24000000	20400000	24400000	22900000	23800000
C4M1X8	glycerol kinase	C4M1X8_ENTH1	EHI_164850	22.0559	21.8764	21.8727	21.7756	21.5915	21.5685	21.4676	21.391	21.2361	0.031354	0.119908	-0.289823	0.818002	EHI_164850	0.00332121	0.023825	-0.570099	0.673571	EHI_164850	0.0413211	0.103542	-0.280276	0.823433	EHI_164850	0.00241251	0.0118216	WT_AI;WT_WT +indole	12	2.71429	-1.35194	-2.71429		+		AI_WT	+	4360000	3850000	3840000	3590000	3160000	3110000	2900000	2750000	2470000
C4M397	Nitroreductase family protein	C4M397_ENTH1	EHI_106330	25.6012	25.6209	25.6757	25.4008	25.3844	25.2463	25.5195	25.5463	25.6431	0.00583777	0.0546978	-0.288755	0.818608	EHI_106330	0.222672	0.342125	-0.0629622	0.957297	EHI_106330	0.0216183	0.0686119	0.225793	1.16942	EHI_106330	0.00390213	0.0156868	AI_WT +indole;WT_WT +indole	11	2.39235	-2.39235	1.87816					+	50900000	51600000	53600000	44300000	43800000	39800000	48100000	49000000	52400000
C4LXZ0	60S ribosomal protein L18a	C4LXZ0_ENTH1	EHI_035600	27.3153	27.217	27.0296	26.976	26.9316	26.7895	28.5463	28.3578	27.632	0.0460826	0.147909	-0.288254	0.818892	EHI_035600	0.0271128	0.0807234	0.991425	1.98815	EHI_035600	0.010816	0.0454984	1.27968	2.42785	EHI_035600	0.00434437	0.0167351	AI_WT +indole;AI_WT	18	-1.82268	-2.35119	2.35119			+	AI_WT +indole	+	167000000	156000000	137000000	132000000	128000000	116000000	392000000	344000000	208000000
C4M9Y9	Gem-associated protein 2	C4M9Y9_ENTH1	EHI_131510	21.6453	21.7223	21.6714	21.3376	21.4324	21.4067	21.6584	21.6453	21.7756	0.00136743	0.0306371	-0.287479	0.819333	EHI_131510	0.790584	0.847397	0.0133979	1.00933	EHI_131510	0.00388782	0.0251289	0.300877	1.23189	EHI_131510	0.000854151	0.00623179	WT_WT +indole;AI_WT +indole	5	2.7774	-2.88243	2.88243	+		+	AI_WT +indole;WT +indole_WT	+	3280000	3460000	3340000	2650000	2830000	2780000	3310000	3280000	3590000
C4M079	Bacterial transferase hexapeptide family protein	C4M079_ENTH1	EHI_004840	27.1604	27.1984	27.2979	26.9428	26.9428	26.9088	27.5898	27.8203	27.8564	0.00250148	0.0394452	-0.287397	0.819379	EHI_004840	0.00448337	0.0276465	0.536613	1.45056	EHI_004840	0.000612948	0.0105253	0.824011	1.77032	EHI_004840	0.00010926	0.0020474	WT_WT +indole;AI_WT +indole;AI_WT	10	-2.99018	-4.02914	4.02914	+	+	+	AI_WT;AI_WT +indole;WT +indole_WT	+	150000000	154000000	165000000	129000000	129000000	126000000	202000000	237000000	243000000
C4LV55	Guanine nucleotide exchange factor, putative	C4LV55_ENTH1	EHI_182740	24.0275	24.0691	24.0609	23.7895	23.8093	23.6971	23.5754	23.5165	23.5869	0.0014623	0.0316804	-0.287151	0.819519	EHI_182740	4.05426e-05	0.00246295	-0.492847	0.710621	EHI_182740	0.00732534	0.0354482	-0.205697	0.86712	EHI_182740	2.44969e-05	0.000889413	WT +indole_AI;WT_AI;WT_WT +indole	37	4.71293	-3.36581	-4.71293	+	+	+	AI_WT;AI_WT +indole;WT +indole_WT	+	17100000	17600000	17500000	14500000	14700000	13600000	12500000	12000000	12600000
C4LZ55	PH domain-containing protein	C4LZ55_ENTH1	EHI_104440	21.1269	20.9459	20.9672	20.7389	20.7796	20.6628	21.1581	20.8802	21.0156	0.0126582	0.0739755	-0.286264	0.820023	EHI_104440	0.964871	0.978935	0.00461515	1.0032	EHI_104440	0.0289839	0.0822087	0.290879	1.22339	EHI_104440	0.0222833	0.0509412	WT_WT +indole;AI_WT +indole	4	1.45622	-1.48433	1.48433						2290000	2020000	2050000	1750000	1800000	1660000	2340000	1930000	2120000
C4M575	Uncharacterized protein	C4M575_ENTH1	EHI_111770	22.2849	22.019	22.1642	21.7796	21.928	21.9061	21.7715	21.6364	21.8073	0.0336801	0.124308	-0.284843	0.820831	EHI_111770	0.0108277	0.0459302	-0.417611	0.748663	EHI_111770	0.129194	0.22555	-0.132768	0.91208	EHI_111770	0.00697631	0.0229593	WT_AI;WT_WT +indole	11	2.20178	-1.45706	-2.20178		+		AI_WT	+	5110000	4250000	4700000	3600000	3990000	3930000	3580000	3260000	3670000
C4LTA1	Calmodulin, putative	C4LTA1_ENTH1	EHI_044820	25.0526	25.141	25.0854	24.7846	24.848	24.7945	24.7129	24.7895	24.8858	0.000943167	0.0260962	-0.283951	0.821339	EHI_044820	0.00618453	0.0333863	-0.296913	0.813993	EHI_044820	0.821283	0.871063	-0.0129617	0.991056	EHI_044820	0.00140841	0.00834727	WT_AI;WT_WT +indole	8	2.66837	-2.56781	-2.66837	+	+		AI_WT;WT +indole_WT	+	34800000	37000000	35600000	28900000	30200000	29100000	27500000	29000000	31000000
C4M334	SPRY domain-containing protein	C4M334_ENTH1	EHI_025470	24.0935	24.1253	24.0526	23.8764	23.8576	23.6865	23.7492	23.7995	23.7995	0.0113988	0.070845	-0.283642	0.821514	EHI_025470	0.000333604	0.00760244	-0.307753	0.807899	EHI_025470	0.720182	0.791186	-0.0241102	0.983427	EHI_025470	0.00219528	0.0111603	WT_AI;WT_WT +indole	25	2.51568	-2.33646	-2.51568		+		AI_WT	+	17900000	18300000	17400000	15400000	15200000	13500000	14100000	14600000	14600000
C4LZF9	Protein kinase, putative	C4LZF9_ENTH1	EHI_137980	25.8694	25.8881	26.0464	25.6292	25.726	25.5983	26.1352	26.0772	26.0233	0.0140806	0.0775289	-0.283428	0.821636	EHI_137980	0.0903489	0.180462	0.14395	1.10493	EHI_137980	0.00104599	0.0133077	0.427378	1.34479	EHI_137980	0.00122939	0.00772303	WT_WT +indole;AI_WT +indole	19	2.05981	-2.96888	2.96888			+	AI_WT +indole	+	61300000	62100000	69300000	51900000	55500000	50800000	73700000	70800000	68200000
C4M6Z4	Rho GTPase activating protein, putative	C4M6Z4_ENTH1	EHI_056450	22.6253	22.6074	22.7013	22.3592	22.391	22.3348	22.9933	23.0207	22.8249	0.00102369	0.0274871	-0.283015	0.821872	EHI_056450	0.0111691	0.0468072	0.301648	1.23255	EHI_056450	0.00076548	0.0114375	0.584663	1.49969	EHI_056450	0.000153928	0.00244745	WT_WT +indole;AI_WT +indole;AI_WT	13	-2.36037	-3.91664	3.91664	+	+	+	AI_WT;AI_WT +indole;WT +indole_WT	+	6470000	6390000	6820000	5380000	5500000	5290000	8350000	8510000	7430000
C4M7W7	Cytosolic Fe-S cluster assembly factor NUBP1 homolog	C4M7W7_ENTH1	EHI_047750	26.0275	26.1795	26.1984	25.767	25.7995	25.9912	26.632	26.6458	26.5551	0.0330357	0.123813	-0.282569	0.822126	EHI_047750	0.0014576	0.0153583	0.475854	1.39074	EHI_047750	0.000550275	0.00993094	0.758423	1.69164	EHI_047750	0.000169952	0.00257779	WT_WT +indole;AI_WT +indole;AI_WT	17	-2.73452	-3.84742	3.84742		+	+	AI_WT;AI_WT +indole	+	68400000	76000000	77000000	57100000	58400000	66700000	104000000	105000000	98600000
C4M7L4	DNA2/NAM7 helicase helicase domain-containing protein	C4M7L4_ENTH1	EHI_200000	20.8191	20.895	20.7876	20.4375	20.6186	20.6006	20.8802	20.8423	20.7634	0.0128806	0.0741204	-0.28167	0.822638	EHI_200000	0.916107	0.94469	-0.00525983	0.996361	EHI_200000	0.0146182	0.0543838	0.27641	1.21118	EHI_200000	0.00538997	0.0191916	AI_WT +indole;WT_WT +indole	12	2.0753	-2.0753	2.0364					+	1850000	1950000	1810000	1420000	1610000	1590000	1930000	1880000	1780000
C4LZC3	Uncharacterized protein	C4LZC3_ENTH1	EHI_000740	23.0951	23.2199	23.1871	22.8152	22.8746	22.969	23.1871	23.1642	23.1158	0.00851801	0.0630004	-0.281124	0.82295	EHI_000740	0.799404	0.854856	-0.0116393	0.991965	EHI_000740	0.00550702	0.0304887	0.269485	1.20538	EHI_000740	0.00229103	0.0114607	AI_WT +indole;WT_WT +indole	5	2.45937	-2.45937	2.36664			+	AI_WT +indole	+	8960000	9770000	9550000	7380000	7690000	8210000	9550000	9400000	9090000
C4M3W5	Myotubularin, putative	C4M3W5_ENTH1	EHI_016430	28.6561	28.6355	28.5426	28.4073	28.3536	28.2308	28.7195	28.5646	28.5352	0.0110827	0.0701851	-0.280811	0.823128	EHI_016430	0.944383	0.965183	-0.00497246	0.996559	EHI_016430	0.0235472	0.0723391	0.275839	1.2107	EHI_016430	0.0104133	0.0302938	AI_WT +indole;WT_WT +indole	3	1.79981	-1.79981	1.76519					+	423000000	417000000	391000000	356000000	343000000	315000000	442000000	397000000	389000000
C4LZ47	nucleoside-diphosphate kinase	C4LZ47_ENTH1	EHI_104360	26.9869	26.9977	26.8974	26.6998	26.7517	26.5898	26.604	26.673	26.3359	0.00813117	0.0620278	-0.280193	0.823481	EHI_104360	0.0171054	0.0596597	-0.422991	0.745877	EHI_104360	0.276336	0.391865	-0.142797	0.905761	EHI_104360	0.0122362	0.0338054	WT_AI	22	1.96488	0	-1.96488					+	133000000	134000000	125000000	109000000	113000000	101000000	102000000	107000000	84700000
B1N500	PPM-type phosphatase domain-containing protein	B1N500_ENTH1	EHI_015990	19.606	19.6042	19.724	19.3473	19.3794	19.3688	19.6222	19.4835	19.3211	0.002361	0.0388676	-0.279573	0.823835	EHI_015990	0.151558	0.256827	-0.169153	0.889365	EHI_015990	0.27559	0.391183	0.110421	1.07954	EHI_015990	0.0320416	0.065229	WT_WT +indole	3	1.56003	-1.56003	0	+			WT +indole_WT		798000	797000	866000	667000	682000	677000	807000	733000	655000
C4M7N8	40S ribosomal protein S17, putative	C4M7N8_ENTH1	EHI_037130	27.673	27.8081	27.6595	27.3662	27.5826	27.3578	28.7421	28.6424	28.3704	0.0336801	0.124308	-0.277986	0.824742	EHI_037130	0.00195803	0.0174535	0.871422	1.82947	EHI_037130	0.000993081	0.0130094	1.14941	2.21823	EHI_037130	0.00014634	0.00237597	AI_WT +indole;AI_WT	5	-3.16275	-3.83385	3.83385		+	+	AI_WT;AI_WT +indole	+	214000000	235000000	212000000	173000000	201000000	172000000	449000000	419000000	347000000
C4LV14	Uncharacterized protein	C4LV14_ENTH1	EHI_092520	22.8034	22.5777	22.5333	22.4015	22.3073	22.3725	23.0122	22.9812	22.5638	0.0344909	0.126458	-0.27771	0.824899	EHI_092520	0.268778	0.39374	0.214285	1.16013	EHI_092520	0.0287888	0.0818319	0.491995	1.40639	EHI_092520	0.0328478	0.0664118	AI_WT +indole	5	0	-1.55724	1.55724						7320000	6260000	6070000	5540000	5190000	5430000	8460000	8280000	6200000
B1N413	Uncharacterized protein	B1N413_ENTH1	EHI_032780	24.275	24.3444	24.2891	24.0691	24.1488	23.8576	24.002	24.002	24.1174	0.0360543	0.12998	-0.277669	0.824923	EHI_032780	0.00394795	0.0258762	-0.262365	0.83372	EHI_032780	0.879874	0.915563	0.0153039	1.01066	EHI_032780	0.021982	0.0504024	WT_WT +indole;WT_AI	8	1.52352	-1.52352	-1.42378		+		AI_WT		20300000	21300000	20500000	17600000	18600000	15200000	16800000	16800000	18200000
C4LXD2	TLDc domain-containing protein	C4LXD2_ENTH1	EHI_098520	26.3645	26.2517	26.5045	26.1852	26.0772	26.0254	25.9066	26.0084	25.9998	0.0331214	0.123983	-0.277623	0.824949	EHI_098520	0.00737692	0.0372004	-0.401976	0.756821	EHI_098520	0.0956191	0.186063	-0.124353	0.917416	EHI_098520	0.00484031	0.0178979	WT_AI;WT_WT +indole	7	2.35701	-1.6093	-2.35701		+		AI_WT	+	86400000	79900000	95200000	76300000	70800000	68300000	62900000	67500000	67100000
C4M4G3	VWFA domain-containing protein	C4M4G3_ENTH1	EHI_042090	23.391	23.4923	23.48	23.1871	23.2679	23.0756	23.2535	23.2821	23.3376	0.0124235	0.0739755	-0.277584	0.824971	EHI_042090	0.0154735	0.0565966	-0.163389	0.892925	EHI_042090	0.134267	0.231423	0.114196	1.08237	EHI_042090	0.0074836	0.0242154	WT_WT +indole	13	2.20585	-2.20585	0					+	11000000	11800000	11700000	9550000	10100000	8840000	10000000	10200000	10600000
C4LX81	Ras guanine nucleotide exchange factor, putative	C4LX81_ENTH1	EHI_013140	21.3045	21.2593	21.0756	20.9098	21.0292	20.8727	21.2125	21.1642	21.391	0.0308403	0.119233	-0.275925	0.82592	EHI_013140	0.685699	0.766635	0.0427869	1.0301	EHI_013140	0.0188872	0.0632136	0.318712	1.24722	EHI_013140	0.0229676	0.0517835	WT_WT +indole;AI_WT +indole	9	1.31795	-1.56838	1.56838						2590000	2510000	2210000	1970000	2140000	1920000	2430000	2350000	2750000
C4M849	RING-type domain-containing protein	C4M849_ENTH1	EHI_052080	20.5165	20.5545	20.5638	20.343	20.3211	20.1457	20.1704	20.5731	20.5915	0.0127402	0.0741204	-0.275015	0.826442	EHI_052080	0.509434	0.617667	-0.099968	0.933054	EHI_052080	0.310676	0.428706	0.175047	1.129	EHI_052080	0.159795	0.220802		7	0	0	0						1500000	1540000	1550000	1330000	1310000	1160000	1180000	1560000	1580000
C4M4J5	Uncharacterized protein	C4M4J5_ENTH1	EHI_139050	25.002	25.0148	25.0401	24.7492	24.7441	24.7389	24.945	25.0894	25.019	1.8731e-05	0.00268848	-0.274884	0.826517	EHI_139050	0.980594	0.987905	-0.00111707	0.999226	EHI_139050	0.00280769	0.0219841	0.273767	1.20896	EHI_139050	0.000334904	0.00359673	AI_WT +indole;WT_WT +indole	9	3.23586	-3.23586	3.22615	+		+	AI_WT +indole;WT +indole_WT	+	33600000	33900000	34500000	28200000	28100000	28000000	32300000	35700000	34000000
C4MAI3	Rap/Ran GTPase-activating protein, putative	C4MAI3_ENTH1	EHI_196550	23.178	23.0756	23.0707	22.8365	22.848	22.8171	23.0292	22.9566	23.0674	0.00161375	0.0331054	-0.274193	0.826912	EHI_196550	0.131316	0.231048	-0.0903645	0.939285	EHI_196550	0.00550652	0.0304887	0.183829	1.13589	EHI_196550	0.0012548	0.0078082	AI_WT +indole;WT_WT +indole	21	2.95633	-2.95633	2.07119	+		+	AI_WT +indole;WT +indole_WT	+	9490000	8840000	8810000	7490000	7550000	7390000	8560000	8140000	8790000
C4M4K6	Serine/threonine-protein phosphatase	C4M4K6_ENTH1	EHI_031240	27.1115	27.0401	26.9088	26.8385	26.7129	26.6865	27.0711	26.8019	26.726	0.0222446	0.100264	-0.274191	0.826914	EHI_031240	0.270422	0.395642	-0.153793	0.898884	EHI_031240	0.353192	0.469088	0.120398	1.08703	EHI_031240	0.103162	0.156732		13	0	0	0						145000000	138000000	126000000	120000000	110000000	108000000	141000000	117000000	111000000
C4LVP9	Protein kinase domain containing protein	C4LVP9_ENTH1	EHI_186820	26.5075	26.558	26.4892	26.2571	26.217	26.2589	26.604	26.5359	26.4138	0.000376543	0.0178274	-0.273918	0.827071	EHI_186820	0.995716	0.997453	-0.000338872	0.999765	EHI_186820	0.0088145	0.039808	0.273579	1.2088	EHI_186820	0.00215829	0.0110215	AI_WT +indole;WT_WT +indole	17	2.44131	-2.44131	2.43859	+		+	AI_WT +indole;WT +indole_WT	+	95400000	98800000	94200000	80200000	78000000	80300000	102000000	97300000	89400000
A0A8U0WP49	Hydroxylamine reductase, putative	A0A8U0WP49_ENTH1	EHI_004600	27.6458	27.5898	27.611	27.341	27.3662	27.3239	28.2077	28.1556	28.1604	0.000184659	0.0126588	-0.271866	0.828247	EHI_004600	1.79263e-05	0.00137688	0.559003	1.47325	EHI_004600	2.29224e-06	0.000527445	0.830869	1.77876	EHI_004600	5.72425e-08	1.14759e-05	WT_WT +indole;AI_WT +indole;AI_WT	39	-6.13771	-7.15947	7.15947	+	+	+	AI_WT;AI_WT +indole;WT +indole_WT	+	210000000	202000000	205000000	170000000	173000000	168000000	310000000	299000000	300000000
A0A8U0WNY2	Adhesin 112 (EhADH112)	A0A8U0WNY2_ENTH1	EHI_181220	24.4362	24.5225	24.5105	24.2679	24.2535	24.1332	24.6375	24.5522	24.4298	0.00578445	0.0546978	-0.271559	0.828424	EHI_181220	0.490407	0.601102	0.0500978	1.03534	EHI_181220	0.0121144	0.0487221	0.321657	1.24976	EHI_181220	0.00501437	0.0182849	WT_WT +indole;AI_WT +indole	45	1.88544	-2.23469	2.23469			+	AI_WT +indole	+	22700000	24100000	23900000	20200000	20000000	18400000	26100000	24600000	22600000
C4LXU4	Importin alpha	C4LXU4_ENTH1	EHI_087620	20.0292	19.9882	20.0691	19.5713	19.8712	19.83	19.8346	19.9742	19.7173	0.0485507	0.151799	-0.271332	0.828554	EHI_087620	0.0744167	0.157617	-0.186752	0.878582	EHI_087620	0.518724	0.617957	0.0845801	1.06038	EHI_087620	0.0825765	0.131478		3	0	0	0						1070000	1040000	1100000	779000	959000	932000	935000	1030000	862000
B1N3Q5	Zinc-ribbon domain-containing protein	B1N3Q5_ENTH1	EHI_095160	22.5869	22.3294	22.5427	22.2535	22.2243	22.1673	23.0918	22.9171	22.7655	0.0313432	0.119908	-0.271297	0.828574	EHI_095160	0.0236998	0.073701	0.438449	1.35515	EHI_095160	0.00190214	0.0182615	0.709747	1.63552	EHI_095160	0.00133151	0.0080572	AI_WT +indole;AI_WT	2	-1.90222	-2.95339	2.95339			+	AI_WT +indole	+	6300000	5270000	6110000	5000000	4900000	4710000	8940000	7920000	7130000
C4M5D6	Gfo/Idh/MocA-like oxidoreductase N-terminal domain-containing protein	C4M5D6_ENTH1	EHI_121900	22.9985	23.0105	23.0275	22.6843	22.7655	22.7735	22.7915	22.9637	22.7796	0.000800249	0.0238908	-0.271067	0.828707	EHI_121900	0.049586	0.119391	-0.167252	0.890537	EHI_121900	0.190546	0.297251	0.103814	1.07461	EHI_121900	0.0069809	0.0229593	WT_WT +indole;WT_AI	8	2.22824	-2.22824	-1.30799	+			WT +indole_WT	+	8380000	8450000	8550000	6740000	7130000	7170000	7260000	8180000	7200000
C4M8X9	SET domain-containing protein	C4M8X9_ENTH1	EHI_080240	21.5869	21.6886	21.8346	21.391	21.5213	21.3857	21.4067	21.4221	21.8191	0.0327501	0.123296	-0.27068	0.828929	EHI_080240	0.370667	0.49345	-0.154077	0.898707	EHI_080240	0.457892	0.564787	0.116603	1.08418	EHI_080240	0.194096	0.259038		11	0	0	0						3150000	3380000	3740000	2750000	3010000	2740000	2780000	2810000	3700000
C4LZ99	Dual specificity protein phosphatase, putative	C4LZ99_ENTH1	EHI_000480	20.953	20.895	20.8802	20.7634	20.6364	20.5165	21.1395	20.9024	20.7471	0.0222793	0.100269	-0.270615	0.828966	EHI_000480	0.870098	0.908874	0.020256	1.01414	EHI_000480	0.0966286	0.187424	0.290871	1.22338	EHI_000480	0.0706544	0.117401		8	0	0	0						2030000	1950000	1930000	1780000	1630000	1500000	2310000	1960000	1760000
B1N4M1	GTPase-activator protein for Ras family GTPase	B1N4M1_ENTH1	EHI_184250	22.2036	22.2707	22.3184	21.9847	21.9777	22.019	22.2736	22.4041	22.2243	0.00162175	0.0331054	-0.270419	0.829079	EHI_184250	0.594754	0.688583	0.0364272	1.02557	EHI_184250	0.00509958	0.0292859	0.306846	1.237	EHI_184250	0.00212582	0.0109647	WT_WT +indole;AI_WT +indole	3	2.2914	-2.5691	2.5691	+		+	AI_WT +indole;WT +indole_WT	+	4830000	5060000	5230000	4150000	4130000	4250000	5070000	5550000	4900000
C4MB73	AIG1 family protein	C4MB73_ENTH1	EHI_176580	23.4676	23.417	23.6757	23.3511	23.1749	23.2243	23.0088	23.5638	23.5404	0.0467385	0.148669	-0.269986	0.829328	EHI_176580	0.492822	0.602925	-0.149106	0.901809	EHI_176580	0.556578	0.6512	0.120879	1.0874	EHI_176580	0.337076	0.404438		8	0	0	0						11600000	11200000	13400000	10700000	9470000	9800000	8440000	12400000	12200000
C4LTM4	COMM domain-containing protein	C4LTM4_ENTH1	EHI_012310	22.2961	22.4298	22.4849	22.1488	22.1734	22.0789	22.0658	22.0359	21.8876	0.0126594	0.0739755	-0.269935	0.829357	EHI_012310	0.00660052	0.0347738	-0.407189	0.754091	EHI_012310	0.0910194	0.179928	-0.137254	0.909248	EHI_012310	0.00273521	0.0126405	WT_AI;WT_WT +indole	7	2.62006	-1.7558	-2.62006		+		AI_WT	+	5150000	5650000	5870000	4650000	4730000	4430000	4390000	4300000	3880000
C4LUX3	Trichohyalin	C4LUX3_ENTH1	EHI_092080	27.604	27.6595	27.632	27.3745	27.4234	27.2891	27.9259	28.0084	27.8916	0.00313733	0.0432726	-0.269479	0.829619	EHI_092080	0.00124987	0.0144702	0.310129	1.23982	EHI_092080	0.000378718	0.00854944	0.579608	1.49444	EHI_092080	4.07529e-05	0.00117776	WT_WT +indole;AI_WT +indole;AI_WT	20	-2.96467	-4.49623	4.49623	+	+	+	AI_WT;AI_WT +indole;WT +indole_WT	+	204000000	212000000	208000000	174000000	180000000	164000000	255000000	270000000	249000000
C4MBB2	non-specific serine/threonine protein kinase	C4MBB2_ENTH1	EHI_002790	22.7471	22.5731	22.5915	22.3805	22.3645	22.3592	22.6822	22.6886	22.5451	0.00837536	0.0625497	-0.269193	0.829784	EHI_002790	0.985789	0.991183	0.00137138	1.00095	EHI_002790	0.00459798	0.0274804	0.270564	1.20628	EHI_002790	0.00569486	0.0199688	WT_WT +indole;AI_WT +indole	13	2.028	-2.03843	2.03843			+	AI_WT +indole	+	7040000	6240000	6320000	5460000	5400000	5380000	6730000	6760000	6120000
B1N2G3	FHA domain-containing protein	B1N2G3_ENTH1	EHI_148720	19.3941	19.4273	19.5107	19.0319	19.2512	19.2419	19.2581	19.4314	19.5011	0.0277471	0.112285	-0.269062	0.829859	EHI_148720	0.587377	0.681761	-0.0472126	0.967804	EHI_148720	0.0946119	0.18471	0.221849	1.16623	EHI_148720	0.046177	0.0852162		3	0	0	0						689000	705000	747000	536000	624000	620000	627000	707000	742000
B1N3N4	Biogenesis of lysosome-related organelles complex 1 subunit 2	B1N3N4_ENTH1	EHI_097910	24.7129	24.6649	24.824	24.4738	24.558	24.3645	24.5285	24.5754	24.6096	0.0214126	0.0982497	-0.268482	0.830192	EHI_097910	0.0365169	0.0976477	-0.162748	0.893322	EHI_097910	0.15673	0.258059	0.105735	1.07604	EHI_097910	0.0145523	0.0380821	WT_WT +indole	8	1.90844	-1.90844	0					+	27500000	26600000	29700000	23300000	24700000	21600000	24200000	25000000	25600000
C4M220	Aspartate ammonia-lyase, putative	C4M220_ENTH1	EHI_150390	28.9677	29.0111	28.9088	28.7613	28.7357	28.5862	28.9031	28.9231	28.8829	0.0124771	0.0739755	-0.26815	0.830384	EHI_150390	0.134652	0.235206	-0.0595296	0.959577	EHI_150390	0.0201682	0.0658018	0.20862	1.15558	EHI_150390	0.00471037	0.0176295	AI_WT +indole;WT_WT +indole	32	2.31383	-2.31383	1.79721					+	525000000	541000000	504000000	455000000	447000000	403000000	502000000	509000000	495000000
C4M1X7	Tetraspanin family protein	C4M1X7_ENTH1	EHI_164840	20.8423	20.7715	20.8191	20.6886	20.4067	20.5356	20.5165	20.4874	20.3538	0.033578	0.124308	-0.267345	0.830847	EHI_164840	0.00272161	0.0211535	-0.358402	0.780028	EHI_164840	0.395036	0.507437	-0.0910562	0.938835	EHI_164840	0.0101338	0.0296808	WT_AI;WT_WT +indole	2	2.00342	-1.44697	-2.00342		+		AI_WT	+	1880000	1790000	1850000	1690000	1390000	1520000	1500000	1470000	1340000
C4LTB3	Uncharacterized protein	C4LTB3_ENTH1	EHI_044960	21.0951	21.1825	21.1269	20.7796	20.9812	20.8423	22.0292	21.0886	21.0559	0.0145995	0.0784276	-0.26715	0.83096	EHI_044960	0.468072	0.58164	0.256391	1.19449	EHI_044960	0.182096	0.288433	0.52354	1.43748	EHI_044960	0.224108	0.291253		1	0	0	0						2240000	2380000	2290000	1800000	2070000	1880000	4280000	2230000	2180000
C4LYJ2	PWWP domain-containing protein	C4LYJ2_ENTH1	EHI_094010	23.7796	23.7695	23.9134	23.5869	23.6096	23.4676	22.8269	22.9171	23.3376	0.0141427	0.07759	-0.266106	0.831561	EHI_094010	0.00841431	0.0399332	-0.793666	0.576876	EHI_094010	0.0320247	0.0876206	-0.52756	0.693727	EHI_094010	0.00339303	0.0143403	WT +indole_AI;WT_AI	6	2.52509	1.68024	-2.52509		+		AI_WT	+	14400000	14300000	15800000	12600000	12800000	11600000	7440000	7920000	10600000
C4LWN6	HEAT repeat domain containing protein	C4LWN6_ENTH1	EHI_069480	26.632	26.6181	26.6458	26.3877	26.3828	26.3273	26.632	26.5682	26.2944	0.000221733	0.0140539	-0.266026	0.831607	EHI_069480	0.267239	0.39186	-0.133767	0.911449	EHI_069480	0.277662	0.393291	0.132259	1.09601	EHI_069480	0.0578947	0.100283	WT_WT +indole	44	1.30931	-1.30931	0	+			WT +indole_WT		104000000	103000000	105000000	87800000	87500000	84200000	104000000	99500000	82300000
C4LW90	Heat shock protein 70, putative	C4LW90_ENTH1	EHI_155370	22.714	22.8152	22.8932	22.5404	22.5069	22.5777	22.4196	22.4144	22.4874	0.00886673	0.0640326	-0.265789	0.831744	EHI_155370	0.00298548	0.0222651	-0.366996	0.775395	EHI_155370	0.0314629	0.086584	-0.101207	0.932253	EHI_155370	0.00079191	0.00598605	WT_AI;WT_WT +indole	22	3.12508	-2.38841	-3.12508		+		AI_WT	+	6880000	7380000	7790000	6100000	5960000	6260000	5610000	5590000	5880000
C4LUP9	Trafficking protein particle complex subunit 11 domain-containing protein	C4LUP9_ENTH1	EHI_023380	22.8034	22.9043	22.8987	22.5662	22.6714	22.5731	22.8461	22.6971	22.7451	0.00492476	0.0515965	-0.265238	0.832061	EHI_023380	0.125007	0.223735	-0.106027	0.929143	EHI_023380	0.0456095	0.111409	0.159211	1.11668	EHI_023380	0.00675859	0.0224758	WT_WT +indole	20	2.24755	-2.24755	0					+	7320000	7850000	7820000	6210000	6680000	6240000	7540000	6800000	7030000
A0A8U0WPI4	PH-protein kinase domain containing protein	A0A8U0WPI4_ENTH1	EHI_138540	24.9628	25.0691	24.9406	24.7846	24.7182	24.6757	24.8623	24.9043	24.7492	0.00645084	0.0564356	-0.264652	0.832399	EHI_138540	0.0670025	0.146632	-0.15222	0.899865	EHI_138540	0.115586	0.20975	0.112432	1.08105	EHI_138540	0.00940452	0.02823	WT_WT +indole	22	2.10836	-2.10836	0					+	32700000	35200000	32200000	28900000	27600000	26800000	30500000	31400000	28200000
C4LWS3	ADP-ribosylglycohydrolase, putative	C4LWS3_ENTH1	EHI_198770	24.5638	24.4984	24.5638	24.275	24.3645	24.1946	24.0609	24.019	23.7286	0.00795706	0.061706	-0.263983	0.832785	EHI_198770	0.00475377	0.0285475	-0.605864	0.657078	EHI_198770	0.0414887	0.103823	-0.341881	0.789012	EHI_198770	0.00220281	0.011174	WT +indole_AI;WT_AI	22	2.74798	1.55996	-2.74798		+		AI_WT	+	24800000	23700000	24800000	20300000	21600000	19200000	17500000	17000000	13900000
C4M449	Uncharacterized protein	C4M449_ENTH1	EHI_030150	24.4738	24.5045	24.6264	24.2891	24.3307	24.1946	24.4676	24.4862	24.3975	0.0128882	0.0741204	-0.263424	0.833108	EHI_030150	0.191894	0.30573	-0.0844707	0.94313	EHI_030150	0.0209957	0.0672856	0.178953	1.13206	EHI_030150	0.00800147	0.0252186	AI_WT +indole;WT_WT +indole	20	2.14319	-2.14319	1.40203					+	23300000	23800000	25900000	20500000	21100000	19200000	23200000	23500000	22100000
C4LVR2	Protein phosphatase domain-containing protein	C4LVR2_ENTH1	EHI_186950	26.515	26.6998	26.6865	26.4266	26.4122	26.2732	26.3545	26.4984	26.4908	0.0268709	0.110314	-0.263086	0.833304	EHI_186950	0.0699284	0.150893	-0.185874	0.879116	EHI_186950	0.317472	0.434564	0.0772114	1.05498	EHI_186950	0.0290423	0.0609254	WT_WT +indole	15	1.56634	-1.56634	0						95900000	109000000	108000000	90200000	89300000	81100000	85800000	94800000	94300000
C4M907	Serine/threonine-protein phosphatase	C4M907_ENTH1	EHI_147720	25.6068	25.6125	25.5551	25.4234	25.3943	25.1681	25.4488	25.48	25.4769	0.0336332	0.124308	-0.262867	0.83343	EHI_147720	0.00409286	0.0262606	-0.122863	0.918363	EHI_147720	0.160199	0.262534	0.140004	1.10191	EHI_147720	0.0235029	0.0526334	WT_WT +indole	26	1.70967	-1.70967	0		+		AI_WT		51100000	51300000	49300000	45000000	44100000	37700000	45800000	46800000	46700000
C4LT71	Uncharacterized protein	C4LT71_ENTH1	EHI_044490	20.9812	20.8269	20.7876	20.6453	20.6364	20.5261	21.3045	21.2243	21.3266	0.0203288	0.0946961	-0.262602	0.833583	EHI_044490	0.00326351	0.023707	0.419958	1.33789	EHI_044490	0.000158292	0.00624883	0.682561	1.60499	EHI_044490	0.000107981	0.0020474	WT_WT +indole;AI_WT +indole;AI_WT	5	-2.87725	-4.0498	4.0498		+	+	AI_WT;AI_WT +indole	+	2070000	1860000	1810000	1640000	1630000	1510000	2590000	2450000	2630000
C4LVF0	Sulfotransferase, putative	C4LVF0_ENTH1	EHI_197340	28.3196	28.3992	28.4433	28.1937	28.189	27.9923	27.5754	27.6181	27.5609	0.0255587	0.107971	-0.262399	0.8337	EHI_197340	3.66405e-05	0.00236803	-0.802554	0.573333	EHI_197340	0.0014018	0.0151079	-0.540155	0.687697	EHI_197340	4.15693e-05	0.00119043	WT +indole_AI;WT_AI;WT_WT +indole	35	4.43968	3.45796	-4.43968		+	+	AI_WT;AI_WT +indole	+	335000000	354000000	365000000	307000000	306000000	267000000	200000000	206000000	198000000
C4M9X8	Signal recognition particle 9 kDa protein	C4M9X8_ENTH1	EHI_179380	24.3031	24.2021	24.2317	24.0359	23.9584	23.9584	24.2821	24.3511	24.1946	0.00272517	0.0403745	-0.261424	0.834264	EHI_179380	0.606819	0.698853	0.0302868	1.02122	EHI_179380	0.00500898	0.0291052	0.291711	1.22409	EHI_179380	0.00187405	0.0102385	WT_WT +indole;AI_WT +indole	7	2.36582	-2.60865	2.60865	+		+	AI_WT +indole;WT +indole_WT	+	20700000	19300000	19700000	17200000	16300000	16300000	20400000	21400000	19200000
C4M1H4	Protein kinase, putative	C4M1H4_ENTH1	EHI_192540	22.8404	22.85	22.7695	22.6253	22.5869	22.4651	23.1332	22.8895	22.6779	0.00876565	0.0638045	-0.260821	0.834613	EHI_192540	0.581494	0.676811	0.080239	1.05719	EHI_192540	0.071682	0.15329	0.34106	1.26669	EHI_192540	0.0590555	0.101872		11	0	0	0						7510000	7560000	7150000	6470000	6300000	5790000	9200000	7770000	6710000
C4M1C4	Beta-galactosidase, putative	C4M1C4_ENTH1	EHI_170020	25.5075	25.5165	25.4394	25.239	25.2714	25.1719	25.2207	25.2714	25.2821	0.00240058	0.039238	-0.260361	0.834879	EHI_170020	0.00173779	0.0165506	-0.229743	0.852787	EHI_170020	0.429847	0.539889	0.0306174	1.02145	EHI_170020	0.0005532	0.00485844	WT_WT +indole;WT_AI	18	3.14611	-3.14611	-2.85314	+	+		AI_WT;WT +indole_WT	+	47700000	48000000	45500000	39600000	40500000	37800000	39100000	40500000	40800000
C4M1W8	26S proteasome non-ATPase regulatory subunit 14, putative	C4M1W8_ENTH1	EHI_164750	23.2302	23.2821	23.3376	23.0999	22.9968	22.9742	23.6971	23.5983	23.391	0.00634635	0.0562926	-0.259652	0.835289	EHI_164750	0.043076	0.109234	0.278859	1.21323	EHI_164750	0.00537358	0.0301209	0.538511	1.45247	EHI_164750	0.00206931	0.0107693	WT_WT +indole;AI_WT +indole;AI_WT	17	-1.43329	-2.78119	2.78119			+	AI_WT +indole	+	9840000	10200000	10600000	8990000	8370000	8240000	13600000	12700000	11000000
C4M7B1	Uncharacterized protein	C4M7B1_ENTH1	EHI_055690	23.074	23.0756	23.1363	22.7915	22.7876	22.928	23.2155	23.1426	22.9495	0.006789	0.0577059	-0.259626	0.835304	EHI_055690	0.934142	0.958731	0.00720914	1.00501	EHI_055690	0.0438242	0.108488	0.266836	1.20317	EHI_055690	0.0212251	0.0493541	WT_WT +indole;AI_WT +indole	10	1.46551	-1.51399	1.51399					+	8830000	8840000	9220000	7260000	7240000	7980000	9740000	9260000	8100000
C4M9W5	Diacylglycerol kinase	C4M9W5_ENTH1	EHI_129320	25.0526	24.8764	24.9225	24.6486	24.6375	24.7895	24.7286	24.7286	24.5869	0.0228667	0.101427	-0.258626	0.835883	EHI_129320	0.0190716	0.0637663	-0.26915	0.829808	EHI_129320	0.884514	0.918856	-0.0105235	0.992732	EHI_129320	0.0141144	0.0372534	WT_AI;WT_WT +indole	22	1.69343	-1.61886	-1.69343					+	34800000	30800000	31800000	26300000	26100000	29000000	27800000	27800000	25200000
A0A8U0WPZ6	Protein farnesyltransferase/geranylgeranyltransferase type-1 subunit alpha	A0A8U0WPZ6_ENTH1	EHI_074760	24.9271	25.0401	24.945	24.7286	24.7846	24.6264	24.7645	24.7492	24.7389	0.011382	0.070845	-0.257526	0.836521	EHI_074760	0.00358062	0.0248354	-0.219868	0.858644	EHI_074760	0.466817	0.571354	0.0376581	1.02645	EHI_074760	0.00340883	0.0143583	WT_WT +indole;WT_AI	22	2.39199	-2.39199	-2.05573		+		AI_WT	+	31900000	34500000	32300000	27800000	28900000	25900000	28500000	28200000	28000000
C4LXD1	Serine-threonine-isoleucine rich protein	C4LXD1_ENTH1	EHI_098510	25.2679	25.2243	25.3031	24.9539	24.976	25.0935	24.8142	24.8904	25.0359	0.00625957	0.0561629	-0.257325	0.836638	EHI_098510	0.00697017	0.036141	-0.351601	0.783714	EHI_098510	0.294051	0.410316	-0.0942758	0.936742	EHI_098510	0.00462827	0.0174354	WT_AI;WT_WT +indole	63	2.35271	-1.71415	-2.35271		+		AI_WT	+	40400000	39200000	41400000	32500000	33000000	35800000	29500000	31100000	34400000
C4LZS5	Uncharacterized protein	C4LZS5_ENTH1	EHI_039040	22.6387	22.7836	22.7203	22.4726	22.4996	22.3988	22.9566	22.9566	22.8969	0.00759589	0.0606746	-0.257146	0.836742	EHI_039040	0.00869069	0.0405742	0.222538	1.16678	EHI_039040	0.000185271	0.00645921	0.479684	1.39444	EHI_039040	0.000128463	0.00224333	WT_WT +indole;AI_WT +indole;AI_WT	19	2.51304	-3.99376	3.99376		+	+	AI_WT;AI_WT +indole	+	6530000	7220000	6910000	5820000	5930000	5530000	8140000	8140000	7810000
C4LVN0	PNPLA domain-containing protein	C4LVN0_ENTH1	EHI_103880	21.7796	21.5961	21.5777	21.3699	21.3962	21.417	21.6584	21.5961	21.8461	0.0175727	0.0863109	-0.256752	0.83697	EHI_103880	0.646083	0.733381	0.049078	1.0346	EHI_103880	0.016078	0.0576618	0.30583	1.23613	EHI_103880	0.0197234	0.0465846	WT_WT +indole;AI_WT +indole	6	1.34276	-1.6526	1.6526					+	3600000	3170000	3130000	2710000	2760000	2800000	3310000	3170000	3770000
B1N387	Aldehyde-alcohol dehydrogenase 2, putative	B1N387_ENTH1	EHI_024240	32.9242	32.9626	32.9099	32.648	32.7006	32.6839	33.1084	33.1315	33.1513	0.000323709	0.0172883	-0.254721	0.838149	EHI_024240	0.000586548	0.0104848	0.198199	1.14727	EHI_024240	2.20054e-05	0.00266497	0.45292	1.36881	EHI_024240	1.86758e-06	0.00015985	WT_WT +indole;AI_WT +indole;AI_WT	66	4.36355	-5.82551	5.82551	+	+	+	AI_WT;AI_WT +indole;WT +indole_WT	+	8150000128	8369999872	8070000128	6729999872	6979999744	6899999744	9260000256	9409999872	9539999744
B1N4E9	Protein phosphatase domain-containing protein	B1N4E9_ENTH1	EHI_075640	23.1379	23.1063	23.1379	22.8595	22.9043	22.8557	23.3101	23.2821	23.391	0.000174021	0.0124875	-0.254233	0.838433	EHI_075640	0.00429044	0.027125	0.200351	1.14898	EHI_075640	0.000231298	0.00728816	0.454584	1.37039	EHI_075640	1.89269e-05	0.000733659	WT_WT +indole;AI_WT +indole;AI_WT	15	3.379	-4.83519	4.83519	+	+	+	AI_WT;AI_WT +indole;WT +indole_WT	+	9230000	9030000	9230000	7610000	7850000	7590000	10400000	10200000	11000000
B1N4A5	Serine/threonine kinase 3, putative	B1N4A5_ENTH1	EHI_162340	22.8557	22.5777	22.7077	22.4221	22.4298	22.5309	22.632	22.8538	22.8034	0.0447823	0.14589	-0.252743	0.839299	EHI_162340	0.661675	0.74485	0.0493704	1.03481	EHI_162340	0.0162633	0.0581987	0.302114	1.23295	EHI_162340	0.0317961	0.0648965	AI_WT +indole	21	0	-1.45119	1.45119						7590000	6260000	6850000	5620000	5650000	6060000	6500000	7580000	7320000
B1N5L9	Peroxiredoxin, putative	B1N5L9_ENTH1	EHI_084260	29.5426	29.5573	29.4804	29.1507	29.2825	29.389	30.0609	30.2422	30.3303	0.0255764	0.107971	-0.252689	0.839331	EHI_084260	0.00116646	0.013955	0.684362	1.60699	EHI_084260	0.000873735	0.0123628	0.937051	1.91461	EHI_084260	0.000103876	0.00202954	AI_WT +indole;AI_WT	6	-3.23683	-4.00349	4.00349		+	+	AI_WT;AI_WT +indole	+	782000000	790000000	749000000	596000000	653000000	703000000	1120000000	1270000000	1350000000
C4M534	Activating signal cointegrator 1 complex subunit 1, putative	C4M534_ENTH1	EHI_128160	24.0105	24.0935	23.976	23.8191	23.8288	23.6757	24.019	23.976	23.8093	0.0140921	0.0775289	-0.252102	0.839672	EHI_128160	0.275696	0.402561	-0.091877	0.938301	EHI_128160	0.118597	0.212468	0.160225	1.11746	EHI_128160	0.0335871	0.0672179	WT_WT +indole	17	1.53052	-1.53052	0						16900000	17900000	16500000	14800000	14900000	13400000	17000000	16500000	14700000
B1N4D7	RING-type domain-containing protein	B1N4D7_ENTH1	EHI_025870	21.3376	21.3045	21.1519	20.9601	21.0756	21.002	20.895	21.0156	21.0224	0.0191619	0.0914872	-0.25209	0.839679	EHI_025870	0.0152766	0.0561893	-0.286961	0.819627	EHI_025870	0.549354	0.64493	-0.0348714	0.976119	EHI_025870	0.00797289	0.0251457	WT_AI;WT_WT +indole	9	2.00721	-1.75025	-2.00721					+	2650000	2590000	2330000	2040000	2210000	2100000	1950000	2120000	2130000
C4M1J2	Adenylate kinase isoenzyme 6 homolog	C4M1J2_ENTH1	EHI_001120	27.141	27.2979	27.2535	26.9539	27.0296	26.9539	27.6389	27.7453	27.6595	0.00902047	0.0643126	-0.251646	0.839938	EHI_001120	0.00138102	0.0149986	0.450452	1.36647	EHI_001120	6.96178e-05	0.00444974	0.702098	1.62687	EHI_001120	2.6294e-05	0.00091159	WT_WT +indole;AI_WT +indole;AI_WT	8	-3.54867	-4.6587	4.6587		+	+	AI_WT;AI_WT +indole	+	148000000	165000000	160000000	130000000	137000000	130000000	209000000	225000000	212000000
C4LWQ7	Flavin reductase like domain-containing protein	C4LWQ7_ENTH1	EHI_198610	27.6251	27.632	27.632	27.3745	27.4394	27.3239	27.3745	27.4551	27.3992	0.00171166	0.0339966	-0.250436	0.840642	EHI_198610	0.000780398	0.011678	-0.220085	0.858515	EHI_198610	0.500791	0.600323	0.030351	1.02126	EHI_198610	0.000572075	0.00492134	WT_WT +indole;WT_AI	19	3.13529	-3.13529	-2.83317	+	+		AI_WT;WT +indole_WT	+	207000000	208000000	208000000	174000000	182000000	168000000	174000000	184000000	177000000
C4LZA8	Uncharacterized protein	C4LZA8_ENTH1	EHI_000570	23.7389	23.5285	23.654	23.4041	23.417	23.3511	23.4551	23.5045	23.4923	0.017827	0.0871983	-0.249767	0.841032	EHI_000570	0.0675728	0.147402	-0.15653	0.89718	EHI_000570	0.0203775	0.0663198	0.0932369	1.06676	EHI_000570	0.00993321	0.0292745	WT_WT +indole	6	2.0701	-2.0701	0					+	14000000	12100000	13200000	11100000	11200000	10700000	11500000	11900000	11800000
C4M0K3	Chorein	C4M0K3_ENTH1	EHI_024610	23.0576	23.0542	23.002	22.8327	22.85	22.6822	22.9566	22.9225	22.895	0.0113433	0.070845	-0.249648	0.841101	EHI_024610	0.0110703	0.0466577	-0.113195	0.924538	EHI_024610	0.0720589	0.153597	0.136453	1.0992	EHI_024610	0.0060424	0.0207754	WT_WT +indole	29	2.30798	-2.30798	0		+		AI_WT	+	8730000	8710000	8400000	7470000	7560000	6730000	8140000	7950000	7800000
C4LSM9	EF-hand calcium-binding domain containing protein	C4LSM9_ENTH1	EHI_151890	23.119	22.9985	23.0951	22.8171	22.9098	22.7369	23.214	23.417	23.074	0.0158402	0.0819697	-0.249613	0.841122	EHI_151890	0.197019	0.311353	0.164127	1.12049	EHI_151890	0.0205834	0.0664474	0.41374	1.33213	EHI_151890	0.0139632	0.0370663	AI_WT +indole	4	0	-1.92745	1.92745					+	9110000	8380000	8960000	7390000	7880000	6990000	9730000	11200000	8830000
B1N4G3	WD domain containing protein	B1N4G3_ENTH1	EHI_107780	22.2593	22.4972	22.3294	22.2006	22.0756	22.0625	22.2792	22.3645	22.4067	0.0401848	0.137944	-0.249026	0.841464	EHI_107780	0.889828	0.92423	-0.0117925	0.991859	EHI_107780	0.0148066	0.0548632	0.237233	1.17873	EHI_107780	0.0260945	0.0565157	AI_WT +indole;WT_WT +indole	12	1.4461	-1.4461	1.36296						5020000	5920000	5270000	4820000	4420000	4380000	5090000	5400000	5560000
C4LZG1	Rab3-GAP regulatory subunit N-terminal domain-containing protein	C4LZG1_ENTH1	EHI_138010	23.1519	23.1596	23.1095	22.9134	22.9423	22.8191	23.1426	23.2679	23.3645	0.00351481	0.0450274	-0.248713	0.841647	EHI_138010	0.148874	0.252931	0.117986	1.08522	EHI_138010	0.00782285	0.0368483	0.366699	1.2894	EHI_138010	0.00280783	0.0128953	WT_WT +indole;AI_WT +indole	11	1.78364	-2.60107	2.60107	+		+	AI_WT +indole;WT +indole_WT	+	9320000	9370000	9050000	7900000	8060000	7400000	9260000	10100000	10800000
C4LUC7	Unconventional myosin IB	C4LUC7_ENTH1	EHI_110810	27.2625	27.2535	27.1984	27.0505	27.0914	26.8264	27.2714	27.217	27.1214	0.0426909	0.142236	-0.248667	0.841674	EHI_110810	0.509778	0.617903	-0.0348511	0.976133	EHI_110810	0.0837546	0.170021	0.213816	1.15975	EHI_110810	0.0374248	0.0726899	WT_WT +indole	56	1.36609	-1.36609	0						161000000	160000000	154000000	139000000	143000000	119000000	162000000	156000000	146000000
C4LX49	Eukaryotic translation initiation factor 4E, putative	C4LX49_ENTH1	EHI_159690	24.239	24.3239	24.2821	24.0526	24.0105	24.0359	24.0772	23.9495	24.1174	0.000816129	0.0238908	-0.248647	0.841685	EHI_159690	0.0142283	0.0540705	-0.233593	0.850514	EHI_159690	0.786927	0.845736	0.0150541	1.01049	EHI_159690	0.00309007	0.0137135	WT_WT +indole;WT_AI	7	2.35233	-2.35233	-2.21803	+			WT +indole_WT	+	19800000	21000000	20400000	17400000	16900000	17200000	17700000	16200000	18200000
C4M213	Malate dehydrogenase, putative	C4M213_ENTH1	EHI_165350	31.7731	31.7888	31.8347	31.5062	31.6198	31.525	31.5481	31.5978	31.3879	0.00332967	0.044328	-0.248554	0.84174	EHI_165350	0.012063	0.049042	-0.287591	0.819269	EHI_165350	0.618536	0.704057	-0.0390371	0.973304	EHI_165350	0.00651321	0.021944	WT_AI;WT_WT +indole	32	2.10568	-1.81106	-2.10568	+	+		AI_WT;WT +indole_WT	+	3670000128	3710000128	3830000128	3049999872	3300000000	3089999872	3140000000	3249999872	2809999872
C4LX32	Rho guanine nucleotide exchange factor, putative	C4LX32_ENTH1	EHI_159500	23.9847	23.9672	23.8858	23.7695	23.7594	23.5638	24.0443	24.0772	23.848	0.0278867	0.112552	-0.2483	0.841888	EHI_159500	0.601945	0.694353	0.0439746	1.03095	EHI_159500	0.0406069	0.102284	0.292274	1.22457	EHI_159500	0.0263824	0.0569785	AI_WT +indole	19	0	-1.5215	1.5215						16600000	16400000	15500000	14300000	14200000	12400000	17300000	17700000	15100000
C4LYB5	Replication factor C subunit 4, putative	C4LYB5_ENTH1	EHI_167150	21.7056	21.9916	21.8073	21.5685	21.6096	21.5823	22.2214	22.0592	21.9742	0.042712	0.142236	-0.248024	0.842049	EHI_167150	0.0868498	0.175148	0.250097	1.18929	EHI_167150	0.00247534	0.0207679	0.498121	1.41237	EHI_167150	0.00463446	0.0174445	AI_WT +indole	10	0	-2.42778	2.42778			+	AI_WT +indole	+	3420000	4170000	3670000	3110000	3200000	3140000	4890000	4370000	4120000
C4LZ63	Nucleosome assembly protein	C4LZ63_ENTH1	EHI_104530	23.5638	23.4676	23.3511	23.2066	23.2679	23.1642	23.211	23.1063	23.1886	0.0223204	0.100308	-0.247969	0.842081	EHI_104530	0.0134842	0.0523639	-0.292217	0.816646	EHI_104530	0.369547	0.48562	-0.0442473	0.969796	EHI_104530	0.00652638	0.0219517	WT_AI;WT_WT +indole	19	2.11811	-1.78703	-2.11811					+	12400000	11600000	10700000	9680000	10100000	9400000	9710000	9030000	9560000
A0A8U0WPL6	D-glycerate dehydrogenase, putative	A0A8U0WPL6_ENTH1	EHI_134030	26.48	26.4629	26.4266	26.2408	26.2445	26.141	26.1757	26.2944	26.1391	0.00268359	0.0403745	-0.247763	0.842201	EHI_134030	0.00685763	0.0356783	-0.253475	0.838874	EHI_134030	0.926089	0.948945	-0.00571187	0.996049	EHI_134030	0.0031408	0.0138189	WT_AI;WT_WT +indole	29	2.30615	-2.25716	-2.30615	+	+		AI_WT;WT +indole_WT	+	93600000	92500000	90200000	79300000	79500000	74000000	75800000	82300000	73900000
C4LUT1	Aldose reductase, putative	C4LUT1_ENTH1	EHI_178670	25.1795	25.2021	25.239	24.9584	24.9672	24.9539	24.867	24.8997	24.9225	0.00015536	0.0123864	-0.247032	0.842628	EHI_178670	0.000194916	0.00570345	-0.310459	0.806385	EHI_178670	0.0186411	0.062801	-0.0634276	0.956988	EHI_178670	9.16839e-06	0.000479586	WT +indole_AI;WT_AI;WT_WT +indole	18	5.02545	-4.42668	-5.02545	+	+		AI_WT;WT +indole_WT	+	38000000	38600000	39600000	32600000	32800000	32500000	30600000	31300000	31800000
C4LXC3	WD domain containing protein	C4LXC3_ENTH1	EHI_098410	23.6096	23.5638	23.4551	23.3645	23.2821	23.2434	23.4676	23.4041	23.1504	0.0132894	0.0750351	-0.246216	0.843105	EHI_098410	0.132343	0.232191	-0.202193	0.869228	EHI_098410	0.691894	0.768036	0.0440235	1.03099	EHI_098410	0.0770329	0.12524		15	0	0	0						12800000	12400000	11500000	10800000	10200000	9930000	11600000	11100000	9310000
C4LZI5	Uncharacterized protein	C4LZI5_ENTH1	EHI_124490	20.4874	20.5356	20.5165	20.3101	20.2066	20.2877	20.1825	20.2535	20.3211	0.00205959	0.0373901	-0.245063	0.843779	EHI_124490	0.00354526	0.0247146	-0.260799	0.834626	EHI_124490	0.772607	0.834437	-0.0157356	0.989152	EHI_124490	0.00153217	0.0088421	WT_AI;WT_WT +indole	8	2.65031	-2.51075	-2.65031	+	+		AI_WT;WT +indole_WT	+	1470000	1520000	1500000	1300000	1210000	1280000	1190000	1250000	1310000
C4LVH1	Diaphanous protein, homolog 2, putative	C4LVH1_ENTH1	EHI_197550	26.3494	26.417	26.4314	26.1155	26.1795	26.1681	26.6595	26.5653	26.4425	0.00157598	0.0330525	-0.24494	0.843851	EHI_197550	0.0819075	0.168209	0.156493	1.11457	EHI_197550	0.00365923	0.0245478	0.401433	1.32082	EHI_197550	0.00127072	0.00784376	WT_WT +indole;AI_WT +indole	44	1.89726	-2.97646	2.97646	+		+	AI_WT +indole;WT +indole_WT	+	85500000	89600000	90500000	72700000	76000000	75400000	106000000	99300000	91200000
C4LVQ6	Uncharacterized protein	C4LVQ6_ENTH1	EHI_186890	25.654	25.7543	25.5841	25.4707	25.433	25.3545	25.3844	25.5285	25.3943	0.0152069	0.0797571	-0.244726	0.843976	EHI_186890	0.028112	0.0826801	-0.228394	0.853585	EHI_186890	0.791266	0.849209	0.016332	1.01138	EHI_186890	0.0130928	0.0355541	WT_WT +indole;WT_AI	10	1.74956	-1.74956	-1.61937					+	52800000	56600000	50300000	46500000	45300000	42900000	43800000	48400000	44100000
C4LUZ2	GPI-anchor transamidase, putative	C4LUZ2_ENTH1	EHI_092280	24.2021	24.2679	24.141	23.9933	23.9043	23.9847	24.317	24.3031	24.1095	0.0063233	0.0562926	-0.242895	0.845048	EHI_092280	0.631753	0.720525	0.039547	1.02779	EHI_092280	0.0177944	0.0608845	0.282442	1.21625	EHI_092280	0.0107795	0.031065	WT_WT +indole;AI_WT +indole	15	1.60499	-1.89433	1.89433					+	19300000	20200000	18500000	16700000	15700000	16600000	20900000	20700000	18100000
C4M1T0	Phosphopantothenoylcysteine decarboxylase/phosphopantothenate--cysteine ligase, putative	C4M1T0_ENTH1	EHI_164490	25.2463	25.3511	25.3477	25.1055	25.0484	25.065	25.1253	25.0691	24.976	0.00322107	0.0436412	-0.24207	0.845531	EHI_164490	0.00964041	0.0428732	-0.258243	0.836106	EHI_164490	0.746752	0.813	-0.016173	0.988852	EHI_164490	0.00266438	0.0125234	WT_AI;WT_WT +indole	24	2.41734	-2.2769	-2.41734	+	+		AI_WT;WT +indole_WT	+	39800000	42800000	42700000	36100000	34700000	35100000	36600000	35200000	33000000
C4MBH5	Zinc finger domain containing protein	C4MBH5_ENTH1	EHI_073180	22.9777	22.8987	23.0156	22.714	22.6886	22.7634	24.0359	23.976	23.5285	0.00406568	0.0480043	-0.242022	0.845559	EHI_073180	0.00572582	0.0319501	0.882764	1.8439	EHI_073180	0.00223846	0.0196768	1.12479	2.18069	EHI_073180	0.000377114	0.00389882	AI_WT +indole;AI_WT	2	-2.82941	-3.40182	3.40182	+	+	+	AI_WT;AI_WT +indole;WT +indole_WT	+	8260000	7820000	8480000	6880000	6760000	7120000	17200000	16500000	12100000
C4M3T9	Actin, putative	C4M3T9_ENTH1	EHI_163580	24.6865	24.7846	24.8433	24.5345	24.5926	24.4614	24.7594	24.7234	24.632	0.0152239	0.0797571	-0.241936	0.84561	EHI_163580	0.325649	0.452794	-0.0665016	0.954951	EHI_163580	0.0307993	0.085798	0.175434	1.1293	EHI_163580	0.0140658	0.0372114	WT_WT +indole	23	1.87311	-1.87311	0					+	27000000	28900000	30100000	24300000	25300000	23100000	28400000	27700000	26000000
C4LT20	Ras guanine nucleotide exchange factor, putative	C4LT20_ENTH1	EHI_148500	24.8811	24.976	24.918	24.7389	24.6865	24.6264	24.8142	24.9088	24.7945	0.00482187	0.0514638	-0.241072	0.846116	EHI_148500	0.127937	0.227543	-0.0858243	0.942246	EHI_148500	0.0317833	0.0873235	0.155248	1.11361	EHI_148500	0.00493416	0.0181278	AI_WT +indole;WT_WT +indole	16	2.37045	-2.37045	1.49399					+	30900000	33000000	31700000	28000000	27000000	25900000	29500000	31500000	29100000
C4LV51	Small glutamine-rich tetratricopeptide repeat-containing protein	C4LV51_ENTH1	EHI_182700	23.9584	24.0772	24.019	23.7995	23.895	23.6431	24.4676	24.391	24.2961	0.0420314	0.141251	-0.239025	0.847318	EHI_182700	0.003698	0.0251472	0.366706	1.28941	EHI_182700	0.00239667	0.020539	0.605731	1.52175	EHI_182700	0.000691786	0.00546203	WT_WT +indole;AI_WT +indole;AI_WT	14	-2.11194	-3.2436	3.2436		+	+	AI_WT;AI_WT +indole	+	16300000	17700000	17000000	14600000	15600000	13100000	23200000	22000000	20600000
C4M622	Diaphanous protein, putative	C4M622_ENTH1	EHI_125300	25.1055	25.1214	25.1833	24.8576	24.9316	24.9043	25.1135	25.1095	24.9584	0.00173834	0.0341204	-0.238927	0.847376	EHI_125300	0.246854	0.369757	-0.0762857	0.948496	EHI_125300	0.0426415	0.106304	0.162641	1.11933	EHI_125300	0.00755567	0.0244143	AI_WT +indole;WT_WT +indole	56	2.16758	-2.16758	1.42547	+			WT +indole_WT	+	36100000	36500000	38100000	30400000	32000000	31400000	36300000	36200000	32600000
C4MB76	Fumarate hydratase class I, anaerobic, putative (Fragment)	C4MB76_ENTH1	EHI_117270	24.4488	24.4614	24.5105	24.2821	24.1795	24.2463	24.7182	24.5638	24.141	0.00257956	0.0398885	-0.237638	0.848133	EHI_117270	0.996714	0.998017	0.000760396	1.00053	EHI_117270	0.245023	0.35809	0.238398	1.17968	EHI_117270	0.240144	0.308184		1	0	0	0	+			WT +indole_WT		22900000	23100000	23900000	20400000	19000000	19900000	27600000	24800000	18500000
C4LWC0	Rap/Ran GTPase-activating protein, putative	C4LWC0_ENTH1	EHI_155710	23.2961	23.2961	23.1301	23.0359	23.0625	22.9116	23.3376	23.2535	23.3511	0.0303835	0.118566	-0.237448	0.848245	EHI_155710	0.310926	0.438024	0.0732733	1.0521	EHI_155710	0.00504033	0.0291402	0.310721	1.24033	EHI_155710	0.0067815	0.0225223	WT_WT +indole;AI_WT +indole	31	1.63129	-2.16577	2.16577			+	AI_WT +indole	+	10300000	10300000	9180000	8600000	8760000	7890000	10600000	10000000	10700000
C4MB34	Signal recognition particle subunit SRP68	C4MB34_ENTH1	EHI_146790	26.3861	26.4707	26.341	26.1273	26.1565	26.2021	26.7389	26.8142	26.5536	0.00563703	0.0545071	-0.237274	0.848347	EHI_146790	0.0246193	0.0755518	0.302998	1.23371	EHI_146790	0.00255706	0.0210623	0.540272	1.45425	EHI_146790	0.000924622	0.00650906	WT_WT +indole;AI_WT +indole;AI_WT	26	-1.85819	-3.12851	3.12851			+	AI_WT +indole	+	87700000	93000000	85000000	73300000	74800000	77200000	112000000	118000000	98500000
C4M7P6	Ras family GTPase	C4M7P6_ENTH1	EHI_091090	25.767	25.8142	25.7441	25.5404	25.5926	25.4831	25.4073	25.5522	25.654	0.00332723	0.044328	-0.236389	0.848867	EHI_091090	0.0333903	0.0923511	-0.237258	0.848356	EHI_091090	0.991678	0.995667	-0.000868479	0.999398	EHI_091090	0.0174747	0.0429738	WT_AI;WT_WT +indole	11	1.57312	-1.56645	-1.57312	+			WT +indole_WT	+	57100000	59000000	56200000	48800000	50600000	46900000	44500000	49200000	52800000
C4M9F2	Protein kinase domain containing protein	C4M9F2_ENTH1	EHI_074780	24.217	24.1015	24.1795	23.9584	23.9672	23.867	23.9847	24.1174	24.0691	0.00731574	0.0593661	-0.235124	0.849612	EHI_074780	0.102338	0.197776	-0.108924	0.927279	EHI_074780	0.0661255	0.144771	0.1262	1.09141	EHI_074780	0.00929842	0.0280614	WT_WT +indole	13	2.11932	-2.11932	0					+	19500000	18000000	19000000	16300000	16400000	15300000	16600000	18200000	17600000
C4M1I8	Peptidase M3A/M3B catalytic domain-containing protein	C4M1I8_ENTH1	EHI_001080	24.7077	24.7338	24.6431	24.5165	24.4984	24.3645	23.9933	23.9134	24.1015	0.0129119	0.0741204	-0.235017	0.849675	EHI_001080	0.000339689	0.00760244	-0.692078	0.618962	EHI_001080	0.00324861	0.0233231	-0.457061	0.728469	EHI_001080	9.83597e-05	0.0019719	WT +indole_AI;WT_AI;WT_WT +indole	38	4.0703	3.0619	-4.0703		+	+	AI_WT;AI_WT +indole	+	27400000	27900000	26200000	24000000	23700000	21600000	16700000	15800000	18000000
C4M1G6	Diaphanous protein, homolog 1, putative	C4M1G6_ENTH1	EHI_192460	24.2463	24.2891	24.2096	24.002	24.0275	24.0105	24.2961	24.2243	24.1332	0.000628188	0.022899	-0.234989	0.849691	EHI_192460	0.593114	0.687546	-0.0304152	0.979138	EHI_192460	0.0127953	0.0503713	0.204574	1.15235	EHI_192460	0.00315667	0.0138242	AI_WT +indole;WT_WT +indole	45	2.40981	-2.40981	2.11305	+			WT +indole_WT	+	19900000	20500000	19400000	16800000	17100000	16900000	20600000	19600000	18400000
A0A8U0WPG3	ADP-ribosylation factor, putative	A0A8U0WPG3_ENTH1	EHI_194500	27.9372	27.8081	27.7833	27.6389	27.7064	27.4785	27.5754	27.6595	27.6527	0.0468662	0.14876	-0.23495	0.849714	EHI_194500	0.0175464	0.060562	-0.213672	0.86234	EHI_194500	0.784508	0.844121	0.0212784	1.01486	EHI_194500	0.0296657	0.0618114	WT_WT +indole	12	1.42739	-1.42739	0						257000000	235000000	231000000	209000000	219000000	187000000	200000000	212000000	211000000
C4M793	Monoglyceride lipase, putative	C4M793_ENTH1	EHI_044210	21.6497	21.7634	21.7512	21.5356	21.4476	21.4775	22.0756	21.8614	21.4526	0.00614834	0.055665	-0.234525	0.849965	EHI_044210	0.707486	0.783556	0.0750853	1.05342	EHI_044210	0.168738	0.27333	0.30961	1.23937	EHI_044210	0.19062	0.255583		6	0	0	0						3290000	3560000	3530000	3040000	2860000	2920000	4420000	3810000	2870000
C4LUQ6	Oxysterol binding protein, putative	C4LUQ6_ENTH1	EHI_023470	26.3811	26.4598	26.433	26.189	26.2353	26.1469	26.5653	26.6458	26.6865	0.00244223	0.0393596	-0.234267	0.850117	EHI_023470	0.00805646	0.0389184	0.207865	1.15498	EHI_023470	0.000543168	0.00991927	0.442132	1.35861	EHI_023470	0.000108969	0.0020474	WT_WT +indole;AI_WT +indole;AI_WT	34	2.55195	-4.06621	4.06621	+	+	+	AI_WT;AI_WT +indole;WT +indole_WT	+	87400000	92300000	90600000	76500000	79000000	74300000	99300000	105000000	108000000
C4M2N9	Serine/threonine-protein phosphatase	C4M2N9_ENTH1	EHI_006050	26.433	26.5507	26.4024	26.2838	26.2353	26.1661	26.4769	26.4908	26.2445	0.0145646	0.0783703	-0.233599	0.85051	EHI_006050	0.561781	0.659046	-0.0580006	0.960594	EHI_006050	0.113367	0.20736	0.175599	1.12943	EHI_006050	0.0608485	0.10438		16	0	0	0						90600000	98300000	88700000	81700000	79000000	75300000	93400000	94300000	79500000
C4M5L8	Rab family GTPase	C4M5L8_ENTH1	EHI_122870	21.4375	21.2933	21.502	21.1015	21.2185	21.2125	21.1332	21.2066	21.3266	0.0322393	0.122376	-0.233453	0.850597	EHI_122870	0.0867475	0.175138	-0.188807	0.877331	EHI_122870	0.547363	0.643249	0.0446466	1.03143	EHI_122870	0.0445158	0.0829678	WT_WT +indole	7	1.32543	-1.32543	0						2840000	2570000	2970000	2250000	2440000	2430000	2300000	2420000	2630000
C4LUK0	UBX domain-containing protein	C4LUK0_ENTH1	EHI_022870	22.2736	22.3565	22.3073	22.0592	22.1426	22.0359	23.0207	22.6186	22.6757	0.00445187	0.0500109	-0.23322	0.850734	EHI_022870	0.0229422	0.0719429	0.459246	1.37482	EHI_022870	0.00593083	0.0315899	0.692466	1.61604	EHI_022870	0.00185926	0.0101939	AI_WT +indole;AI_WT	4	-1.90168	-2.78843	2.78843			+	AI_WT +indole	+	5070000	5370000	5190000	4370000	4630000	4300000	8510000	6440000	6700000
C4LT64	RhoGAP domain containing protein	C4LT64_ENTH1	EHI_148980	19.9459	19.8081	19.7667	19.6453	19.6558	19.5204	19.5165	19.6276	19.7123	0.0284263	0.113758	-0.233108	0.8508	EHI_148980	0.0476211	0.116492	-0.22145	0.857703	EHI_148980	0.878296	0.914254	0.0116577	1.00811	EHI_148980	0.0321164	0.0653043	WT_WT +indole	4	1.36266	-1.36266	0						1010000	918000	892000	820000	826000	752000	750000	810000	859000
C4LSY7	Serine/threonine-protein phosphatase 2A 55 kDa regulatory subunit B	C4LSY7_ENTH1	EHI_148170	25.2353	25.3135	25.3645	25.0975	25.1719	24.945	25.1293	25.1174	25.0772	0.0383438	0.134481	-0.233009	0.850858	EHI_148170	0.00849865	0.0400758	-0.196488	0.872672	EHI_148170	0.62265	0.707845	0.0365213	1.02564	EHI_148170	0.0220219	0.0504686	WT_WT +indole;WT_AI	24	1.60289	-1.60289	-1.30566		+		AI_WT		39500000	41700000	43200000	35900000	37800000	32300000	36700000	36400000	35400000
C4LVY1	TRAF-type domain-containing protein	C4LVY1_ENTH1	EHI_125960	22.6186	22.695	22.7695	22.5333	22.44	22.4144	22.3699	22.4526	22.4298	0.0148901	0.0793388	-0.231815	0.851563	EHI_125960	0.00521826	0.0299306	-0.276941	0.825339	EHI_125960	0.360537	0.476368	-0.045126	0.969205	EHI_125960	0.00318891	0.0138849	WT_AI;WT_WT +indole	8	2.4352	-2.05558	-2.4352		+		AI_WT	+	6440000	6790000	7150000	6070000	5690000	5590000	5420000	5740000	5650000
C4LUT0	HAD hydrolase, family IA, variant 3	C4LUT0_ENTH1	EHI_178660	23.7077	23.7995	23.632	23.4923	23.5754	23.3778	23.6431	23.7286	23.7695	0.0368348	0.131557	-0.231204	0.851923	EHI_178660	0.991765	0.995014	0.000670751	1.00047	EHI_178660	0.0274398	0.0793204	0.231875	1.17436	EHI_178660	0.022385	0.0510571	WT_WT +indole;AI_WT +indole	10	1.46606	-1.47115	1.47115						13700000	14600000	13000000	11800000	12500000	10900000	13100000	13900000	14300000
C4LUT3	Brefeldin a-inhibited guanine nucleotide-exchange protein, putative	C4LUT3_ENTH1	EHI_178690	26.7771	26.7129	26.7129	26.4583	26.512	26.5404	26.726	26.6595	26.515	0.00200711	0.0373224	-0.230753	0.85219	EHI_178690	0.200484	0.315419	-0.100805	0.932512	EHI_178690	0.123464	0.219036	0.129948	1.09425	EHI_178690	0.0193749	0.0459083	WT_WT +indole	17	1.79151	-1.79151	0	+			WT +indole_WT	+	115000000	110000000	110000000	92200000	95700000	97600000	111000000	106000000	95900000
C4LZ32	Gelsolin repeat protein, putative	C4LZ32_ENTH1	EHI_009570	28.9977	29.0686	29.0349	28.805	28.8682	28.7357	29.0427	29.1164	29.0375	0.0060209	0.0550876	-0.230719	0.85221	EHI_009570	0.385205	0.503165	0.0318502	1.02232	EHI_009570	0.00465087	0.0276886	0.262569	1.19961	EHI_009570	0.0013253	0.00803017	WT_WT +indole;AI_WT +indole	67	2.48264	-2.77423	2.77423			+	AI_WT +indole	+	536000000	563000000	550000000	469000000	490000000	447000000	553000000	582000000	551000000
C4MAL8	Uncharacterized protein	C4MAL8_ENTH1	EHI_123280	26.4614	26.5609	26.4676	26.341	26.2335	26.2243	26.2207	26.2353	26.3562	0.00954688	0.0655902	-0.230368	0.852418	EHI_123280	0.013579	0.052643	-0.225922	0.855049	EHI_123280	0.941529	0.959884	0.00444603	1.00309	EHI_123280	0.00774307	0.0247171	WT_WT +indole;WT_AI	16	1.92459	-1.92459	-1.88566					+	92400000	99000000	92800000	85000000	78900000	78400000	78200000	79000000	85900000
C4M4P7	WD domain containing protein	C4M4P7_ENTH1	EHI_168370	25.0526	25.0359	25.2021	24.8904	24.8904	24.8191	24.918	24.8623	24.867	0.0164895	0.0835943	-0.230223	0.852503	EHI_168370	0.0183759	0.0622558	-0.214423	0.861891	EHI_168370	0.623048	0.707967	0.0157998	1.01101	EHI_168370	0.00600804	0.0207358	WT_WT +indole;WT_AI	29	2.07893	-2.07893	-1.93374					+	34800000	34400000	38600000	31100000	31100000	29600000	31700000	30500000	30600000
C4M0Q2	40S ribosomal protein S8	C4M0Q2_ENTH1	EHI_009870	28.1115	28.1507	28.0084	27.8916	27.965	27.726	28.5826	28.6355	28.5646	0.0497349	0.153723	-0.22935	0.853019	EHI_009870	0.000445857	0.00890551	0.504019	1.41816	EHI_009870	0.000576384	0.0101748	0.733369	1.66252	EHI_009870	0.000117604	0.00216412	WT_WT +indole;AI_WT +indole;AI_WT	17	-3.06802	-3.97764	3.97764		+	+	AI_WT;AI_WT +indole	+	290000000	298000000	270000000	249000000	262000000	222000000	402000000	417000000	397000000
C4LUA9	Uncharacterized protein	C4LUA9_ENTH1	EHI_110600	18.7828	18.724	18.6523	18.4211	18.4375	18.6132	18.4933	18.3667	17.9714	0.0336954	0.124308	-0.229081	0.853178	EHI_110600	0.0519969	0.123067	-0.442575	0.73582	EHI_110600	0.274534	0.390301	-0.213494	0.862446	EHI_110600	0.0544632	0.0958047	WT_AI	3	1.33632	0	-1.33632						451000	433000	412000	351000	355000	401000	369000	338000	257000
C4M1I1	NEDD8-activating enzyme E1 regulatory subunit	C4M1I1_ENTH1	EHI_000900	25.3135	25.228	25.1642	24.9803	25.0772	24.9628	24.9406	25.0105	25.1565	0.0151129	0.0797298	-0.228479	0.853534	EHI_000900	0.0605707	0.137007	-0.199395	0.870915	EHI_000900	0.710318	0.78345	0.0290833	1.02036	EHI_000900	0.0319144	0.0650563	WT_WT +indole	26	1.42422	-1.42422	0						41700000	39300000	37600000	33100000	35400000	32700000	32200000	33800000	37400000
C4LXT9	Endoribonuclease L-PSP, putative	C4LXT9_ENTH1	EHI_087570	29.3196	29.2422	29.1239	29.0084	29.0164	28.976	29.003	28.9869	29.0762	0.0172444	0.0854203	-0.228301	0.853639	EHI_087570	0.0308684	0.0873533	-0.206507	0.866633	EHI_087570	0.509684	0.608764	0.0217946	1.01522	EHI_087570	0.00888989	0.0270792	WT_WT +indole;WT_AI	8	1.93812	-1.93812	-1.74096					+	670000000	635000000	585000000	540000000	543000000	528000000	538000000	532000000	566000000
C4LUK1	Autophagy protein 5	C4LUK1_ENTH1	EHI_022880	25.391	25.1871	25.2926	25.1015	25.0443	25.0401	25.2821	25.1984	25.0691	0.0213048	0.0979511	-0.228283	0.85365	EHI_022880	0.278551	0.405599	-0.10707	0.928472	EHI_022880	0.135835	0.232837	0.121213	1.08765	EHI_022880	0.0511079	0.0913759	WT_WT +indole	12	1.36401	-1.36401	0						44000000	38200000	41100000	36000000	34600000	34500000	40800000	38500000	35200000
C4LWW4	Methionine aminopeptidase 2	C4LWW4_ENTH1	EHI_126880	27.8264	27.9869	27.7581	27.5898	27.604	27.6931	27.8858	27.8858	27.8324	0.038496	0.13456	-0.228153	0.853727	EHI_126880	0.884251	0.919841	0.0108706	1.00756	EHI_126880	0.00292793	0.0223835	0.239024	1.18019	EHI_126880	0.0149674	0.0388571	WT_WT +indole;AI_WT +indole	25	1.58841	-1.67478	1.67478			+	AI_WT +indole	+	238000000	266000000	227000000	202000000	204000000	217000000	248000000	248000000	239000000
C4LUV9	Acetyl-CoA synthetase, putative	C4LUV9_ENTH1	EHI_178960	30.7129	30.7453	30.5933	30.4823	30.4727	30.4134	30.7849	30.7849	30.6629	0.0111102	0.0701851	-0.227759	0.85396	EHI_178960	0.382518	0.50108	0.060339	1.04271	EHI_178960	0.00332197	0.0235195	0.288098	1.22103	EHI_178960	0.00376826	0.0152416	WT_WT +indole;AI_WT +indole	67	1.9078	-2.40096	2.40096			+	AI_WT +indole	+	1760000000	1800000000	1620000000	1500000000	1490000000	1430000000	1850000000	1850000000	1700000000
C4M0T7	18S rRNA aminocarboxypropyltransferase	C4M0T7_ENTH1	EHI_100490	23.0691	23.0258	22.9882	22.7223	22.8191	22.8595	23.3778	23.4425	23.4923	0.00836518	0.0625497	-0.227376	0.854187	EHI_100490	0.000539274	0.00998961	0.40987	1.32857	EHI_100490	0.000263753	0.00757528	0.637246	1.55536	EHI_100490	2.88427e-05	0.000963723	WT_WT +indole;AI_WT +indole;AI_WT	11	-3.51539	-4.61672	4.61672		+	+	AI_WT;AI_WT +indole	+	8800000	8540000	8320000	6920000	7400000	7610000	10900000	11400000	11800000
Q94561	Proteasome subunit alpha type-5	PSA5_ENTH1	EHI_004760	27.5609	27.6389	27.6251	27.3066	27.3662	27.4707	27.7771	27.8564	27.8623	0.01333	0.0750351	-0.227125	0.854336	EHI_004760	0.00359734	0.0248514	0.223613	1.16765	EHI_004760	0.00123141	0.0142248	0.450738	1.36674	EHI_004760	0.000297469	0.00334615	WT_WT +indole;AI_WT +indole;AI_WT	18	2.06262	-3.62967	3.62967		+	+	AI_WT;AI_WT +indole	+	198000000	209000000	207000000	166000000	173000000	186000000	230000000	243000000	244000000
C4M8M9	Acetylornithine deacetylase, putative	C4M8M9_ENTH1	EHI_114340	24.9271	25.0732	24.9628	24.7441	24.8093	24.7286	25.0732	24.9933	25.0526	0.0108278	0.0701443	-0.227015	0.854401	EHI_114340	0.357361	0.483853	0.0520293	1.03672	EHI_114340	0.00125779	0.0143276	0.279044	1.21339	EHI_114340	0.0019089	0.0102869	WT_WT +indole;AI_WT +indole	14	2.22194	-2.67625	2.67625			+	AI_WT +indole	+	31900000	35300000	32700000	28100000	29400000	27800000	35300000	33400000	34800000
A0A8U0WP50	Rab family GTPase	A0A8U0WP50_ENTH1	EHI_100090	22.3699	22.3348	22.2477	22.1734	22.0393	22.0625	22.0459	22.0918	22.1143	0.0148548	0.0792428	-0.225749	0.855151	EHI_100090	0.00491496	0.0290686	-0.233458	0.850594	EHI_100090	0.875088	0.911946	-0.00770887	0.994671	EHI_100090	0.0043665	0.0167923	WT_AI;WT_WT +indole	8	2.17828	-2.10782	-2.17828		+		AI_WT	+	5420000	5290000	4980000	4730000	4310000	4380000	4330000	4470000	4540000
C4LZN2	Metal dependent phosphohydrolase, putative	C4LZN2_ENTH1	EHI_175070	23.1379	23.1931	23.2521	22.9495	23.0526	22.9079	23.0173	23.1658	23.0967	0.0143645	0.0783295	-0.224349	0.855981	EHI_175070	0.134964	0.235482	-0.101093	0.932327	EHI_175070	0.112253	0.206058	0.123256	1.08919	EHI_175070	0.0206611	0.0483105	WT_WT +indole	5	1.76504	-1.76504	0					+	9230000	9590000	9990000	8100000	8700000	7870000	8490000	9410000	8970000
C4LV36	Vacuolar ATP synthase subunit E, putative	C4LV36_ENTH1	EHI_182550	27.4938	27.391	27.4707	27.2714	27.2714	27.141	27.4234	27.4314	27.3324	0.0138386	0.0769502	-0.223893	0.856252	EHI_182550	0.275764	0.402561	-0.0560856	0.96187	EHI_182550	0.0356009	0.0942123	0.167807	1.12335	EHI_182550	0.0109012	0.0313154	AI_WT +indole;WT_WT +indole	21	1.96953	-1.96953	1.42631					+	189000000	176000000	186000000	162000000	162000000	148000000	180000000	181000000	169000000
C4LW12	Ras GTPase-activating protein, putative	C4LW12_ENTH1	EHI_126270	25.7695	25.7619	25.7441	25.5551	25.5812	25.4676	25.2996	25.275	25.3204	0.0031196	0.0432726	-0.223871	0.856265	EHI_126270	7.0038e-06	0.000804386	-0.460147	0.726912	EHI_126270	0.00301566	0.0226396	-0.236276	0.848934	EHI_126270	1.74147e-05	0.000686316	WT +indole_AI;WT_AI;WT_WT +indole	20	4.87901	3.21382	-4.87901	+	+	+	AI_WT;AI_WT +indole;WT +indole_WT	+	57200000	56900000	56200000	49300000	50200000	46400000	41300000	40600000	41900000
C4LTV9	Chitinase	C4LTV9_ENTH1	EHI_050890	23.1269	23.1441	23.0935	22.8633	22.953	22.8783	22.6342	22.6453	22.6693	0.00209108	0.0374939	-0.223304	0.856601	EHI_050890	1.29112e-05	0.00116302	-0.471922	0.721003	EHI_050890	0.00110374	0.0135451	-0.248618	0.841702	EHI_050890	7.23744e-06	0.000406974	WT +indole_AI;WT_AI;WT_WT +indole	12	5.28294	3.63639	-5.28294	+	+	+	AI_WT;AI_WT +indole;WT +indole_WT	+	9160000	9270000	8950000	7630000	8120000	7710000	6510000	6560000	6670000
B1N2U3	PH domain-containing protein	B1N2U3_ENTH1	EHI_127250	23.9043	23.7796	23.7995	23.6096	23.6757	23.5285	23.654	23.7895	23.8191	0.0178511	0.0872236	-0.223139	0.856699	EHI_127250	0.313659	0.440267	-0.0735385	0.950304	EHI_127250	0.0870051	0.174237	0.149601	1.10926	EHI_127250	0.0306636	0.0631813	WT_WT +indole	21	1.55822	-1.55822	0						15700000	14400000	14600000	12800000	13400000	12100000	13200000	14500000	14800000
C4LU35	5-nitroimidazole antibiotic resistance protein, putative	C4LU35_ENTH1	EHI_068430	24.019	24.0935	24.141	23.9225	23.9043	23.7594	24.1795	24.1795	24.3307	0.0237681	0.103771	-0.222446	0.857111	EHI_068430	0.0778092	0.16293	0.145408	1.10604	EHI_068430	0.0069878	0.0345412	0.367854	1.29043	EHI_068430	0.00398161	0.0159092	WT_WT +indole;AI_WT +indole	6	1.46968	-2.47843	2.47843			+	AI_WT +indole	+	17000000	17900000	18500000	15900000	15700000	14200000	19000000	19000000	21100000
C4LY56	DUF676 domain-containing protein	C4LY56_ENTH1	EHI_177530	25.1371	25.228	25.1174	24.9584	24.945	24.9134	25.3101	25.3477	25.2463	0.00372634	0.0462209	-0.221919	0.857424	EHI_177530	0.0357697	0.096492	0.1405	1.10229	EHI_177530	0.000366932	0.00848553	0.362419	1.28558	EHI_177530	0.000240684	0.00303603	WT_WT +indole;AI_WT +indole;AI_WT	21	2.5457	-3.70165	3.70165	+		+	AI_WT +indole;WT +indole_WT	+	36900000	39300000	36400000	32600000	32300000	31600000	41600000	42700000	39800000
A0A8U0WPJ0;B1N3T5	Sec1 family protein	A0A8U0WPJ0_ENTH1;B1N3T5_ENTH1	EHI_154290;EHI_160900	26.0484	25.9998	26.0975	25.8504	25.8788	25.7517	25.8215	25.7568	25.6944	0.00970612	0.0660448	-0.221592	0.857619	EHI_154290;EHI_160900	0.00326662	0.023707	-0.290966	0.817355	EHI_154290;EHI_160900	0.262038	0.378262	-0.0693741	0.953051	EHI_154290;EHI_160900	0.0024929	0.012049	WT_AI;WT_WT +indole	27	2.6013	-2.01481	-2.6013		+		AI_WT	+	69400000	67100000	71800000	60500000	61700000	56500000	59300000	56700000	54300000
C4M5C5	Ser/thr protein phosphatase family protein	C4M5C5_ENTH1	EHI_121790	22.7975	22.5938	22.714	22.5475	22.3752	22.5189	22.9495	22.6992	22.7715	0.0498778	0.153958	-0.221225	0.857837	EHI_121790	0.331054	0.457815	0.105	1.07549	EHI_121790	0.0234721	0.0722051	0.326225	1.25373	EHI_121790	0.0269167	0.0578075	AI_WT +indole	11	0	-1.61234	1.61234						7290000	6330000	6880000	6130000	5440000	6010000	8100000	6810000	7160000
C4M2Z9	Rab GDP dissociation inhibitor, putative	C4M2Z9_ENTH1	EHI_074100	24.7389	24.7338	24.6918	24.48	24.5869	24.4362	24.5754	24.6153	24.558	0.0095052	0.0655902	-0.220453	0.858296	EHI_074100	0.00357286	0.0248317	-0.138592	0.908405	EHI_074100	0.162394	0.264732	0.0818609	1.05838	EHI_074100	0.00477153	0.0177382	WT_WT +indole;WT_AI	29	2.39106	-2.39106	-1.46817		+		AI_WT	+	28000000	27900000	27100000	23400000	25200000	22700000	25000000	25700000	24700000
C4LSD5	Diacylglycerol kinase	C4LSD5_ENTH1	EHI_153440	24.002	24.0443	23.9406	23.8093	23.8191	23.6971	23.8093	23.8764	23.7796	0.0111245	0.0701851	-0.220425	0.858312	EHI_153440	0.0138878	0.0533004	-0.173827	0.886488	EHI_153440	0.39106	0.504638	0.0465984	1.03283	EHI_153440	0.0073575	0.0239249	WT_WT +indole;WT_AI	22	2.11339	-2.11339	-1.64332					+	16800000	17300000	16100000	14700000	14800000	13600000	14700000	15400000	14400000
B1N2Q5	Actin-related protein 2/3 complex subunit 5	B1N2Q5_ENTH1	EHI_103440	28.6663	28.6931	28.5898	28.5165	28.4823	28.2891	28.6251	28.49	28.4938	0.0462778	0.147969	-0.220404	0.858325	EHI_103440	0.104139	0.200089	-0.113441	0.924381	EHI_103440	0.269733	0.385723	0.106963	1.07696	EHI_103440	0.0617712	0.105687		13	0	0	0						426000000	434000000	404000000	384000000	375000000	328000000	414000000	377000000	378000000
C4MBJ7	Copine, putative	C4MBJ7_ENTH1	EHI_163260	27.3992	27.4154	27.4473	27.3324	27.1604	27.1115	27.1604	26.9088	27.0711	0.032888	0.123572	-0.219172	0.859059	EHI_163260	0.00756288	0.0376423	-0.373824	0.771734	EHI_163260	0.195277	0.302817	-0.154652	0.898349	EHI_163260	0.0110495	0.031567	WT_AI	19	2.03489	0	-2.03489		+		AI_WT	+	177000000	179000000	183000000	169000000	150000000	145000000	150000000	126000000	141000000
C4M1H0	U2 snRNP auxiliary factor, putative	C4M1H0_ENTH1	EHI_192500	20.5069	20.3321	20.4476	20.2066	20.2066	20.2185	20.6628	20.5823	20.3538	0.0132427	0.0750351	-0.218323	0.859564	EHI_192500	0.380895	0.499809	0.104105	1.07483	EHI_192500	0.025328	0.0753455	0.322428	1.25043	EHI_192500	0.0251107	0.0551097	AI_WT +indole	2	0	-1.64326	1.64326						1490000	1320000	1430000	1210000	1210000	1220000	1660000	1570000	1340000
A0A8U0WP53	Glucose-6-phosphate isomerase	A0A8U0WP53_ENTH1	EHI_047730	26.7517	26.726	26.5463	26.4504	26.4567	26.4629	26.7517	26.7771	26.8858	0.0281027	0.113125	-0.217981	0.859768	EHI_047730	0.164403	0.272893	0.130187	1.09444	EHI_047730	0.00108094	0.0134487	0.348169	1.27294	EHI_047730	0.00406914	0.0161977	WT_WT +indole;AI_WT +indole	39	1.51786	-2.46176	2.46176			+	AI_WT +indole	+	113000000	111000000	98000000	91700000	92100000	92500000	113000000	115000000	124000000
C4LZH6	Thioredoxin, putative	C4LZH6_ENTH1	EHI_124400	24.4488	24.5345	24.4738	24.2535	24.2679	24.2821	24.1015	24.1015	24.1332	0.00123084	0.0301787	-0.217903	0.859814	EHI_124400	0.000170521	0.00559552	-0.373645	0.77183	EHI_124400	0.000313775	0.00791236	-0.155742	0.897671	EHI_124400	1.20171e-05	0.000543244	WT +indole_AI;WT_AI;WT_WT +indole	9	5.03747	-3.66378	-5.03747	+	+	+	AI_WT;AI_WT +indole;WT +indole_WT	+	22900000	24300000	23300000	20000000	20200000	20400000	18000000	18000000	18400000
C4M5D4	Protein kinase domain containing protein	C4M5D4_ENTH1	EHI_121880	26.1352	26.019	26.1757	25.9111	25.9316	25.8336	26.1946	26.1015	25.9203	0.0172959	0.0855113	-0.217847	0.859848	EHI_121880	0.705569	0.782188	-0.0378456	0.974109	EHI_121880	0.104165	0.1964	0.180001	1.13288	EHI_121880	0.071088	0.117951		26	0	0	0						73700000	68000000	75800000	63100000	64000000	59800000	76800000	72000000	63500000
C4M303	Uncharacterized protein	C4M303_ENTH1	EHI_074140	20.9812	21.0359	20.9951	20.7955	20.9098	20.654	20.7223	20.8346	20.7955	0.0453567	0.146914	-0.217624	0.859981	EHI_074140	0.00392927	0.0258241	-0.219907	0.858621	EHI_074140	0.978851	0.987217	-0.0022831	0.998419	EHI_074140	0.0268759	0.0577469	WT_AI;WT_WT +indole	4	1.40304	-1.38523	-1.40304		+		AI_WT		2070000	2150000	2090000	1820000	1970000	1650000	1730000	1870000	1820000
C4LYR7	Serine/threonine-protein phosphatase	C4LYR7_ENTH1	EHI_004570	23.0376	23.019	23.0359	22.9152	22.8054	22.7223	22.7077	22.5869	22.6671	0.01824	0.088652	-0.216516	0.860641	EHI_004570	0.000468608	0.00919877	-0.376945	0.770066	EHI_004570	0.072436	0.154258	-0.160429	0.894759	EHI_004570	0.00132458	0.00803017	WT_AI;WT_WT +indole	10	2.96848	-1.77196	-2.96848		+		AI_WT	+	8610000	8500000	8600000	7910000	7330000	6920000	6850000	6300000	6660000
C4LY13	Conserved oligomeric Golgi complex subunit 4 N-terminal domain-containing protein	C4LY13_ENTH1	EHI_177590	24.019	24.0275	24.0691	23.8576	23.9225	23.6865	24.2607	24.0854	23.9043	0.0398893	0.137546	-0.216349	0.860741	EHI_177590	0.68827	0.768574	0.0449104	1.03162	EHI_177590	0.104187	0.1964	0.26126	1.19852	EHI_177590	0.0894179	0.139954		15	0	0	0						17000000	17100000	17600000	15200000	15900000	13500000	20100000	17800000	15700000
C4M3E2;C4M740	NadR/Ttd14 AAA domain-containing protein	C4M3E2_ENTH1;C4M740_ENTH1	EHI_095850;EHI_183430	26.5448	26.6181	26.6458	26.3307	26.3894	26.4409	26.632	26.6181	26.5165	0.00790067	0.0615047	-0.21588	0.861021	EHI_095850;EHI_183430	0.781323	0.840606	-0.0140273	0.990324	EHI_095850;EHI_183430	0.0139786	0.0531211	0.201853	1.15017	EHI_095850;EHI_183430	0.00602549	0.020765	AI_WT +indole;WT_WT +indole	15	2.07421	-2.07421	1.93703					+	97900000	103000000	105000000	84400000	87900000	91100000	104000000	103000000	96000000
C4M096	F-actin-capping protein subunit beta	C4M096_ENTH1	EHI_005020	27.9539	28.003	28.019	27.7771	27.8385	27.7129	28.0084	28.0762	28.0401	0.00634067	0.0562926	-0.21585	0.861039	EHI_005020	0.148109	0.252286	0.0495688	1.03496	EHI_005020	0.00298737	0.0224773	0.265419	1.20199	EHI_005020	0.000846702	0.00620498	WT_WT +indole;AI_WT +indole	20	2.5533	-3.02764	3.02764			+	AI_WT +indole	+	260000000	269000000	272000000	230000000	240000000	220000000	270000000	283000000	276000000
C4LXG4	Purine nucleoside phosphorylase, putative	C4LXG4_ENTH1	EHI_130960	29.2239	29.2736	29.141	29.0788	28.9923	28.9203	29.2445	29.2422	29.2399	0.022801	0.101427	-0.215755	0.861096	EHI_130960	0.490765	0.601381	0.0293287	1.02054	EHI_130960	0.00590098	0.0315039	0.245083	1.18516	EHI_130960	0.00467899	0.0175896	WT_WT +indole;AI_WT +indole	24	1.96754	-2.23268	2.23268			+	AI_WT +indole	+	627000000	649000000	592000000	567000000	534000000	508000000	636000000	635000000	634000000
C4LZR0	WD repeat protein	C4LZR0_ENTH1	EHI_038880	26.9977	26.8142	26.8385	26.7129	26.6595	26.632	26.7645	26.8385	26.7895	0.0258456	0.108608	-0.215301	0.861367	EHI_038880	0.234765	0.355325	-0.085954	0.942161	EHI_038880	0.0158958	0.0573746	0.129347	1.0938	EHI_038880	0.0197083	0.0465846	WT_WT +indole	16	1.77607	-1.77607	0					+	134000000	118000000	120000000	110000000	106000000	104000000	114000000	120000000	116000000
C4M736	START domain-containing protein	C4M736_ENTH1	EHI_183570	26.2856	26.4105	26.2732	26.0995	26.1757	26.0505	26.3745	26.4551	26.3204	0.0197192	0.0929878	-0.214547	0.861817	EHI_183570	0.363284	0.488517	0.0602506	1.04265	EHI_183570	0.00678923	0.0337773	0.274797	1.20982	EHI_183570	0.0064824	0.0218817	WT_WT +indole;AI_WT +indole	11	1.67843	-2.17375	2.17375			+	AI_WT +indole	+	81800000	89200000	81100000	71900000	75800000	69500000	87000000	92000000	83800000
C4M887	Uncharacterized protein	C4M887_ENTH1	EHI_075970	23.8191	23.9672	23.8764	23.5869	23.7077	23.7286	23.6865	23.7995	23.8576	0.0259461	0.108903	-0.213179	0.862634	EHI_075970	0.183256	0.295395	-0.106407	0.928898	EHI_075970	0.185619	0.29252	0.106772	1.07682	EHI_075970	0.0458308	0.0848357	WT_WT +indole	7	1.41378	-1.41378	0						14800000	16400000	15400000	12600000	13700000	13900000	13500000	14600000	15200000
C4LSU4	Ras guanine nucleotide exchange factor, putative	C4LSU4_ENTH1	EHI_152580	21.8346	22.002	22.0426	21.6971	21.7675	21.7756	21.6141	21.6453	21.6364	0.0356526	0.129041	-0.213006	0.862738	EHI_152580	0.00700168	0.0361819	-0.327773	0.796765	EHI_152580	0.0124698	0.0495133	-0.114768	0.923531	EHI_152580	0.00316018	0.0138242	WT_AI;WT_WT +indole	15	2.56289	-1.66957	-2.56289		+	+	AI_WT;AI_WT +indole	+	3740000	4200000	4320000	3400000	3570000	3590000	3210000	3280000	3260000
C4M477	Exocyst complex component Sec8	C4M477_ENTH1	EHI_140290	23.3239	23.2258	23.417	23.087	23.0967	23.1441	23.2066	23.2535	23.1363	0.0212961	0.0979511	-0.212966	0.862762	EHI_140290	0.129727	0.229042	-0.123433	0.918001	EHI_140290	0.0798496	0.165377	0.0895329	1.06403	EHI_140290	0.0227075	0.0515178	WT_WT +indole	32	1.71828	-1.71828	0						10500000	9810000	11200000	8910000	8970000	9270000	9680000	10000000	9220000
C4M0B2	Ubiquitin thioesterase OTU	C4M0B2_ENTH1	EHI_064430	22.5961	22.4425	22.4996	22.3857	22.2933	22.2214	22.5117	22.2989	22.48	0.0312818	0.119908	-0.212566	0.863001	EHI_064430	0.360639	0.486286	-0.0825081	0.944414	EHI_064430	0.186093	0.292887	0.130058	1.09434	EHI_064430	0.0794782	0.12778		9	0	0	0						6340000	5700000	5930000	5480000	5140000	4890000	5980000	5160000	5850000
C4M4W5	Uncharacterized protein	C4M4W5_ENTH1	EHI_029030	23.4425	23.3778	23.5285	23.2021	23.2273	23.2821	23.7286	23.7695	23.6865	0.0128253	0.0741204	-0.212468	0.86306	EHI_029030	0.00501053	0.0293222	0.278564	1.21299	EHI_029030	0.00012824	0.00596123	0.491032	1.40545	EHI_029030	0.000108446	0.0020474	WT_WT +indole;AI_WT +indole;AI_WT	4	-2.7024	-4.06229	4.06229		+	+	AI_WT;AI_WT +indole	+	11400000	10900000	12100000	9650000	9820000	10200000	13900000	14300000	13500000
C4M0D6	Autophagy protein apg7, putative	C4M0D6_ENTH1	EHI_064700	26.9869	26.9203	26.9316	26.6998	26.6998	26.8019	26.4754	26.5315	26.3645	0.00593302	0.0548297	-0.212411	0.863093	EHI_064700	0.000777025	0.0116655	-0.489096	0.712471	EHI_064700	0.00978299	0.0425935	-0.276685	0.825486	EHI_064700	0.000240647	0.00303603	WT +indole_AI;WT_AI;WT_WT +indole	36	3.71513	2.38294	-3.71513		+	+	AI_WT;AI_WT +indole	+	133000000	127000000	128000000	109000000	109000000	117000000	93300000	97000000	86400000
C4LSF7	Phosphatidylinositol-4-phosphate 5-kinase, putative	C4LSF7_ENTH1	EHI_153770	23.7895	23.8093	23.8764	23.5754	23.6209	23.6431	23.7182	23.7995	23.5983	0.00301197	0.0425662	-0.211978	0.863353	EHI_153770	0.134875	0.235417	-0.119778	0.920329	EHI_153770	0.209499	0.318926	0.0922	1.06599	EHI_153770	0.0231182	0.0519737	WT_WT +indole	18	1.71299	-1.71299	0	+			WT +indole_WT		14500000	14700000	15400000	12500000	12900000	13100000	13800000	14600000	12700000
B1N3T8	AP-2 complex protein, putative	B1N3T8_ENTH1	EHI_081400	22.4751	22.5545	22.4247	22.2905	22.3645	22.1642	22.3699	22.3805	22.4247	0.0383905	0.134499	-0.211661	0.863542	EHI_081400	0.0875258	0.17628	-0.0930773	0.937521	EHI_081400	0.123078	0.218605	0.118584	1.08567	EHI_081400	0.0306794	0.0631813	WT_WT +indole	19	1.58821	-1.58821	0						5830000	6160000	5630000	5130000	5400000	4700000	5420000	5460000	5630000
C4LY38	Uncharacterized protein	C4LY38_ENTH1	EHI_177340	24.6649	24.4984	24.5463	24.3645	24.3031	24.4105	24.6703	24.6703	24.6431	0.0227637	0.101427	-0.210463	0.86426	EHI_177340	0.143587	0.246695	0.091383	1.06539	EHI_177340	0.000740075	0.0114375	0.301846	1.23272	EHI_177340	0.00207226	0.0107725	WT_WT +indole;AI_WT +indole	17	1.94492	-2.7232	2.7232			+	AI_WT +indole	+	26600000	23700000	24500000	21600000	20700000	22300000	26700000	26700000	26200000
C4M2Q5	RGS domain-containing protein	C4M2Q5_ENTH1	EHI_160870	23.9225	24.0772	23.9134	23.8576	23.7182	23.7077	23.895	23.8093	23.6865	0.043133	0.142423	-0.209929	0.86458	EHI_160870	0.0967248	0.190383	-0.174126	0.886304	EHI_160870	0.667906	0.746769	0.0358022	1.02513	EHI_160870	0.0697476	0.116208		27	0	0	0						15900000	17700000	15800000	15200000	13800000	13700000	15600000	14700000	13500000
C4LU27	WW domain-containing protein	C4LU27_ENTH1	EHI_068340	23.9316	23.8385	23.9134	23.7492	23.6971	23.6096	23.6971	23.6431	23.6096	0.0135974	0.0758846	-0.209171	0.865034	EHI_068340	0.00306623	0.022711	-0.244548	0.84408	EHI_068340	0.502267	0.601779	-0.0353762	0.975777	EHI_068340	0.00347766	0.0145513	WT_AI;WT_WT +indole	21	2.38203	-2.05011	-2.38203		+		AI_WT	+	16000000	15000000	15800000	14100000	13600000	12800000	13600000	13100000	12800000
C4M851	Uncharacterized protein	C4M851_ENTH1	EHI_037810	25.0359	25.0105	24.8997	24.7796	24.6703	24.8717	25.0772	24.918	24.8044	0.0439473	0.144282	-0.20815	0.865647	EHI_037810	0.614445	0.705688	-0.0488205	0.966726	EHI_037810	0.180138	0.286058	0.159329	1.11677	EHI_037810	0.117891	0.174456		10	0	0	0						34400000	33800000	31300000	28800000	26700000	30700000	35400000	31700000	29300000
C4LYC0	Villin, putative	C4LYC0_ENTH1	EHI_007480	27.632	27.6251	27.7195	27.4707	27.4938	27.391	27.6865	27.6931	27.3662	0.00891958	0.0640487	-0.206998	0.866338	EHI_007480	0.530227	0.63461	-0.0769202	0.948079	EHI_007480	0.311132	0.429077	0.130078	1.09435	EHI_007480	0.168903	0.230213		37	0	0	0						208000000	207000000	221000000	186000000	189000000	176000000	216000000	217000000	173000000
C4LW73	Ankyrin repeat protein, putative	C4LW73_ENTH1	EHI_155190	25.6918	25.7995	25.7871	25.5725	25.5783	25.5075	25.6012	25.6375	25.5014	0.00721425	0.0588666	-0.206661	0.86654	EHI_155190	0.0277165	0.0821482	-0.179394	0.883074	EHI_155190	0.58984	0.678951	0.0272675	1.01908	EHI_155190	0.00911211	0.0276603	WT_WT +indole;WT_AI	36	1.95924	-1.95924	-1.68264					+	54200000	58400000	57900000	49900000	50100000	47700000	50900000	52200000	47500000
C4LTI7	Carnosine N-methyltransferase	C4LTI7_ENTH1	EHI_011930	21.5777	21.4676	21.6929	21.3266	21.3645	21.4273	21.265	21.0821	21.1015	0.044297	0.145326	-0.206594	0.86658	EHI_011930	0.00785299	0.0383794	-0.429864	0.742332	EHI_011930	0.0264131	0.0776201	-0.22327	0.856622	EHI_011930	0.0036959	0.0150546	WT_AI	4	2.52665	0	-2.52665		+		AI_WT	+	3130000	2900000	3390000	2630000	2700000	2820000	2520000	2220000	2250000
P37213	Pyruvate, phosphate dikinase	PPDK_ENTH1	PPDK	31.9224	31.9574	31.8608	31.7573	31.6923	31.6713	32.015	32.0544	31.9983	0.00571786	0.0546978	-0.206549	0.866608	PPDK	0.0291223	0.0844621	0.109056	1.07852	PPDK	0.00050871	0.00948233	0.315606	1.24453	PPDK	0.000256342	0.00309649	WT_WT +indole;AI_WT +indole;AI_WT	96	2.65362	-3.65627	3.65627			+	AI_WT +indole	+	4070000128	4169999872	3900000000	3630000128	3470000128	3420000000	4339999744	4460000256	4289999872
C4LXS3	GTP-binding protein, putative	C4LXS3_ENTH1	EHI_014370	23.0207	23.0122	22.8913	22.7182	22.7975	22.7895	22.8152	22.8327	22.85	0.0133899	0.0750908	-0.206364	0.866719	EHI_014370	0.0297088	0.0854616	-0.142157	0.906163	EHI_014370	0.077218	0.161306	0.0642064	1.04551	EHI_014370	0.006037	0.0207754	WT_WT +indole;WT_AI	12	2.26152	-2.26152	-1.52422					+	8510000	8460000	7780000	6900000	7290000	7250000	7380000	7470000	7560000
B1N2K5	High cysteine membrane protein group 2	B1N2K5_ENTH1	EHI_110460	24.6811	24.6757	24.6703	24.5165	24.417	24.48	24.4298	24.3101	24.4362	0.00219642	0.0380685	-0.204545	0.867812	EHI_110460	0.00231743	0.0190452	-0.283693	0.821485	EHI_110460	0.190522	0.297251	-0.079148	0.946617	EHI_110460	0.00118606	0.00757469	WT_AI;WT_WT +indole	4	2.95159	-2.21957	-2.95159	+	+		AI_WT;WT +indole_WT	+	26900000	26800000	26700000	24000000	22400000	23400000	22600000	20800000	22700000
C4M9C5	Oxidoreductase, short chain dehydrogenase/reductase family	C4M9C5_ENTH1	EHI_146380	22.4947	22.5961	22.654	22.3376	22.4041	22.391	22.8327	22.8689	22.7614	0.015906	0.0820858	-0.204065	0.868101	EHI_146380	0.013096	0.0515093	0.239398	1.1805	EHI_146380	0.000294552	0.00779949	0.443463	1.35986	EHI_146380	0.000310332	0.003407	WT_WT +indole;AI_WT +indole;AI_WT	12	-2.18871	-3.60864	3.60864			+	AI_WT +indole	+	5910000	6340000	6600000	5300000	5550000	5500000	7470000	7660000	7110000
C4MAP8	Protein phosphatase domain-containing protein	C4MAP8_ENTH1	EHI_157140	23.6096	23.7182	23.7182	23.4676	23.5404	23.4298	23.5522	23.5638	23.6096	0.0140105	0.0774807	-0.202717	0.868913	EHI_157140	0.0566288	0.131059	-0.106779	0.928659	EHI_157140	0.0599718	0.134827	0.0959377	1.06876	EHI_157140	0.00874907	0.0267534	WT_WT +indole	23	2.14705	-2.14705	0					+	12800000	13800000	13800000	11600000	12200000	11300000	12300000	12400000	12800000
C4LU12	Leucine-rich repeat containing protein	C4LU12_ENTH1	EHI_068190	23.6971	23.6096	23.6209	23.4923	23.4923	23.3376	23.7695	23.7796	23.6431	0.0259631	0.108903	-0.201829	0.869448	EHI_068190	0.163968	0.272463	0.0881761	1.06303	EHI_068190	0.0128373	0.0504933	0.290005	1.22264	EHI_068190	0.00738122	0.0239682	WT_WT +indole;AI_WT +indole	19	1.46608	-2.17009	2.17009					+	13600000	12800000	12900000	11800000	11800000	10600000	14300000	14400000	13100000
C4M358	Cytoskeletal protein Sojo	C4M358_ENTH1	EHI_086030	22.1916	22.1704	22.265	22.0088	22.0359	21.9777	22.1238	22.4375	22.1363	0.00373662	0.0462209	-0.201504	0.869643	EHI_086030	0.835851	0.883774	0.0235386	1.01645	EHI_086030	0.0962535	0.186976	0.225043	1.16881	EHI_086030	0.0803974	0.129033		12	0	0	0	+			WT +indole_WT		4790000	4720000	5040000	4220000	4300000	4130000	4570000	5680000	4610000
C4LY47	Vps16 N-terminal domain-containing protein	C4LY47_ENTH1	EHI_177440	25.2571	25.1984	25.1449	25.0359	25.0894	24.8764	25.391	25.275	25.1719	0.0496819	0.153699	-0.199539	0.870829	EHI_177440	0.327928	0.455274	0.0791632	1.05641	EHI_177440	0.0363249	0.0951977	0.278702	1.2131	EHI_177440	0.0290015	0.0608675	AI_WT +indole	54	0	-1.56239	1.56239						40100000	38500000	37100000	34400000	35700000	30800000	44000000	40600000	37800000
C4LU14	HAD hydrolase, family IA, variant 3	C4LU14_ENTH1	EHI_068210	25.1293	25.1757	25.1527	24.9847	24.9803	24.895	25.0813	25.065	25.1565	0.00343464	0.0450274	-0.199198	0.871035	EHI_068210	0.173636	0.284278	-0.0516084	0.96486	EHI_068210	0.0220177	0.0695069	0.147589	1.10772	EHI_068210	0.00310732	0.0137418	AI_WT +indole;WT_WT +indole	20	2.51998	-2.51998	1.88599	+			WT +indole_WT	+	36700000	37900000	37300000	33200000	33100000	31200000	35500000	35100000	37400000
C4LXZ5	ribose-phosphate diphosphokinase	C4LXZ5_ENTH1	EHI_035650	24.9088	24.7234	24.8576	24.6375	24.5869	24.6703	25.0732	25.1214	25.0062	0.0303692	0.118566	-0.198332	0.871557	EHI_035650	0.0214052	0.0686701	0.237001	1.17854	EHI_035650	0.000456957	0.00916637	0.435333	1.35222	EHI_035650	0.00075579	0.00580824	WT_WT +indole;AI_WT +indole;AI_WT	19	-1.8751	-3.21936	3.21936			+	AI_WT +indole	+	31500000	27700000	30400000	26100000	25200000	26700000	35300000	36500000	33700000
C4LW39	Protein kinase, putative	C4LW39_ENTH1	EHI_141930	25.317	25.3477	25.2714	25.1253	25.1719	25.0443	25.4583	25.48	25.391	0.0102638	0.0679594	-0.19822	0.871625	EHI_141930	0.0196307	0.0652195	0.131039	1.09508	EHI_141930	0.00200174	0.0184768	0.329259	1.25637	EHI_141930	0.0006454	0.00523759	WT_WT +indole;AI_WT +indole;AI_WT	38	2.1277	-3.275	3.275			+	AI_WT +indole	+	41800000	42700000	40500000	36600000	37800000	34600000	46100000	46800000	44000000
C4MA41	TBC domain containing protein	C4MA41_ENTH1	EHI_166020	20.3752	20.2989	20.3752	20.2066	20.0426	20.2066	20.5261	20.7715	19.9316	0.0304353	0.118586	-0.197846	0.871851	EHI_166020	0.822653	0.872937	0.0599747	1.04245	EHI_166020	0.36965	0.48562	0.257821	1.19567	EHI_166020	0.480694	0.538896		4	0	0	0						1360000	1290000	1360000	1210000	1080000	1210000	1510000	1790000	1000000
C4M2A1	Gamma-soluble NSF attachment protein	C4M2A1_ENTH1	EHI_136210	25.7846	25.9225	25.8504	25.6676	25.6431	25.654	25.8997	25.918	25.8647	0.00814342	0.0620278	-0.197598	0.872001	EHI_136210	0.386123	0.504078	0.0415961	1.02925	EHI_136210	0.00015423	0.00622602	0.239194	1.18033	EHI_136210	0.00110348	0.00725844	WT_WT +indole;AI_WT +indole	28	2.46855	-2.90197	2.90197			+	AI_WT +indole	+	57800000	63600000	60500000	53300000	52400000	52800000	62600000	63400000	61100000
C4MBF1	G domain-containing protein	C4MBF1_ENTH1	EHI_165770	23.8576	24.019	23.9672	23.7492	23.8385	23.6649	24.0691	24.275	24.2096	0.0463123	0.147969	-0.197073	0.872319	EHI_165770	0.0374346	0.0993364	0.236603	1.17822	EHI_165770	0.00530098	0.0299326	0.433676	1.35067	EHI_165770	0.00352643	0.014649	AI_WT +indole;AI_WT	13	-1.34435	-2.54474	2.54474			+	AI_WT +indole	+	15200000	17000000	16400000	14100000	15000000	13300000	17600000	20300000	19400000
C4LUU1	GTP-binding protein, putative	C4LUU1_ENTH1	EHI_178770	23.6865	23.7995	23.7492	23.5165	23.5638	23.5638	23.391	23.3778	23.4551	0.00559044	0.0541707	-0.196969	0.872381	EHI_178770	0.00113683	0.0139295	-0.337053	0.791657	EHI_178770	0.00806953	0.0376633	-0.140083	0.907467	EHI_178770	0.000235593	0.00303441	WT +indole_AI;WT_AI;WT_WT +indole	7	3.71984	-2.45847	-3.71984		+	+	AI_WT;AI_WT +indole	+	13500000	14600000	14100000	12000000	12400000	12400000	11000000	10900000	11500000
C4LSH1	Portal protein	C4LSH1_ENTH1	EHI_151280	25.6918	25.6971	25.6403	25.5045	25.5404	25.3943	25.6838	25.6944	25.5667	0.0144056	0.0783295	-0.196697	0.872546	EHI_151280	0.564324	0.660679	-0.0280762	0.980727	EHI_151280	0.0484043	0.116019	0.16862	1.12398	EHI_151280	0.0171533	0.0424467	AI_WT +indole;WT_WT +indole	34	1.69873	-1.69873	1.41989					+	54200000	54400000	52300000	47600000	48800000	44100000	53900000	54300000	49700000
C4LTP6	Metallo-beta-lactamase family protein	C4LTP6_ENTH1	EHI_012600	22.4144	22.4221	22.5165	22.2243	22.2792	22.2621	22.6141	22.5983	22.6298	0.00589493	0.0546978	-0.195792	0.873094	EHI_012600	0.00872873	0.0406279	0.163056	1.11966	EHI_012600	4.24002e-05	0.00357805	0.358848	1.2824	EHI_012600	7.52492e-05	0.00168434	WT_WT +indole;AI_WT +indole;AI_WT	3	2.76269	-4.22583	4.22583		+	+	AI_WT;AI_WT +indole	+	5590000	5620000	6000000	4900000	5090000	5030000	6420000	6350000	6490000
C4M981	HEAT repeat domain containing protein	C4M981_ENTH1	EHI_124870	24.8191	24.8717	24.9361	24.5983	24.7286	24.7129	24.9977	24.9043	24.7645	0.0212316	0.0979511	-0.195687	0.873157	EHI_124870	0.870496	0.909083	0.0131594	1.00916	EHI_124870	0.0578267	0.131404	0.208846	1.15576	EHI_124870	0.0435025	0.0814414		33	0	0	0						29600000	30700000	32100000	25400000	27800000	27500000	33500000	31400000	28500000
C4M1E4	PPi-type phosphoenolpyruvate carboxykinase 2	PECK2_ENTH1	PEPCK2	28.6798	28.6931	28.632	28.4394	28.5014	28.4823	28.7802	28.632	28.7227	0.00174984	0.0342	-0.193928	0.874222	PEPCK2	0.408161	0.525235	0.043347	1.0305	PEPCK2	0.00717165	0.035036	0.237275	1.17876	PEPCK2	0.00259006	0.012345	WT_WT +indole;AI_WT +indole	30	2.10551	-2.54146	2.54146	+		+	AI_WT +indole;WT +indole_WT	+	430000000	434000000	416000000	364000000	380000000	375000000	461000000	416000000	443000000
C4M3R8	ATP-dependent RNA helicase	C4M3R8_ENTH1	EHI_052790	20.953	20.8727	21.0359	20.8113	20.7634	20.7056	20.9024	20.8576	21.0426	0.0260494	0.109106	-0.193782	0.874311	EHI_052790	0.800764	0.855668	-0.0196794	0.986452	EHI_052790	0.051942	0.121339	0.174103	1.12826	EHI_052790	0.0447293	0.0832815		10	0	0	0						2030000	1920000	2150000	1840000	1780000	1710000	1960000	1900000	2160000
B1N2P3	Pantothenate kinase 1, putative	B1N2P3_ENTH1	EHI_183060	22.7161	22.7895	22.741	22.5638	22.5938	22.5093	22.6971	22.8093	22.8034	0.00415907	0.0486071	-0.193231	0.874645	EHI_183060	0.644972	0.732328	0.0210743	1.01471	EHI_183060	0.00825181	0.0381656	0.214305	1.16015	EHI_183060	0.00318294	0.013872	WT_WT +indole;AI_WT +indole	13	2.15521	-2.37707	2.37707	+		+	AI_WT +indole;WT +indole_WT	+	6890000	7250000	7010000	6200000	6330000	5970000	6800000	7350000	7320000
C4LZ35	Dr1-associated corepressor, putative	C4LZ35_ENTH1	EHI_009610	20.1332	20.0951	20.1704	19.9009	20.0426	19.8757	20.417	20.0426	20.1332	0.0265368	0.110103	-0.193132	0.874704	EHI_009610	0.603144	0.695308	0.0647246	1.04589	EHI_009610	0.106408	0.198577	0.257857	1.1957	EHI_009610	0.103089	0.156673		9	0	0	0						1150000	1120000	1180000	979000	1080000	962000	1400000	1080000	1150000
C4M4P4	Coactosin	COAA_ENTH1	EHI_168340	31.0017	31.1422	30.9188	30.7927	30.846	30.846	31.3356	31.3982	31.225	0.0463091	0.147969	-0.192734	0.874946	EHI_168340	0.0223844	0.0707736	0.298693	1.23003	EHI_168340	0.000788038	0.0116609	0.491426	1.40583	EHI_168340	0.00113021	0.00737116	AI_WT +indole;AI_WT	14	-1.93393	-3.02844	3.02844			+	AI_WT +indole	+	2150000128	2369999872	2030000000	1860000000	1930000000	1930000000	2710000128	2830000128	2510000128
C4LVS1	Phosphofructokinase, putative	C4LVS1_ENTH1	EHI_187040	25.2499	25.3578	25.3444	25.0894	25.1253	25.1604	25.3778	25.4676	25.3135	0.00834633	0.0625362	-0.192308	0.875205	EHI_187040	0.286432	0.413146	0.0689729	1.04897	EHI_187040	0.0060236	0.0319362	0.261281	1.19854	EHI_187040	0.0043272	0.0167351	WT_WT +indole;AI_WT +indole	25	1.7483	-2.37931	2.37931			+	AI_WT +indole	+	39900000	43000000	42600000	35700000	36600000	37500000	43600000	46400000	41700000
C4LV07	Malate dehydrogenase, putative	C4LV07_ENTH1	EHI_092450	27.8445	27.9259	27.976	27.7064	27.7771	27.6865	27.7325	27.7708	27.8799	0.015169	0.0797474	-0.192157	0.875296	EHI_092450	0.10724	0.203842	-0.121056	0.919515	EHI_092450	0.243569	0.356976	0.0711015	1.05052	EHI_092450	0.0288562	0.060736	WT_WT +indole	26	1.59934	-1.59934	0						241000000	255000000	264000000	219000000	230000000	216000000	223000000	229000000	247000000
C4LWI7	Acetyltransferase, putative	C4LWI7_ENTH1	EHI_096770	24.8288	25.0105	24.9225	24.6649	24.7846	24.7389	25.0691	25.1719	25.0317	0.0386068	0.134845	-0.191146	0.87591	EHI_096770	0.0642715	0.142433	0.17027	1.12527	EHI_096770	0.00268512	0.021453	0.361416	1.28469	EHI_096770	0.00330819	0.0141564	WT_WT +indole;AI_WT +indole	11	1.31491	-2.57463	2.57463			+	AI_WT +indole	+	29800000	33800000	31800000	26600000	28900000	28000000	35200000	37800000	34300000
C4M614	Guanine nucleotide exchange factor	C4M614_ENTH1	EHI_072110	25.772	25.772	25.7695	25.6348	25.5955	25.5105	25.8741	25.8717	25.989	0.00649384	0.0567038	-0.190935	0.876038	EHI_072110	0.0222251	0.0704618	0.14042	1.10223	EHI_072110	0.0034131	0.0239437	0.331355	1.25819	EHI_072110	0.000810352	0.00607175	WT_WT +indole;AI_WT +indole;AI_WT	35	1.95809	-3.18284	3.18284			+	AI_WT +indole	+	57300000	57300000	57200000	52100000	50700000	47800000	61500000	61400000	66600000
C4M384	1,4-alpha-glucan branching enzyme	C4M384_ENTH1	EHI_106090	27.9869	28.0711	27.9484	27.8799	27.8019	27.7517	26.7517	26.4154	26.4953	0.0213731	0.0981667	-0.19091	0.876053	EHI_106090	0.000177297	0.00563711	-1.44796	0.366539	EHI_106090	0.000312481	0.00791236	-1.25705	0.418399	EHI_106090	8.7044e-06	0.000461333	WT +indole_AI;WT_AI	54	4.97389	4.60094	-4.97389		+	+	AI_WT;AI_WT +indole	+	266000000	282000000	259000000	247000000	234000000	226000000	113000000	89500000	94600000
C4LUH0	Methyltransferase domain-containing protein	C4LUH0_ENTH1	EHI_049710	23.3778	23.3511	23.3239	23.2448	23.1734	23.0625	23.4298	23.5404	23.4425	0.026059	0.109106	-0.190699	0.876181	EHI_049710	0.0349432	0.0951003	0.11997	1.08671	EHI_049710	0.00809125	0.0377264	0.310668	1.24028	EHI_049710	0.00326484	0.0140693	WT_WT +indole;AI_WT +indole	13	1.56391	-2.56248	2.56248			+	AI_WT +indole	+	10900000	10700000	10500000	9940000	9460000	8760000	11300000	12200000	11400000
C4LWV2	Prefoldin subunit	C4LWV2_ENTH1	EHI_199060	25.8019	25.8167	25.8623	25.6998	25.632	25.5783	25.6486	25.6811	25.5983	0.00858545	0.0631043	-0.190275	0.876439	EHI_199060	0.00363318	0.0250237	-0.184302	0.880075	EHI_199060	0.895252	0.92729	0.00597318	1.00415	EHI_199060	0.00371588	0.015096	WT_WT +indole;WT_AI	10	2.24455	-2.24455	-2.1768		+		AI_WT	+	58500000	59100000	61000000	54500000	52000000	50100000	52600000	53800000	50800000
C4LUJ9	RhoGAP domain containing protein	C4LUJ9_ENTH1	EHI_022860	22.7389	22.7369	22.7975	22.6431	22.5869	22.4751	22.6298	22.7715	22.6096	0.0236179	0.103312	-0.189408	0.876966	EHI_022860	0.185031	0.297111	-0.0874386	0.941192	EHI_022860	0.223986	0.335651	0.101969	1.07324	EHI_022860	0.0533943	0.094511	WT_WT +indole	17	1.34389	-1.34389	0						7000000	6990000	7290000	6550000	6300000	5830000	6490000	7160000	6400000
C4LSV0	Actin-related protein 2/3 complex subunit 4	C4LSV0_ENTH1	EHI_030820	29.393	29.4394	29.3828	29.2054	29.3282	29.114	29.1164	29.2331	29.1556	0.04256	0.14219	-0.189231	0.877073	EHI_030820	0.00352748	0.0246655	-0.236704	0.848682	EHI_030820	0.539742	0.635917	-0.0474733	0.96763	EHI_030820	0.0163118	0.0411005	WT_AI;WT_WT +indole	16	1.76249	-1.35781	-1.76249		+		AI_WT	+	705000000	728000000	700000000	619000000	674000000	581000000	582000000	631000000	598000000
C4M9L8	Acetyltransferase, putative	C4M9L8_ENTH1	EHI_112790	25.9383	26.0752	25.9406	25.7517	25.8858	25.7492	25.824	25.8599	25.8457	0.0415633	0.140678	-0.189126	0.877137	EHI_112790	0.0381697	0.100661	-0.141509	0.906571	EHI_112790	0.361877	0.477865	0.047617	1.03356	EHI_112790	0.0276211	0.0588543	WT_WT +indole	6	1.56671	-1.56671	0						64300000	70700000	64400000	56500000	62000000	56400000	59400000	60900000	60300000
C4M262	Ras-GAP domain-containing protein	C4M262_ENTH1	EHI_174140	24.0105	24.0935	24.1174	23.8288	23.9134	23.9134	24.1174	24.1253	24.1095	0.0117741	0.072292	-0.188586	0.877465	EHI_174140	0.253287	0.377302	0.0436166	1.03069	EHI_174140	0.00124705	0.0142963	0.232203	1.17463	EHI_174140	0.00129931	0.00795634	WT_WT +indole;AI_WT +indole	50	2.37576	-2.84353	2.84353			+	AI_WT +indole	+	16900000	17900000	18200000	14900000	15800000	15800000	18200000	18300000	18100000
C4M1J6	DUF1963 domain-containing protein	C4M1J6_ENTH1	EHI_001180	25.0691	25.2096	25.0813	24.8433	25.0062	24.9495	25.0233	25.0772	25.3712	0.0463269	0.147969	-0.186982	0.878441	EHI_001180	0.766238	0.829234	0.0372543	1.02616	EHI_001180	0.130651	0.227231	0.224237	1.16816	EHI_001180	0.145071	0.204251		9	0	0	0						35200000	38800000	35500000	30100000	33700000	32400000	34100000	35400000	43400000
C4M1S2	Ubiquitin-conjugating enzyme family protein	C4M1S2_ENTH1	EHI_164400	29.8755	29.8474	29.9259	29.6865	29.668	29.7341	30.3088	30.2647	30.341	0.00349101	0.0450274	-0.186803	0.878551	EHI_164400	0.000188054	0.00570345	0.421848	1.33964	EHI_164400	3.30332e-05	0.00345042	0.60865	1.52483	EHI_164400	2.87943e-06	0.000204262	WT_WT +indole;AI_WT +indole;AI_WT	6	-4.65581	-5.62137	5.62137	+	+	+	AI_WT;AI_WT +indole;WT +indole_WT	+	985000000	966000000	1020000000	864000000	853000000	893000000	1330000000	1290000000	1360000000
C4LV88	Chaperone DnaJ C-terminal domain-containing protein	C4LV88_ENTH1	EHI_183150	20.7471	20.7307	20.5638	20.5165	20.4775	20.4874	20.0559	20.1704	20.1079	0.0352737	0.128275	-0.186728	0.878596	EHI_183150	0.00106809	0.0135491	-0.569165	0.674007	EHI_183150	0.000402725	0.00886765	-0.382437	0.767141	EHI_183150	0.000144301	0.00235137	WT +indole_AI;WT_AI;WT_WT +indole	10	3.89735	2.93922	-3.89735		+	+	AI_WT;AI_WT +indole	+	1760000	1740000	1550000	1500000	1460000	1470000	1090000	1180000	1130000
C4LSG9	DnaJ family protein	C4LSG9_ENTH1	EHI_151260	27.4551	27.5014	27.4154	27.2714	27.2979	27.2445	27.6181	27.5389	27.4707	0.00313464	0.0432726	-0.186059	0.879004	EHI_151260	0.158827	0.265908	0.0852521	1.06087	EHI_151260	0.00390258	0.0251421	0.271311	1.2069	EHI_151260	0.00180487	0.00996676	WT_WT +indole;AI_WT +indole	29	1.97019	-2.78979	2.78979	+		+	AI_WT +indole;WT +indole_WT	+	184000000	190000000	179000000	162000000	165000000	159000000	206000000	195000000	186000000
C4LSB8	Protein YIF1	C4LSB8_ENTH1	EHI_153260	20.4676	20.5915	20.5545	20.265	20.4476	20.343	20.6276	20.4375	20.4375	0.0446092	0.145726	-0.186014	0.879031	EHI_153260	0.63958	0.727825	-0.0370439	0.97465	EHI_153260	0.145431	0.244887	0.14897	1.10878	EHI_153260	0.0954876	0.1477		2	0	0	0						1450000	1580000	1540000	1260000	1430000	1330000	1620000	1420000	1420000
C4M400	Uncharacterized protein	C4M400_ENTH1	EHI_194850	24.3975	24.5463	24.4614	24.1871	24.317	24.3444	24.5105	24.4425	24.4738	0.0459031	0.147871	-0.185597	0.879285	EHI_194850	0.886212	0.921307	0.00721804	1.00502	EHI_194850	0.0211337	0.0674491	0.192815	1.14299	EHI_194850	0.0214419	0.0495839	WT_WT +indole;AI_WT +indole	21	1.45138	-1.51879	1.51879					+	22100000	24500000	23100000	19100000	20900000	21300000	23900000	22800000	23300000
C4M7X7	Hydrolase TatD family protein	C4M7X7_ENTH1	EHI_119490	23.0071	22.9334	22.9298	22.8346	22.7056	22.7735	23.0359	22.9116	22.8307	0.0145718	0.0783703	-0.185507	0.87934	EHI_119490	0.660588	0.743992	-0.0306638	0.97897	EHI_119490	0.0925433	0.181675	0.154844	1.1133	EHI_119490	0.0470092	0.0862209		10	0	0	0						8430000	8010000	7990000	7480000	6840000	7170000	8600000	7890000	7460000
C4M347	TLDc domain-containing protein	C4M347_ENTH1	EHI_059890	25.632	25.6012	25.5315	25.3943	25.3877	25.4266	25.1174	25.2243	25.228	0.0044534	0.0500109	-0.185344	0.879439	EHI_059890	0.00105401	0.0135491	-0.39828	0.758762	EHI_059890	0.00508007	0.0292231	-0.212936	0.86278	EHI_059890	0.000173013	0.00258176	WT +indole_AI;WT_AI;WT_WT +indole	22	3.86411	2.39172	-3.86411		+	+	AI_WT;AI_WT +indole	+	52000000	50900000	48500000	44100000	43900000	45100000	36400000	39200000	39300000
A0A8U0WQ17	Rab family GTPase	A0A8U0WQ17_ENTH1	EHI_128110	24.8576	24.8764	24.8997	24.7129	24.6918	24.6757	24.9088	24.918	24.6595	0.000344185	0.0175649	-0.184402	0.880013	EHI_128110	0.596663	0.690344	-0.049113	0.96653	EHI_128110	0.188182	0.295065	0.13529	1.09831	EHI_128110	0.0905936	0.141554		9	0	0	0	+			WT +indole_WT		30400000	30800000	31300000	27500000	27100000	26800000	31500000	31700000	26500000
C4LVH2	CCT-beta	C4LVH2_ENTH1	EHI_103270	26.3083	26.3135	26.4105	26.0752	26.143	26.2643	26.604	26.5624	26.48	0.046805	0.148669	-0.183325	0.880671	EHI_103270	0.0142586	0.0540705	0.204651	1.15241	EHI_103270	0.00423701	0.0265289	0.387976	1.30856	EHI_103270	0.00205847	0.0107493	AI_WT +indole;AI_WT	37	-1.46674	-2.78282	2.78282			+	AI_WT +indole	+	83100000	83400000	89200000	70700000	74100000	80600000	102000000	99100000	93600000
C4M5C4	Enhancer binding protein-1	C4M5C4_ENTH1	EHI_121780	28.4938	28.5573	28.5052	28.3494	28.3745	28.2847	28.7227	28.726	28.6458	0.00528852	0.0522795	-0.182552	0.881143	EHI_121780	0.00536306	0.0306441	0.179408	1.13242	EHI_121780	0.000640547	0.0106869	0.361961	1.28517	EHI_121780	0.000137682	0.00231286	WT_WT +indole;AI_WT +indole;AI_WT	30	2.35396	-3.96566	3.96566		+	+	AI_WT;AI_WT +indole	+	378000000	395000000	381000000	342000000	348000000	327000000	443000000	444000000	420000000
C4M3G4	NADAR domain-containing protein	C4M3G4_ENTH1	EHI_017590	23.9225	23.8764	23.9495	23.6971	23.6757	23.8288	23.7995	23.7995	23.9672	0.0253928	0.10789	-0.182266	0.881318	EHI_017590	0.367261	0.492038	-0.0607726	0.958751	EHI_017590	0.174133	0.278921	0.121493	1.08786	EHI_017590	0.0666224	0.112074		12	0	0	0						15900000	15400000	16200000	13600000	13400000	14900000	14600000	14600000	16400000
B1N4F6	Uncharacterized protein	B1N4F6_ENTH1	EHI_091480	21.5731	21.6096	21.5545	21.3857	21.2933	21.5117	13	13	21.68	0.0493976	0.153419	-0.182152	0.881387	EHI_091480	0.120849	0.218875	-5.68574	0.0194277	EHI_091480	0.129984	0.226328	-5.50359	0.0220422	EHI_091480	0.0881826	0.138397		3	0	0	0						3120000	3200000	3080000	2740000	2570000	2990000	NaN	NaN	3360000
C4M017	Leucine-rich repeat containing protein	C4M017_ENTH1	EHI_134680	23.9406	23.9225	23.976	23.7594	23.8093	23.7286	24.0526	24.1015	24.0359	0.00308559	0.0431232	-0.180587	0.882344	EHI_134680	0.00968379	0.0429414	0.11698	1.08446	EHI_134680	0.000631666	0.0106869	0.297567	1.22907	EHI_134680	0.000126256	0.00223053	WT_WT +indole;AI_WT +indole;AI_WT	22	2.78523	-3.9847	3.9847	+	+	+	AI_WT;AI_WT +indole;WT +indole_WT	+	16100000	15900000	16500000	14200000	14700000	13900000	17400000	18000000	17200000
B1N382	Uncharacterized protein	B1N382_ENTH1	EHI_064590	24.6811	24.604	24.654	24.5285	24.4488	24.4234	24.1946	24.2821	24.3031	0.00991814	0.0670306	-0.179454	0.883037	EHI_064590	0.000653109	0.0107468	-0.386445	0.765013	EHI_064590	0.0107346	0.0452801	-0.206991	0.866342	EHI_064590	0.000279419	0.00322907	WT +indole_AI;WT_AI;WT_WT +indole	10	3.65494	2.21229	-3.65494		+	+	AI_WT;AI_WT +indole	+	26900000	25500000	26400000	24200000	22900000	22500000	19200000	20400000	20700000
C4LV90	Uncharacterized protein	C4LV90_ENTH1	EHI_183170	22.3211	22.2564	22.4067	22.1765	22.1363	22.1332	22.1206	22.2419	22.1488	0.0171591	0.0853864	-0.179392	0.883075	EHI_183170	0.0503154	0.120202	-0.157619	0.896503	EHI_183170	0.608274	0.695819	0.0217724	1.01521	EHI_183170	0.0183245	0.0443538	WT_WT +indole;WT_AI	18	1.65401	-1.65401	-1.42136					+	5240000	5010000	5560000	4740000	4610000	4600000	4560000	4960000	4650000
C4M574	40S ribosomal protein S12	C4M574_ENTH1	EHI_111760	28.5278	28.55	28.4473	28.3787	28.3869	28.2216	28.8534	29.003	28.8234	0.0448524	0.14589	-0.179281	0.883143	EHI_111760	0.00378712	0.0254593	0.384938	1.3058	EHI_111760	0.00187599	0.0181372	0.564219	1.47859	EHI_111760	0.000460123	0.00441086	AI_WT +indole;AI_WT	10	-2.49837	-3.387	3.387		+	+	AI_WT;AI_WT +indole	+	387000000	393000000	366000000	349000000	351000000	313000000	485000000	538000000	475000000
C4M7B3	non-specific serine/threonine protein kinase	C4M7B3_ENTH1	EHI_055710	21.9916	21.9316	21.9847	21.7915	21.8113	21.7675	22.1395	22.2961	22.3538	0.00141699	0.0309916	-0.179187	0.883201	EHI_055710	0.0116935	0.0481939	0.293847	1.2259	EHI_055710	0.00192489	0.0182615	0.473033	1.38802	EHI_055710	0.000420929	0.00416503	WT_WT +indole;AI_WT +indole;AI_WT	8	-2.35399	-3.45469	3.45469	+	+	+	AI_WT;AI_WT +indole;WT +indole_WT	+	4170000	4000000	4150000	3630000	3680000	3570000	4620000	5150000	5360000
C4M7Z8	Arrestin C-terminal-like domain-containing protein	C4M7Z8_ENTH1	EHI_167660	25.4551	25.5315	25.6125	25.4202	25.3712	25.275	25.391	25.3135	25.3612	0.0464173	0.14812	-0.177562	0.884196	EHI_167660	0.0247736	0.0759563	-0.177779	0.884063	EHI_167660	0.99663	0.997497	-0.000216802	0.99985	EHI_167660	0.0255332	0.0556397	WT_AI;WT_WT +indole	27	1.41609	-1.41399	-1.41609						46000000	48500000	51300000	44900000	43400000	40600000	44000000	41700000	43100000
C4LW95	Thioredoxin reductase	C4LW95_ENTH1	EHI_155440	29.3848	29.4571	29.4294	29.2512	29.2825	29.2054	29.3088	29.4629	29.4842	0.00447305	0.050109	-0.177413	0.884287	EHI_155440	0.935087	0.959096	-0.00512759	0.996452	EHI_155440	0.0446352	0.109795	0.172285	1.12684	EHI_155440	0.0223739	0.0510571	AI_WT +indole;WT_WT +indole	20	1.49393	-1.49393	1.44243						701000000	737000000	723000000	639000000	653000000	619000000	665000000	740000000	751000000
C4LZD2	Rap-GAP domain-containing protein	C4LZD2_ENTH1	EHI_137690	24.9628	24.8997	24.848	24.7645	24.6865	24.7286	24.9225	24.824	24.8997	0.0115766	0.0717419	-0.176999	0.884541	EHI_137690	0.655586	0.740173	-0.02145	0.985242	EHI_137690	0.0140957	0.0533458	0.155549	1.11385	EHI_137690	0.00940085	0.02823	AI_WT +indole;WT_WT +indole	27	1.93686	-1.93686	1.68493					+	32700000	31300000	30200000	28500000	27000000	27800000	31800000	29700000	31300000
C4M1G8	Scavenger mRNA decapping enzyme, putative	C4M1G8_ENTH1	EHI_192480	23.9225	23.9043	24.0275	23.8191	23.8288	23.6757	23.9043	23.9316	23.8858	0.0476368	0.150135	-0.176881	0.884613	EHI_192480	0.337616	0.464373	-0.0442276	0.969809	EHI_192480	0.0607689	0.136153	0.132654	1.09631	EHI_192480	0.0346784	0.0686275	WT_WT +indole	9	1.46697	-1.46697	0						15900000	15700000	17100000	14800000	14900000	13400000	15700000	16000000	15500000
C4M5K5	Ras GTPase-activating protein, putative	C4M5K5_ENTH1	EHI_001910	25.8974	25.8069	25.824	25.6784	25.673	25.6486	25.7846	25.8093	25.6209	0.00383244	0.0468149	-0.176052	0.885122	EHI_001910	0.18495	0.297084	-0.104474	0.930144	EHI_001910	0.297641	0.414196	0.0715783	1.05087	EHI_001910	0.0454652	0.0842605	WT_WT +indole	24	1.40741	-1.40741	0	+			WT +indole_WT		62500000	58700000	59400000	53700000	53500000	52600000	57800000	58800000	51600000
C4LZC2	Pyrophosphate--fructose 6-phosphate 1-phosphotransferase	PFP_ENTH1	EHI_000730	28.5052	28.4938	28.391	28.2759	28.3239	28.2625	28.509	28.4862	28.5646	0.0125524	0.0739755	-0.175931	0.885196	EHI_000730	0.260021	0.384041	0.0565637	1.03999	EHI_000730	0.00146097	0.0154339	0.232494	1.17486	EHI_000730	0.00222863	0.0112678	WT_WT +indole;AI_WT +indole	40	2.04906	-2.65337	2.65337			+	AI_WT +indole	+	381000000	378000000	352000000	325000000	336000000	322000000	382000000	376000000	397000000
C4M7N2	LIM zinc-binding domain-containing protein	C4M7N2_ENTH1	EHI_037160	24.5105	24.632	24.5463	24.3975	24.2961	24.4676	25.0854	25.0317	24.6486	0.045887	0.147871	-0.17583	0.885258	EHI_037160	0.0650385	0.143708	0.358949	1.28249	EHI_037160	0.0216526	0.0686263	0.534779	1.44872	EHI_037160	0.012811	0.0349122	AI_WT +indole	9	0	-1.94095	1.94095					+	23900000	26000000	24500000	22100000	20600000	23200000	35600000	34300000	26300000
C4M5K3	Uncharacterized protein	C4M5K3_ENTH1	EHI_001890	22.3592	22.4092	22.2621	22.1426	22.239	22.1238	22.4551	22.5638	22.4898	0.0353609	0.128491	-0.17507	0.885725	EHI_001890	0.0413865	0.106456	0.159418	1.11684	EHI_001890	0.00222498	0.0196254	0.334488	1.26093	EHI_001890	0.00217504	0.0110786	WT_WT +indole;AI_WT +indole	3	1.43503	-2.759	2.759			+	AI_WT +indole	+	5380000	5570000	5030000	4630000	4950000	4570000	5750000	6200000	5890000
C4M7Q2	Uncharacterized protein	C4M7Q2_ENTH1	EHI_120860	24.217	24.1565	24.2021	24.1174	24.002	23.9316	24.2607	24.2891	24.141	0.0376541	0.13283	-0.17488	0.885841	EHI_120860	0.475937	0.589142	0.0384108	1.02698	EHI_120860	0.039237	0.100038	0.213291	1.15933	EHI_120860	0.0248394	0.0546181	AI_WT +indole	26	0	-1.56796	1.56796						19500000	18700000	19300000	18200000	16800000	16000000	20100000	20500000	18500000
C4LZI3	Leucine-rich repeat containing protein	C4LZI3_ENTH1	EHI_124470	23.3376	23.391	23.3376	23.178	23.1504	23.214	23.3101	23.3645	23.3376	0.00242747	0.0393596	-0.174596	0.886016	EHI_124470	0.491179	0.601728	-0.0179844	0.987612	EHI_124470	0.0029475	0.0223835	0.156611	1.11467	EHI_124470	0.000711534	0.00557026	AI_WT +indole;WT_WT +indole	20	3.02301	-3.02301	2.77078	+		+	AI_WT +indole;WT +indole_WT	+	10600000	11000000	10600000	9490000	9310000	9730000	10400000	10800000	10600000
C4LT22	Mob1/phocein family protein	C4LT22_ENTH1	EHI_148520	25.7312	25.7466	25.7466	25.6153	25.5667	25.5195	25.2679	25.2643	25.2353	0.00344162	0.0450274	-0.174299	0.886198	EHI_148520	1.88468e-06	0.000333008	-0.485653	0.714174	EHI_148520	0.00045529	0.00916637	-0.311354	0.805885	EHI_148520	3.10564e-06	0.000216971	WT +indole_AI;WT_AI;WT_WT +indole	11	5.61753	4.45125	-5.61753	+	+	+	AI_WT;AI_WT +indole;WT +indole_WT	+	55700000	56300000	56300000	51400000	49700000	48100000	40400000	40300000	39500000
C4M4T6	PPM-type phosphatase domain-containing protein	C4M4T6_ENTH1	EHI_193320	23.5522	23.5404	23.5285	23.3645	23.4676	23.2679	23.4676	23.3778	23.3778	0.0403266	0.138224	-0.173678	0.88658	EHI_193320	0.0124598	0.0500354	-0.132589	0.912193	EHI_193320	0.561519	0.655533	0.0410894	1.02889	EHI_193320	0.0397654	0.0758619	WT_WT +indole	13	1.40028	-1.40028	0						12300000	12200000	12100000	10800000	11600000	10100000	11600000	10900000	10900000
C4M5F2	Adaptor protein (AP) family protein	C4M5F2_ENTH1	EHI_058450	23.7695	23.7492	23.654	23.5045	23.6209	23.5285	23.6431	23.5869	23.6649	0.0262535	0.109354	-0.172969	0.887015	EHI_058450	0.0948604	0.187517	-0.0926107	0.937824	EHI_058450	0.131025	0.227488	0.0803585	1.05728	EHI_058450	0.0244795	0.0540331	WT_WT +indole	28	1.69136	-1.69136	0						14300000	14100000	13200000	11900000	12900000	12100000	13100000	12600000	13300000
C4M041	Villidin, putative	C4M041_ENTH1	EHI_021260	24.848	24.9316	24.9225	24.7129	24.7745	24.6971	24.9134	24.9847	25.0233	0.00825887	0.0622957	-0.172519	0.887292	EHI_021260	0.154257	0.26044	0.0730775	1.05196	EHI_021260	0.00353963	0.0241168	0.245597	1.18558	EHI_021260	0.00200212	0.0105869	WT_WT +indole;AI_WT +indole	49	1.97056	-2.7352	2.7352			+	AI_WT +indole	+	30200000	32000000	31800000	27500000	28700000	27200000	31600000	33200000	34100000
C4M580	Uncharacterized protein	C4M580_ENTH1	EHI_111820	23.9933	24.019	23.9847	23.895	23.7796	23.8093	23.3376	23.2679	23.2961	0.00906767	0.0643126	-0.171045	0.888199	EHI_111820	6.66658e-06	0.000804386	-0.698501	0.616212	EHI_111820	0.000192946	0.00657733	-0.527456	0.693777	EHI_111820	2.08133e-06	0.000165466	WT +indole_AI;WT_AI;WT_WT +indole	10	5.70645	4.98202	-5.70645		+	+	AI_WT;AI_WT +indole	+	16700000	17000000	16600000	15600000	14400000	14700000	10600000	10100000	10300000
C4LUZ9	Uncharacterized protein	C4LUZ9_ENTH1	EHI_092360	23.4425	23.5285	23.5754	23.2961	23.3239	23.417	23.6649	23.654	23.5638	0.0335069	0.124308	-0.169811	0.888959	EHI_092360	0.0901739	0.180191	0.112112	1.08081	EHI_092360	0.00439262	0.0269465	0.281923	1.21581	EHI_092360	0.0042004	0.0164861	WT_WT +indole;AI_WT +indole	44	1.44478	-2.45569	2.45569			+	AI_WT +indole	+	11400000	12100000	12500000	10300000	10500000	11200000	13300000	13200000	12400000
C4LTM2	Ubiquitin carboxyl-terminal hydrolase	C4LTM2_ENTH1	EHI_012290	25.3975	25.417	25.391	25.2499	25.2856	25.1642	25.3975	25.4362	25.4457	0.0102156	0.0679594	-0.16861	0.8897	EHI_012290	0.213525	0.331285	0.0246277	1.01722	EHI_012290	0.00766833	0.0365835	0.193237	1.14333	EHI_012290	0.00193419	0.0103224	WT_WT +indole;AI_WT +indole	46	2.31676	-2.61789	2.61789			+	AI_WT +indole	+	44200000	44800000	44000000	39900000	40900000	37600000	44200000	45400000	45700000
C4M717	Rab family GTPase	C4M717_ENTH1	EHI_189990	24.8336	24.8904	24.9977	24.7024	24.7594	24.7543	24.48	24.6811	24.5926	0.0305656	0.118796	-0.168542	0.889741	EHI_189990	0.0129074	0.0511972	-0.322657	0.799596	EHI_189990	0.0648322	0.14255	-0.154114	0.898684	EHI_189990	0.00664558	0.0222139	WT_AI	9	2.2685	0	-2.2685					+	29900000	31100000	33500000	27300000	28400000	28300000	23400000	26900000	25300000
C4M586	Zinc finger domain containing protein	C4M586_ENTH1	EHI_154180	21.8307	21.9882	21.9637	21.7675	21.7512	21.7594	21.7876	21.6757	21.8461	0.0267125	0.110289	-0.168149	0.889984	EHI_154180	0.0871244	0.175548	-0.157715	0.896444	EHI_154180	0.845509	0.888868	0.0104345	1.00726	EHI_154180	0.0452117	0.0839593		22	0	0	0						3730000	4160000	4090000	3570000	3530000	3550000	3620000	3350000	3770000
C4M478	CCDC22 N-terminal domain-containing protein	C4M478_ENTH1	EHI_140300	23.9495	24.0443	24.1095	23.8385	23.9225	23.8385	24.0609	24.0609	23.8385	0.0363707	0.13061	-0.167934	0.890116	EHI_140300	0.614596	0.705688	-0.0476939	0.967482	EHI_140300	0.20381	0.312137	0.120241	1.08692	EHI_140300	0.148703	0.20841		22	0	0	0						16200000	17300000	18100000	15000000	15900000	15000000	17500000	17500000	15000000
C4M032	NAD synthetase, putative	C4M032_ENTH1	EHI_134830	26.5075	26.4707	26.3992	26.3187	26.2979	26.2589	26.9977	26.8264	26.7645	0.00997953	0.0672082	-0.167292	0.890512	EHI_134830	0.00622547	0.0334892	0.403704	1.3229	EHI_134830	0.00136224	0.0148624	0.570997	1.48555	EHI_134830	0.000300073	0.00335835	AI_WT +indole;AI_WT	17	-2.73783	-3.55814	3.55814		+	+	AI_WT;AI_WT +indole	+	95400000	93000000	88500000	83700000	82500000	80300000	134000000	119000000	114000000
C4M3U1	VPS9 domain-containing protein	C4M3U1_ENTH1	EHI_163600	24.3778	24.3511	24.2535	24.1946	24.217	24.0691	24.0935	24.1719	24.1565	0.0483784	0.151674	-0.16726	0.890532	EHI_163600	0.0139814	0.053481	-0.186852	0.878521	EHI_163600	0.725026	0.795368	-0.019591	0.986512	EHI_163600	0.0221949	0.0508147	WT_AI;WT_WT +indole	29	1.56012	-1.36613	-1.56012						21800000	21400000	20000000	19200000	19500000	17600000	17900000	18900000	18700000
C4LZV3	SNF7 family protein	C4LZV3_ENTH1	EHI_194400	24.3645	24.5165	24.4425	24.2021	24.3031	24.317	24.8142	24.867	24.6153	0.0425007	0.14219	-0.167122	0.890618	EHI_194400	0.0213577	0.0685657	0.324305	1.25206	EHI_194400	0.00440304	0.0269465	0.491427	1.40583	EHI_194400	0.00206597	0.0107648	AI_WT +indole;AI_WT	12	-1.85335	-2.74398	2.74398			+	AI_WT +indole	+	21600000	24000000	22800000	19300000	20700000	20900000	29500000	30600000	25700000
C4LVP4	Actin-binding protein, cofilin/tropomyosin family	C4LVP4_ENTH1	EHI_186770	26.6865	26.7645	26.7517	26.5898	26.6181	26.4953	26.6595	26.673	26.8741	0.0197741	0.0930369	-0.166492	0.891007	EHI_186770	0.986579	0.991464	0.0013148	1.00091	EHI_186770	0.099904	0.191407	0.167807	1.12335	EHI_186770	0.0746733	0.122708		21	0	0	0						108000000	114000000	113000000	101000000	103000000	94600000	106000000	107000000	123000000
C4M1K5	Phosphoglucomutase/phosphomannomutase family protein	C4M1K5_ENTH1	EHI_084950	25.7389	25.7492	25.7745	25.5255	25.5812	25.6595	25.7871	25.9738	25.9248	0.0147422	0.0788253	-0.16549	0.891626	EHI_084950	0.0683285	0.148471	0.140987	1.10266	EHI_084950	0.0108042	0.0454903	0.306477	1.23668	EHI_084950	0.00472737	0.0176787	AI_WT +indole	24	0	-2.41672	2.41672			+	AI_WT +indole	+	56000000	56400000	57400000	48300000	50200000	53000000	57900000	65900000	63700000
C4LYH8	Phosphoglycerate mutase domain family protein	C4LYH8_ENTH1	EHI_093870	25.5869	25.7338	25.6375	25.4394	25.5165	25.5075	25.6703	25.6971	25.6568	0.0289978	0.114619	-0.164949	0.89196	EHI_093870	0.648254	0.734556	0.0219924	1.01536	EHI_093870	0.0023111	0.0201815	0.186941	1.13835	EHI_093870	0.00784088	0.0249198	WT_WT +indole;AI_WT +indole	44	1.76224	-2.01094	2.01094			+	AI_WT +indole	+	50400000	55800000	52200000	45500000	48000000	47700000	53400000	54400000	52900000
C4LX12	non-specific serine/threonine protein kinase	C4LX12_ENTH1	EHI_127410	24.4234	24.4041	24.4298	24.2961	24.3031	24.1642	24.3712	24.48	24.4425	0.022945	0.101427	-0.1646	0.892176	EHI_127410	0.730317	0.800734	0.0121428	1.00845	EHI_127410	0.0330525	0.0894916	0.176743	1.13033	EHI_127410	0.0142567	0.0375002	WT_WT +indole;AI_WT +indole	25	1.58287	-1.71564	1.71564					+	22500000	22200000	22600000	20600000	20700000	18800000	21700000	23400000	22800000
C4M679	Protein kinase domain containing protein	C4M679_ENTH1	EHI_117640	21.3645	21.3752	21.3376	21.1886	21.2066	21.1886	20.9812	20.9951	21.0493	0.000204894	0.0134572	-0.16451	0.892231	EHI_117640	0.000119393	0.00458263	-0.350577	0.78427	EHI_117640	0.00100087	0.0130192	-0.186067	0.878999	EHI_117640	6.74612e-06	0.00038883	WT +indole_AI;WT_AI;WT_WT +indole	8	5.31466	3.68342	-5.31466	+	+	+	AI_WT;AI_WT +indole;WT +indole_WT	+	2700000	2720000	2650000	2390000	2420000	2390000	2070000	2090000	2170000
C4M1X1	tRNA-dihydrouridine synthase	C4M1X1_ENTH1	EHI_164780	22.4996	22.3805	22.4601	22.2593	22.3457	22.2419	22.1825	22.3017	22.3403	0.0258018	0.108524	-0.164447	0.89227	EHI_164780	0.0435503	0.110049	-0.17189	0.887679	EHI_164780	0.90295	0.931908	-0.00744247	0.994855	EHI_164780	0.0338246	0.0676053	WT_AI	13	1.33602	0	-1.33602						5930000	5460000	5770000	5020000	5330000	4960000	4760000	5170000	5310000
C4M0P0	MIF4G domain-containing protein	C4M0P0_ENTH1	EHI_008760	21.6714	21.5498	21.5404	21.4576	21.4015	21.4118	21.7715	21.7675	21.8073	0.0230103	0.101427	-0.163559	0.89282	EHI_008760	0.0114717	0.0476488	0.194922	1.14466	EHI_008760	7.45436e-05	0.00461714	0.358481	1.28208	EHI_008760	0.000274527	0.00318852	WT_WT +indole;AI_WT +indole;AI_WT	15	-2.25014	-3.6616	3.6616		+	+	AI_WT;AI_WT +indole	+	3340000	3070000	3050000	2880000	2770000	2790000	3580000	3570000	3670000
C4M451	Proteasome regulatory subunit, putative	C4M451_ENTH1	EHI_030170	24.654	24.5983	24.6865	24.5105	24.4862	24.4551	25.0233	25.019	24.7695	0.00586684	0.0546978	-0.16234	0.893574	EHI_030170	0.0294792	0.085121	0.290998	1.22349	EHI_030170	0.00605393	0.0320601	0.453339	1.36921	EHI_030170	0.00225038	0.0113404	AI_WT +indole;AI_WT	16	-1.77417	-2.71467	2.71467			+	AI_WT +indole	+	26400000	25400000	27000000	23900000	23500000	23000000	34100000	34000000	28600000
O15820	Phosphoglucomutase	PGM_ENTH1	PGM	29.0137	29.0003	28.9841	28.8711	28.8682	28.7739	28.8534	28.8799	28.805	0.00810238	0.0620278	-0.161643	0.894006	PGM	0.00287206	0.0217368	-0.153282	0.899203	PGM	0.839663	0.884956	0.00836182	1.00581	PGM	0.00407138	0.0161977	WT_WT +indole;WT_AI	43	2.22671	-2.22671	-2.1147		+		AI_WT	+	542000000	537000000	531000000	491000000	490000000	459000000	485000000	494000000	469000000
C4M243	Uncharacterized protein	C4M243_ENTH1	EHI_169250	22.6843	22.6671	22.6298	22.5045	22.5069	22.4874	22.4476	22.5165	22.538	0.000732256	0.0238908	-0.160824	0.894514	EHI_169250	0.0072704	0.0369063	-0.15969	0.895218	EHI_169250	0.969583	0.980306	0.00113424	1.00079	EHI_169250	0.00127306	0.00784772	WT_WT +indole;WT_AI	9	2.6709	-2.6709	-2.65487	+	+		AI_WT;WT +indole_WT	+	6740000	6660000	6490000	5950000	5960000	5880000	5720000	6000000	6090000
C4M8N0	Uncharacterized protein	C4M8N0_ENTH1	EHI_114350	25.9539	25.989	26.0443	25.8142	25.8764	25.8142	26.4877	26.5315	26.4089	0.00863825	0.0633794	-0.160792	0.894534	EHI_114350	0.000416625	0.0086215	0.48029	1.39502	EHI_114350	0.000101727	0.00552188	0.641082	1.5595	EHI_114350	9.49868e-06	0.000479586	WT_WT +indole;AI_WT +indole;AI_WT	26	-4.2979	-5.05076	5.05076		+	+	AI_WT;AI_WT +indole	+	65000000	66600000	69200000	59000000	61600000	59000000	94100000	97000000	89100000
B1N368	F-BAR domain-containing protein	B1N368_ENTH1	EHI_065490	28.2353	28.3536	28.2353	28.1507	28.1214	28.0711	28.0557	28.1015	27.9595	0.0248166	0.106426	-0.160361	0.894801	EHI_065490	0.014821	0.0551492	-0.235891	0.84916	EHI_065490	0.189765	0.296839	-0.0755304	0.948993	EHI_065490	0.00919889	0.0278503	WT_AI;WT_WT +indole	28	2.08198	-1.35347	-2.08198					+	316000000	343000000	316000000	298000000	292000000	282000000	279000000	288000000	261000000
P51555	Enolase 1	ENO_ENTH1	ENO	32.1989	32.2393	32.1269	32.0673	32.0832	31.94	32.1361	32.245	32.1269	0.0475089	0.150074	-0.158243	0.896116	ENO	0.723659	0.796025	-0.0190404	0.986889	ENO	0.0780191	0.162537	0.139203	1.1013	ENO	0.0548191	0.0962544		37	0	0	0						4929999872	5070000128	4689999872	4499999744	4550000128	4120000000	4720000000	5089999872	4689999872
C4M770	70 kDa heat shock protein, putative	C4M770_ENTH1	EHI_199590	28.4938	28.4938	28.49	28.3745	28.3662	28.2625	29.1507	29.0737	28.976	0.0118234	0.0724063	-0.158139	0.89618	EHI_199590	0.000343338	0.00761431	0.574255	1.48891	EHI_199590	0.000295738	0.00779949	0.732394	1.66139	EHI_199590	1.62219e-05	0.000661941	WT_WT +indole;AI_WT +indole;AI_WT	54	-4.15448	-4.77604	4.77604		+	+	AI_WT;AI_WT +indole	+	378000000	378000000	377000000	348000000	346000000	322000000	596000000	565000000	528000000
C4M9R7	Ras guanine nucleotide exchange factor, putative	C4M9R7_ENTH1	EHI_128480	21.2477	21.2185	21.2535	21.0559	21.1079	21.0821	21.0756	20.9672	20.9672	0.00103785	0.0274871	-0.157915	0.896319	EHI_128480	0.00330409	0.0237915	-0.236554	0.84877	EHI_128480	0.114866	0.209095	-0.0786393	0.94695	EHI_128480	0.00106232	0.00709906	WT_AI;WT_WT +indole	12	3.03038	-2.12809	-3.03038	+	+		AI_WT;WT +indole_WT	+	2490000	2440000	2500000	2180000	2260000	2220000	2210000	2050000	2050000
C4LT29	Exocyst complex component Sec3 PIP2-binding N-terminal domain-containing protein	C4LT29_ENTH1	EHI_148590	23.5754	23.5522	23.5285	23.417	23.4041	23.3645	23.5045	23.5522	23.5045	0.00165619	0.0334043	-0.156834	0.896992	EHI_148590	0.204025	0.319677	-0.0316709	0.978287	EHI_148590	0.00503335	0.0291364	0.125163	1.09063	EHI_148590	0.000743966	0.00575575	AI_WT +indole;WT_WT +indole	41	3.09654	-3.09654	2.57662	+		+	AI_WT +indole;WT +indole_WT	+	12500000	12300000	12100000	11200000	11100000	10800000	11900000	12300000	11900000
B1N491	GOLD domain-containing protein	B1N491_ENTH1	EHI_039490	22.7796	22.8171	22.6431	22.5615	22.5892	22.6186	22.68	22.7013	22.7307	0.0473221	0.14969	-0.156808	0.897007	EHI_039490	0.48117	0.593262	-0.0425822	0.970916	EHI_039490	0.00663279	0.0333233	0.114226	1.08239	EHI_039490	0.0369705	0.0721418	WT_WT +indole	6	1.45028	-1.45028	0			+	AI_WT +indole		7200000	7390000	6550000	6190000	6310000	6440000	6720000	6820000	6960000
C4M0E3	Thioredoxin, putative	C4M0E3_ENTH1	EHI_006700	25.7415	25.6865	25.6757	25.5135	25.6068	25.5135	25.5105	25.5841	25.5404	0.0135594	0.0757642	-0.156606	0.897133	EHI_006700	0.00611159	0.0330702	-0.156247	0.897356	EHI_006700	0.992871	0.995901	0.000358582	1.00025	EHI_006700	0.00622102	0.0212011	WT_WT +indole;WT_AI	8	1.99876	-1.99876	-1.99409		+		AI_WT	+	56100000	54000000	53600000	47900000	51100000	47900000	47800000	50300000	48800000
C4M408	Leukocyte-endothelial cell adhesion molecule 3	C4M408_ENTH1	EHI_195030	24.2463	24.1642	24.239	24.1095	24.0526	24.019	23.7077	23.8385	24.019	0.0137374	0.0764798	-0.15613	0.897429	EHI_195030	0.0183753	0.0622558	-0.361443	0.778386	EHI_195030	0.0944145	0.184421	-0.205313	0.867351	EHI_195030	0.0113669	0.0321156	WT_AI	9	2.02624	0	-2.02624					+	19900000	18800000	19800000	18100000	17400000	17000000	13700000	15000000	17000000
C4MB22	Ribose 5-phosphate isomerase, putative	C4MB22_ENTH1	EHI_176150	26.5898	26.632	26.4938	26.4089	26.48	26.3595	26.6595	26.7517	26.7517	0.0443715	0.145371	-0.15572	0.897684	EHI_176150	0.0434669	0.109899	0.149128	1.1089	EHI_176150	0.00281513	0.0219841	0.304848	1.23529	EHI_176150	0.00285324	0.0130261	WT_WT +indole;AI_WT +indole	10	1.30597	-2.64063	2.64063			+	AI_WT +indole	+	101000000	104000000	94500000	89100000	93600000	86100000	106000000	113000000	113000000
C4LX61	Type A flavoprotein, putative	C4LX61_ENTH1	EHI_159860	25.9781	25.9628	26.0317	25.8312	25.7796	25.895	25.5255	25.6375	25.4738	0.016816	0.0844027	-0.155602	0.897758	EHI_159860	0.0010706	0.0135491	-0.445249	0.734458	EHI_159860	0.00786608	0.037014	-0.289647	0.818102	EHI_159860	0.000353888	0.00374261	WT +indole_AI;WT_AI	18	3.51772	2.51263	-3.51772		+	+	AI_WT;AI_WT +indole	+	66100000	65400000	68600000	59700000	57600000	62400000	48300000	52200000	46600000
C4M5U0	Coronin	C4M5U0_ENTH1	EHI_082080	25.9628	25.9088	25.8834	25.8044	25.824	25.6649	25.5696	25.6649	25.6918	0.0495541	0.153578	-0.153931	0.898798	EHI_082080	0.00323844	0.0235775	-0.276239	0.825741	EHI_082080	0.121079	0.215637	-0.122308	0.918717	EHI_082080	0.0066143	0.0221325	WT_AI	51	2.26662	0	-2.26662		+		AI_WT	+	65400000	63000000	61900000	58600000	59400000	53200000	49800000	53200000	54200000
A0A8U0WP79	Rab family GTPase	A0A8U0WP79_ENTH1	EHI_065790	25.1332	25.0975	25.1946	24.9847	24.989	24.9933	24.9225	25.019	24.9933	0.00582728	0.0546978	-0.152747	0.899536	EHI_065790	0.0156047	0.0568049	-0.163462	0.89288	EHI_065790	0.730196	0.799325	-0.0107148	0.992601	EHI_065790	0.00443239	0.0169608	WT_AI;WT_WT +indole	15	2.20452	-2.06253	-2.20452					+	36800000	35900000	38400000	33200000	33300000	33400000	31800000	34000000	33400000
C4LXS8	Caldesmon	C4LXS8_ENTH1	EHI_087350	24.4862	24.5638	24.6096	24.3844	24.3778	24.4425	24.4862	24.4923	24.417	0.0216889	0.0992202	-0.151618	0.90024	EHI_087350	0.112183	0.209676	-0.0880661	0.940783	EHI_087350	0.115537	0.20975	0.0635516	1.04504	EHI_087350	0.0230083	0.0517835	WT_WT +indole	26	1.7122	-1.7122	0						23500000	24800000	25600000	21900000	21800000	22800000	23500000	23600000	22400000
C4M324	Uncharacterized protein	C4M324_ENTH1	EHI_025370	24.6431	24.6096	24.7389	24.5165	24.5285	24.4923	24.4425	24.6096	24.5285	0.0196269	0.0928388	-0.151436	0.900354	EHI_025370	0.0912433	0.181696	-0.136985	0.909418	EHI_025370	0.784455	0.844121	0.014452	1.01007	EHI_025370	0.0469694	0.0862165		23	0	0	0						26200000	25600000	28000000	24000000	24200000	23600000	22800000	25600000	24200000
C4LUV8	tRNA (guanine-N(7)-)-methyltransferase	C4LUV8_ENTH1	EHI_178940	25.6153	25.6264	25.5075	25.4041	25.4008	25.4923	25.6918	25.7821	25.5345	0.035616	0.12901	-0.150686	0.900822	EHI_178940	0.349994	0.476406	0.0863698	1.0617	EHI_178940	0.038888	0.0995896	0.237056	1.17859	EHI_178940	0.0409518	0.0777073	AI_WT +indole	11	0	-1.44284	1.44284						51400000	51800000	47700000	44400000	44300000	47200000	54200000	57700000	48600000
C4M0N5	TPR repeat protein	C4M0N5_ENTH1	EHI_008710	23.3239	23.3376	23.2961	23.2006	23.1991	23.1063	23.5165	23.4923	23.417	0.0108603	0.0701851	-0.150529	0.90092	EHI_008710	0.0084936	0.0400758	0.156074	1.11425	EHI_008710	0.00209091	0.0188305	0.306603	1.23679	EHI_008710	0.000495142	0.00452833	WT_WT +indole;AI_WT +indole;AI_WT	24	-1.8972	-3.40713	3.40713		+	+	AI_WT;AI_WT +indole	+	10500000	10600000	10300000	9640000	9630000	9030000	12000000	11800000	11200000
C4M9I2	SH3 domain protein	C4M9I2_ENTH1	EHI_187770	27.4073	27.4073	27.3578	27.2535	27.2625	27.2077	27.0296	27.0813	27.0084	0.00320161	0.0435059	-0.149588	0.901508	EHI_187770	0.000208505	0.00588719	-0.351046	0.784015	EHI_187770	0.00185078	0.0179389	-0.201458	0.869671	EHI_187770	3.30431e-05	0.00105985	WT +indole_AI;WT_AI;WT_WT +indole	31	4.58179	3.20853	-4.58179	+	+	+	AI_WT;AI_WT +indole;WT +indole_WT	+	178000000	178000000	172000000	160000000	161000000	155000000	137000000	142000000	135000000
C4LSG8	Dedicator of cytokinesis protein	C4LSG8_ENTH1	EHI_151250	24.217	24.275	24.2096	24.1253	24.1174	24.0105	24.2679	24.2821	24.1871	0.0243913	0.10539	-0.149402	0.901624	EHI_151250	0.759559	0.824141	0.0118294	1.00823	EHI_151250	0.0272271	0.0790329	0.161231	1.11824	EHI_151250	0.0153889	0.0394713	WT_WT +indole;AI_WT +indole	84	1.54696	-1.6877	1.6877					+	19500000	20300000	19400000	18300000	18200000	16900000	20200000	20400000	19100000
Q27651	ATP-dependent 6-phosphofructokinase	PFKA_ENTH1	PPi-PFK	26.4551	26.5433	26.4908	26.3578	26.3187	26.3645	26.4815	26.5448	26.5898	0.00701772	0.0581526	-0.149377	0.90164	PPi-PFK	0.355385	0.482022	0.0423056	1.02976	PPi-PFK	0.00513112	0.0293699	0.191682	1.14209	PPi-PFK	0.00365146	0.0149881	WT_WT +indole;AI_WT +indole	18	1.89925	-2.42305	2.42305			+	AI_WT +indole	+	92000000	97800000	94300000	86000000	83700000	86400000	93700000	97900000	101000000
C4M9Y5	Rho guanine nucleotide exchange factor, putative	C4M9Y5_ENTH1	EHI_131540	25.341	25.3239	25.2535	25.1984	25.1833	25.0894	25.2821	25.2679	25.1681	0.0262805	0.109354	-0.149093	0.901817	EHI_131540	0.209902	0.326988	-0.0667877	0.954761	EHI_131540	0.171542	0.276026	0.0823053	1.05871	EHI_131540	0.0474343	0.0868624	WT_WT +indole	24	1.39534	-1.39534	0						42500000	42000000	40000000	38500000	38100000	35700000	40800000	40400000	37700000
C4LX23	RhoGAP domain containing protein	C4LX23_ENTH1	EHI_159300	24.4298	24.3778	24.3778	24.2243	24.3307	24.1871	24.558	24.5638	24.4298	0.0333897	0.124278	-0.14777	0.902645	EHI_159300	0.0603789	0.136843	0.122065	1.08829	EHI_159300	0.0117152	0.0478803	0.269835	1.20567	EHI_159300	0.00604144	0.0207754	AI_WT +indole	27	0	-2.30791	2.30791			+	AI_WT +indole	+	22600000	21800000	21800000	19600000	21100000	19100000	24700000	24800000	22600000
C4M9W7	FHA domain-containing protein	C4M9W7_ENTH1	EHI_129340	23.9134	23.8858	23.895	23.7796	23.8191	23.654	23.654	23.6971	23.7389	0.0432777	0.142695	-0.147179	0.903015	EHI_129340	0.0014575	0.0153583	-0.201389	0.869713	EHI_129340	0.383725	0.497298	-0.0542107	0.963121	EHI_129340	0.0113041	0.0320166	WT_AI;WT_WT +indole	21	1.96501	-1.37926	-1.96501		+		AI_WT	+	15800000	15500000	15600000	14400000	14800000	13200000	13200000	13600000	14000000
C4LUH5	Alpha-type protein kinase domain-containing protein	C4LUH5_ENTH1	EHI_049760	25.217	25.3645	25.3511	25.1795	25.1565	25.1565	25.3031	25.3031	25.2714	0.0371714	0.132097	-0.14668	0.903327	EHI_049760	0.723769	0.796025	-0.0183105	0.987388	EHI_049760	0.000598916	0.0104379	0.12837	1.09306	EHI_049760	0.0201739	0.0472672	AI_WT +indole;WT_WT +indole	17	1.61607	-1.61607	1.37964			+	AI_WT +indole	+	39000000	43200000	42800000	38000000	37400000	37400000	41400000	41400000	40500000
B1N2F9	Type A flavoprotein, putative	B1N2F9_ENTH1	EHI_096710	30.9609	30.9259	30.9814	30.8309	30.8534	30.7453	30.8829	30.8309	30.7771	0.0163444	0.0833343	-0.14617	0.903646	EHI_096710	0.0219943	0.0699736	-0.125786	0.916505	EHI_096710	0.673404	0.752027	0.0203845	1.01423	EHI_096710	0.0189592	0.0451555	WT_WT +indole;WT_AI	42	1.65367	-1.65367	-1.38541					+	2090000000	2040000000	2120000000	1910000000	1940000000	1800000000	1980000000	1910000000	1840000000
C4MA71	NAD-specific glutamate dehydrogenase, putative	C4MA71_ENTH1	EHI_075150	23.8576	23.7895	23.7492	23.7077	23.6649	23.5869	24.1642	24.3376	24.3031	0.037304	0.132409	-0.145598	0.904005	EHI_075150	0.0016003	0.0159475	0.469536	1.38466	EHI_075150	0.000642898	0.0106869	0.615134	1.5317	EHI_075150	0.000101502	0.0020087	AI_WT +indole;AI_WT	26	-3.32819	-3.9886	3.9886		+	+	AI_WT;AI_WT +indole	+	15200000	14500000	14100000	13700000	13300000	12600000	18800000	21200000	20700000
A0A8U0WPW4	Protein transport protein SEC23	A0A8U0WPW4_ENTH1	EHI_008730	26.2372	26.3359	26.2114	26.0691	26.1391	26.143	26.3273	26.4394	26.3894	0.032342	0.122521	-0.144444	0.904728	EHI_008730	0.0679933	0.147968	0.123865	1.08965	EHI_008730	0.00265137	0.0212943	0.268309	1.2044	EHI_008730	0.00306613	0.0136466	WT_WT +indole;AI_WT +indole	44	1.36863	-2.60702	2.60702			+	AI_WT +indole	+	79100000	84700000	77700000	70400000	73900000	74100000	84200000	91000000	87900000
C4M0M1	Arp2/3 complex-activating protein rickA	C4M0M1_ENTH1	EHI_008450	24.8044	24.7182	24.7441	24.6096	24.6264	24.5983	25.767	25.6703	25.2643	0.00580111	0.0546978	-0.144071	0.904962	EHI_008450	0.00652008	0.0345881	0.811657	1.75523	EHI_008450	0.0034481	0.0239627	0.955728	1.93956	EHI_008450	0.000598871	0.00502986	AI_WT +indole;AI_WT	9	-2.76343	-3.14444	3.14444		+	+	AI_WT;AI_WT +indole	+	29300000	27600000	28100000	25600000	25900000	25400000	57100000	53400000	40300000
C4M7F5	Alcohol dehydrogenase, putative	C4M7F5_ENTH1	EHI_166490	31.0544	31.0737	31.0673	30.9259	30.9117	30.9259	31.362	31.4184	31.3879	4.09308e-05	0.00485057	-0.143932	0.905049	EHI_166490	4.71441e-05	0.00265527	0.324332	1.25208	EHI_166490	1.02573e-05	0.00163917	0.468264	1.38344	EHI_166490	1.69394e-07	2.69336e-05	WT_WT +indole;AI_WT +indole;AI_WT	30	-5.85397	-6.5851	6.5851	+	+	+	AI_WT;AI_WT +indole;WT +indole_WT	+	2230000128	2260000000	2249999872	2040000000	2020000000	2040000000	2760000000	2870000128	2809999872
C4M7J1	Nuclear movement protein, putative	C4M7J1_ENTH1	EHI_023890	24.5045	24.5638	24.4676	24.4041	24.3511	24.3511	24.2317	24.2096	24.2961	0.0124102	0.0739755	-0.143215	0.905499	EHI_023890	0.00223256	0.0187502	-0.266177	0.83152	EHI_023890	0.0173086	0.0598003	-0.122962	0.918301	EHI_023890	0.000747793	0.00577567	WT +indole_AI;WT_AI;WT_WT +indole	15	3.22484	-1.85637	-3.22484		+		AI_WT	+	23800000	24800000	23200000	22200000	21400000	21400000	19700000	19400000	20600000
C4M5Z1	Sulfotransferase	C4M5Z1_ENTH1	EHI_181190	26.17	26.1946	26.2714	26.1194	26.0732	26.0148	26.4723	26.5345	26.4057	0.0293203	0.115496	-0.142878	0.90571	EHI_181190	0.00577572	0.0320455	0.258805	1.19649	EHI_181190	0.00111038	0.0135903	0.401683	1.32105	EHI_181190	0.000378307	0.0039024	WT_WT +indole;AI_WT +indole;AI_WT	33	-2.46739	-3.49154	3.49154		+	+	AI_WT;AI_WT +indole	+	75500000	76800000	81000000	72900000	70600000	67800000	93100000	97200000	88900000
C4LVA2	Nuclear transport factor 2	C4LVA2_ENTH1	EHI_182470	27.5969	27.6181	27.6595	27.5165	27.4785	27.4551	27.2077	27.2535	27.726	0.00527896	0.0522795	-0.141446	0.90661	EHI_182470	0.241262	0.362801	-0.229096	0.853169	EHI_182470	0.626677	0.711213	-0.0876497	0.941055	EHI_182470	0.31129	0.38053		3	0	0	0						203000000	206000000	212000000	192000000	187000000	184000000	155000000	160000000	222000000
C4M561	Alpha-actinin	C4M561_ENTH1	EHI_178080	24.6757	24.7645	24.6486	24.5696	24.5463	24.5522	25.1565	25.1642	25.1565	0.0171202	0.0852856	-0.140224	0.907378	EHI_178080	0.000190805	0.00570345	0.46285	1.37826	EHI_178080	1.41176e-07	9.28129e-05	0.603074	1.51895	EHI_178080	2.04493e-06	0.000165466	WT_WT +indole;AI_WT +indole;AI_WT	22	-5.02327	-5.70432	5.70432		+	+	AI_WT;AI_WT +indole	+	26800000	28500000	26300000	24900000	24500000	24600000	37400000	37600000	37400000
C4M6I6	EF-hand calcium-binding domain containing protein	C4M6I6_ENTH1	EHI_173470	25.0894	25.0691	24.976	24.945	24.918	24.8528	24.8191	24.6757	24.7945	0.0346822	0.126713	-0.139544	0.907806	EHI_173470	0.00751021	0.0375021	-0.281706	0.822618	EHI_173470	0.0523511	0.122047	-0.142162	0.90616	EHI_173470	0.0045139	0.0171694	WT_AI	13	2.43934	0	-2.43934		+		AI_WT	+	35700000	35200000	33000000	32300000	31700000	30300000	29600000	26800000	29100000
C4M7B9	SH2-protein kinase domain containing protein	C4M7B9_ENTH1	EHI_055990	25.4138	25.3975	25.4488	25.2821	25.2785	25.2821	25.141	25.1642	25.2096	0.000786972	0.0238908	-0.139167	0.908044	EHI_055990	0.000592105	0.0105431	-0.248452	0.841799	EHI_055990	0.00561193	0.0307454	-0.109285	0.927047	EHI_055990	6.10334e-05	0.00145816	WT +indole_AI;WT_AI;WT_WT +indole	27	4.31482	-2.90484	-4.31482	+	+	+	AI_WT;AI_WT +indole;WT +indole_WT	+	44700000	44200000	45800000	40800000	40700000	40800000	37000000	37600000	38800000
C4MBH0	Rab family GTPase	C4MBH0_ENTH1	EHI_168600	22.4526	22.5475	22.5731	22.3672	22.4324	22.3565	22.3321	22.0592	22.3211	0.0333554	0.124278	-0.139043	0.908121	EHI_168600	0.0409254	0.105793	-0.286915	0.819653	EHI_168600	0.184371	0.290973	-0.147872	0.902581	EHI_168600	0.03397	0.0677783	WT_AI	8	1.54701	0	-1.54701						5740000	6130000	6240000	5410000	5660000	5370000	5280000	4370000	5240000
C4LUB6	Variant sh3 domain containing protein	C4LUB6_ENTH1	EHI_110690	26.5551	26.5898	26.632	26.4614	26.4378	26.4661	26.4105	26.521	26.4598	0.00456264	0.0505085	-0.137213	0.909274	EHI_110690	0.0299316	0.0858875	-0.128491	0.914788	EHI_110690	0.805377	0.859343	0.00872231	1.00606	EHI_110690	0.00959552	0.02863	WT_WT +indole;WT_AI	29	1.87701	-1.87701	-1.74878					+	98600000	101000000	104000000	92400000	90900000	92700000	89200000	96300000	92300000
P34107	Superoxide dismutase [Fe]	SODF_ENTH1	SODB	29.8829	29.8901	29.8188	29.7549	29.7064	29.7195	30.5109	30.5109	30.5109	0.00702693	0.0581526	-0.137	0.909408	SODB	8.96177e-06	0.000947847	0.646964	1.56587	SODB	7.02533e-07	0.000270586	0.783964	1.72186	SODB	6.96082e-08	1.33735e-05	WT_WT +indole;AI_WT +indole;AI_WT	13	-6.38449	-6.88964	6.88964		+	+	AI_WT;AI_WT +indole	+	990000000	995000000	947000000	906000000	876000000	884000000	1530000000	1530000000	1530000000
A0A8U0WP83	Rab family GTPase	A0A8U0WP83_ENTH1	EHI_005460	27.673	27.5969	27.673	27.5609	27.4473	27.524	28.1214	28.0137	27.8916	0.0310976	0.119584	-0.136919	0.909459	EHI_005460	0.0070677	0.0364002	0.361236	1.28453	EHI_005460	0.00258185	0.0211042	0.498155	1.41241	EHI_005460	0.000619388	0.00514459	AI_WT +indole;AI_WT	14	-2.48957	-3.23125	3.23125		+	+	AI_WT;AI_WT +indole	+	214000000	203000000	214000000	198000000	183000000	193000000	292000000	271000000	249000000
C4LZF4	Acetyltransferase, GNAT family	C4LZF4_ENTH1	EHI_137930	22.6029	22.6992	22.6029	22.5237	22.5261	22.4451	23.1047	22.9477	23.0609	0.0306205	0.118796	-0.136681	0.90961	EHI_137930	0.00207952	0.0178233	0.40277	1.32204	EHI_137930	0.00055688	0.00997183	0.539451	1.45342	EHI_137930	0.000107623	0.0020474	AI_WT +indole;AI_WT	8	-3.26323	-3.97613	3.97613		+	+	AI_WT;AI_WT +indole	+	6370000	6810000	6370000	6030000	6040000	5710000	9020000	8090000	8750000
C4MBQ8	Rho guanine nucleotide exchange factor, putative	C4MBQ8_ENTH1	EHI_015110	22.2332	22.1581	22.1395	22.0258	22.1143	21.9812	22.0156	21.9388	21.7265	0.048028	0.150884	-0.136477	0.909738	EHI_015110	0.03587	0.0965925	-0.283265	0.821729	EHI_015110	0.196792	0.304504	-0.146788	0.903259	EHI_015110	0.0354993	0.0699156	WT_AI	10	1.52729	0	-1.52729						4930000	4680000	4620000	4270000	4540000	4140000	4240000	4020000	3470000
C4M3G5	Serine/threonine-protein phosphatase	C4M3G5_ENTH1	EHI_017600	23.8858	23.9495	23.9495	23.7182	23.8093	23.848	24.2535	24.3376	24.3239	0.0361387	0.12998	-0.136407	0.909782	EHI_017600	0.00036063	0.00781478	0.376733	1.2984	EHI_017600	0.0003827	0.00854944	0.51314	1.42715	EHI_017600	4.53119e-05	0.00122052	WT_WT +indole;AI_WT +indole;AI_WT	14	-3.59484	-4.36205	4.36205		+	+	AI_WT;AI_WT +indole	+	15500000	16200000	16200000	13800000	14700000	15100000	20000000	21200000	21000000
C4MB80	Uncharacterized protein	C4MB80_ENTH1	EHI_028540	19.0951	19.185	19.0211	18.9545	18.9601	18.9798	19.4616	19.5204	19.4087	0.0476333	0.150135	-0.135558	0.910317	EHI_028540	0.00317449	0.0233199	0.363217	1.28629	EHI_028540	0.000113637	0.00552188	0.498775	1.41301	EHI_028540	0.000109674	0.0020474	AI_WT +indole;AI_WT	3	-3.2087	-3.98138	3.98138		+	+	AI_WT;AI_WT +indole	+	560000	596000	532000	508000	510000	517000	722000	752000	696000
C4LWM6	Phospholipase B-like	C4LWM6_ENTH1	EHI_069380	23.8093	23.8288	23.8576	23.7182	23.7182	23.654	23.9584	23.9933	24.1015	0.0061468	0.055665	-0.13511	0.910601	EHI_069380	0.0148257	0.0551492	0.185839	1.13748	EHI_069380	0.00262008	0.0212338	0.320948	1.24915	EHI_069380	0.000684214	0.0054395	WT_WT +indole;AI_WT +indole;AI_WT	17	-2.03058	-3.25606	3.25606			+	AI_WT +indole	+	14700000	14900000	15200000	13800000	13800000	13200000	16300000	16700000	18000000
C4M2R4	RNA recognition motif domain containing protein	C4M2R4_ENTH1	EHI_160960	21.7876	21.8423	21.8191	21.714	21.68	21.6497	21.8461	21.7307	21.8802	0.00522411	0.052211	-0.135096	0.910609	EHI_160960	0.958286	0.973759	0.00266838	1.00185	EHI_160960	0.0479897	0.115352	0.137765	1.1002	EHI_160960	0.0266613	0.0573659	WT_WT +indole;AI_WT +indole	7	1.38049	-1.41391	1.41391						3620000	3760000	3700000	3440000	3360000	3290000	3770000	3480000	3860000
C4M2Z5	Rap/Ran GTPase-activating protein, putative	C4M2Z5_ENTH1	EHI_074060	23.5285	23.5045	23.5404	23.3376	23.3511	23.48	23.6865	23.7796	23.654	0.044374	0.145371	-0.134889	0.91074	EHI_074060	0.00956529	0.0427192	0.182239	1.13464	EHI_074060	0.00577277	0.0312178	0.317128	1.24585	EHI_074060	0.00190969	0.0102869	AI_WT +indole;AI_WT	22	-1.64178	-2.80833	2.80833		+	+	AI_WT;AI_WT +indole	+	12100000	11900000	12200000	10600000	10700000	11700000	13500000	14400000	13200000
C4LU94	tryptophan--tRNA ligase	C4LU94_ENTH1	EHI_110420	27.2803	27.2077	27.2262	27.1604	27.1015	27.0505	27.4473	27.3239	27.1507	0.0253841	0.10789	-0.133929	0.911346	EHI_110420	0.478739	0.591376	0.069238	1.04916	EHI_110420	0.0909969	0.179928	0.203167	1.15122	EHI_110420	0.0937181	0.145631		33	0	0	0						163000000	155000000	157000000	150000000	144000000	139000000	183000000	168000000	149000000
C4M9P2	Filopodin, putative	C4M9P2_ENTH1	EHI_080740	27.1214	27.1795	27.1507	26.9977	27.0505	27.0084	27.1214	27.1214	27.1214	0.00480551	0.0514492	-0.131692	0.912761	EHI_080740	0.157235	0.264107	-0.0291494	0.979998	EHI_080740	0.00313766	0.0229928	0.102542	1.07366	EHI_080740	0.00105102	0.0070645	AI_WT +indole;WT_WT +indole	103	2.96271	-2.96271	2.39584			+	AI_WT +indole	+	146000000	152000000	149000000	134000000	139000000	135000000	146000000	146000000	146000000
C4M7M3	Vacuolar protein sorting-associated protein 51 homolog	C4M7M3_ENTH1	EHI_199950	29.8127	29.846	29.8112	29.6612	29.6948	29.7195	29.9677	29.8974	29.8065	0.00295853	0.0419399	-0.131449	0.912914	EHI_199950	0.233757	0.354298	0.0672855	1.04774	EHI_199950	0.0160612	0.057655	0.198734	1.14769	EHI_199950	0.00827902	0.0258285	WT_WT +indole;AI_WT +indole	24	1.35134	-2.13648	2.13648	+			WT +indole_WT	+	943000000	965000000	942000000	849000000	869000000	884000000	1050000000	1000000000	939000000
C4LUM4	Protein kinase domain containing protein	C4LUM4_ENTH1	EHI_023120	22.7265	22.6119	22.6141	22.4825	22.5522	22.5237	22.9298	22.9171	22.9043	0.0375628	0.132774	-0.131395	0.912948	EHI_023120	0.00230594	0.0190189	0.266185	1.20262	EHI_023120	5.05822e-05	0.00383866	0.39758	1.3173	EHI_023120	8.60138e-05	0.00179188	WT_WT +indole;AI_WT +indole;AI_WT	26	-3.14496	-4.1239	4.1239		+	+	AI_WT;AI_WT +indole	+	6940000	6410000	6420000	5860000	6150000	6030000	7990000	7920000	7850000
C4LYN3	Tetratricopeptide repeat-containing protein	C4LYN3_ENTH1	EHI_118850	23.7182	23.6865	23.7796	23.5983	23.6431	23.5522	24.1174	24.1795	24.0105	0.0263753	0.109631	-0.130215	0.913695	EHI_118850	0.00267401	0.0208919	0.374421	1.29632	EHI_118850	0.000833635	0.0119887	0.504636	1.41877	EHI_118850	0.000152185	0.00243654	AI_WT +indole;AI_WT	21	-3.10711	-3.82913	3.82913		+	+	AI_WT;AI_WT +indole	+	13800000	13500000	14400000	12700000	13100000	12300000	18200000	19000000	16900000
C4LSH0	Rap/Ran GTPase activating protein, putative	C4LSH0_ENTH1	EHI_151270	25.604	25.6264	25.6891	25.5551	25.4923	25.4923	25.4738	25.4769	25.3778	0.0184449	0.0890826	-0.12664	0.915962	EHI_151270	0.00885195	0.0407876	-0.196999	0.872363	EHI_151270	0.143059	0.242488	-0.0703595	0.952401	EHI_151270	0.00555679	0.019604	WT_AI;WT_WT +indole	49	2.31888	-1.44909	-2.31888		+		AI_WT	+	51000000	51800000	54100000	49300000	47200000	47200000	46600000	46700000	43600000
C4LU45	Uncharacterized protein	C4LU45_ENTH1	EHI_068540	21.7995	21.7634	21.7512	21.6671	21.654	21.6186	21.4324	21.391	21.5261	0.00366395	0.045694	-0.124797	0.917133	EHI_068540	0.00163741	0.0161947	-0.321552	0.800208	EHI_068540	0.00981923	0.0426526	-0.196755	0.872511	EHI_068540	0.000362012	0.00380237	WT +indole_AI;WT_AI;WT_WT +indole	20	3.52387	2.38327	-3.52387	+	+	+	AI_WT;AI_WT +indole;WT +indole_WT	+	3650000	3560000	3530000	3330000	3300000	3220000	2830000	2750000	3020000
C4M6B4	DDH domain-containing protein	C4M6B4_ENTH1	EHI_099210	22.7098	22.6096	22.6649	22.4849	22.538	22.5892	22.4273	22.5846	22.714	0.0411448	0.139732	-0.124064	0.917599	EHI_099210	0.382068	0.500633	-0.0861568	0.942029	EHI_099210	0.689478	0.767161	0.0379073	1.02662	EHI_099210	0.315414	0.384116		13	0	0	0						6860000	6400000	6650000	5870000	6090000	6310000	5640000	6290000	6880000
C4LZ79	Rap-GAP domain-containing protein	C4LZ79_ENTH1	EHI_104700	21.5261	21.4476	21.4576	21.3321	21.3538	21.3752	21.3857	21.2593	21.3266	0.0111003	0.0701851	-0.123419	0.91801	EHI_104700	0.0254556	0.077292	-0.153236	0.899231	EHI_104700	0.482919	0.584687	-0.0298169	0.979545	EHI_104700	0.0140392	0.0371826	WT_AI;WT_WT +indole	17	1.82286	-1.42347	-1.82286					+	3020000	2860000	2880000	2640000	2680000	2720000	2740000	2510000	2630000
C4LVC5	Uncharacterized protein	C4LVC5_ENTH1	EHI_197080	21.85	21.7182	21.743	21.6276	21.6584	21.6584	22.0983	22.0088	22.0951	0.0427668	0.142236	-0.122266	0.918743	EHI_197080	0.00400738	0.0259707	0.297002	1.22859	EHI_197080	0.000174142	0.00624883	0.419268	1.33725	EHI_197080	0.000148348	0.00240012	AI_WT +indole;AI_WT	26	-3.03082	-3.86353	3.86353		+	+	AI_WT;AI_WT +indole	+	3780000	3450000	3510000	3240000	3310000	3310000	4490000	4220000	4480000
C4LUC2	Dipeptidyl peptidase 3	C4LUC2_ENTH1	EHI_110750	26.5165	26.4754	26.4969	26.3679	26.3662	26.391	26.4908	26.5536	26.5754	0.00106931	0.0280648	-0.121234	0.919401	EHI_110750	0.194128	0.308269	0.0436783	1.03074	EHI_110750	0.00344911	0.0239627	0.164913	1.1211	EHI_110750	0.00113276	0.00737733	WT_WT +indole;AI_WT +indole	38	2.27075	-2.96219	2.96219	+		+	AI_WT +indole;WT +indole_WT	+	96000000	93300000	94700000	86600000	86500000	88000000	94300000	98500000	100000000
C4LVV8	Uncharacterized protein	C4LVV8_ENTH1	EHI_125710	24.1946	24.239	24.2096	24.1332	24.0691	24.0854	24.1488	24.1795	24.1174	0.00699397	0.0581526	-0.118501	0.921144	EHI_125710	0.0411577	0.10616	-0.0658067	0.955411	EHI_125710	0.115567	0.20975	0.0526943	1.0372	EHI_125710	0.00757283	0.0244303	WT_WT +indole	11	2.20736	-2.20736	0					+	19200000	19800000	19400000	18400000	17600000	17800000	18600000	19000000	18200000
C4M723	Leucine-rich repeat containing protein	C4M723_ENTH1	EHI_183440	22.953	22.937	22.9513	22.7975	22.8404	22.8519	23.1015	23.1015	23.0559	0.00248515	0.0393596	-0.117186	0.921985	EHI_183440	0.00096772	0.0131	0.139199	1.10129	EHI_183440	0.00033645	0.00806428	0.256385	1.19448	EHI_183440	3.0402e-05	0.00100135	WT_WT +indole;AI_WT +indole;AI_WT	17	-3.11668	-4.62501	4.62501	+	+	+	AI_WT;AI_WT +indole;WT +indole_WT	+	8120000	8030000	8110000	7290000	7510000	7570000	9000000	9000000	8720000
C4LT95	Rho guanine nucleotide exchange factor, putative	C4LT95_ENTH1	EHI_044760	24.7234	24.7286	24.6375	24.5869	24.6209	24.5345	24.5926	24.6209	24.5696	0.0405074	0.138637	-0.115757	0.922898	EHI_044760	0.0364957	0.0976477	-0.102122	0.931662	EHI_044760	0.664589	0.743784	0.013635	1.0095	EHI_044760	0.0272385	0.0583085	WT_WT +indole	18	1.48395	-1.48395	0						27700000	27800000	26100000	25200000	25800000	24300000	25300000	25800000	24900000
C4LW70	Serine/threonine-protein kinase TOR	C4LW70_ENTH1	EHI_155160	23.3511	23.3511	23.3101	23.2679	23.1765	23.2214	23.4425	23.48	23.2821	0.0177303	0.0869104	-0.115527	0.923045	EHI_155160	0.361152	0.486692	0.0641028	1.04543	EHI_155160	0.0533282	0.123823	0.17963	1.13259	EHI_155160	0.0448764	0.0834713	AI_WT +indole	47	0	-1.40001	1.40001						10700000	10700000	10400000	10100000	9480000	9780000	11400000	11700000	10200000
C4M2B5	Rho-GAP domain-containing protein	C4M2B5_ENTH1	EHI_136460	23.6865	23.7077	23.6209	23.6096	23.5638	23.5045	23.6649	23.6757	23.5754	0.0487911	0.152137	-0.112354	0.925077	EHI_136460	0.467819	0.581482	-0.0329736	0.977404	EHI_136460	0.145661	0.245094	0.0793807	1.05656	EHI_136460	0.0851559	0.134795		34	0	0	0						13500000	13700000	12900000	12800000	12400000	11900000	13300000	13400000	12500000
C4MBE2	EF-hand calcium-binding domain containing protein	C4MBE2_ENTH1	EHI_060740	31.9539	31.9677	32.0349	31.8829	31.8937	31.846	31.6713	31.7129	31.9188	0.0182137	0.0886183	-0.111329	0.925735	EHI_060740	0.0537586	0.126082	-0.217808	0.859871	EHI_060740	0.243282	0.356782	-0.106479	0.928852	EHI_060740	0.046863	0.0861241	WT_AI	17	1.40369	0	-1.40369						4160000000	4200000000	4400000000	3960000000	3990000128	3860000000	3420000000	3520000000	4060000000
C4LTU2	Paxillin, putative	C4LTU2_ENTH1	EHI_050720	24.6486	24.5869	24.5926	24.5404	24.4738	24.48	24.3578	24.3511	24.1795	0.0183595	0.088857	-0.111301	0.925753	EHI_050720	0.007049	0.0363447	-0.313225	0.80484	EHI_050720	0.0313255	0.0865306	-0.201925	0.86939	EHI_050720	0.00298886	0.0133979	WT +indole_AI;WT_AI	14	2.58947	1.67678	-2.58947		+		AI_WT	+	26300000	25200000	25300000	24400000	23300000	23400000	21500000	21400000	19000000
B1N459	ATP-binding cassette protein, putative	B1N459_ENTH1	EHI_047760	26.317	26.4282	26.3795	26.2696	26.2821	26.2445	26.3083	26.4504	26.3926	0.0323573	0.122521	-0.109516	0.926899	EHI_047760	0.873177	0.910848	0.00890096	1.00619	EHI_047760	0.0501933	0.118761	0.118416	1.08554	EHI_047760	0.0624408	0.106477		35	0	0	0						83600000	90300000	87300000	80900000	81600000	79500000	83100000	91700000	88100000
B1N2H5	Pyruvate, phosphate dikinase, putative	B1N2H5_ENTH1	EHI_045080	26.6998	26.7895	26.7895	26.6181	26.673	26.6595	26.8741	26.8741	26.4831	0.0329041	0.123572	-0.10942	0.926961	EHI_045080	0.911269	0.940546	-0.0158672	0.989062	EHI_045080	0.515741	0.6152	0.0935523	1.06699	EHI_045080	0.589606	0.635352		1	0	0	0						109000000	116000000	116000000	103000000	107000000	106000000	123000000	123000000	93800000
C4M458	Uncharacterized protein	C4M458_ENTH1	EHI_030470	23.1111	23.0493	23.0789	22.9388	22.937	23.0393	23.0275	22.9654	22.9725	0.047471	0.150058	-0.108076	0.927825	EHI_030470	0.0262668	0.0792315	-0.0912774	0.938691	EHI_030470	0.689468	0.767161	0.0167987	1.01171	EHI_030470	0.0440194	0.0822088	WT_WT +indole	22	1.30766	-1.30766	0						9060000	8680000	8860000	8040000	8030000	8620000	8550000	8190000	8230000
A0A8U0WPW0	Histone deacetylase	A0A8U0WPW0_ENTH1	EHI_119320	21.2933	21.2361	21.3266	21.1946	21.1519	21.1886	20.953	21.0821	20.8802	0.0225145	0.10069	-0.106989	0.928524	EHI_119320	0.00836021	0.0398411	-0.313567	0.80465	EHI_119320	0.0269676	0.0784976	-0.206579	0.86659	EHI_119320	0.00314958	0.0138242	WT +indole_AI;WT_AI	9	2.56036	1.6932	-2.56036		+		AI_WT	+	2570000	2470000	2630000	2400000	2330000	2390000	2030000	2220000	1930000
C4LZC1	adenosylhomocysteine nucleosidase	C4LZC1_ENTH1	EHI_000720	24.1488	24.1174	24.1565	24.0526	24.0275	24.0275	23.9134	23.9316	23.8858	0.00197057	0.0369422	-0.105067	0.929762	EHI_000720	0.000208884	0.00588719	-0.230672	0.852238	EHI_000720	0.0013319	0.0147342	-0.125605	0.91662	EHI_000720	2.29641e-05	0.000847101	WT +indole_AI;WT_AI;WT_WT +indole	9	4.7504	3.23791	-4.7504	+	+	+	AI_WT;AI_WT +indole;WT +indole_WT	+	18600000	18200000	18700000	17400000	17100000	17100000	15800000	16000000	15500000
C4LWU1	WD-repeat protein	C4LWU1_ENTH1	EHI_198950	25.8118	25.867	25.8552	25.7208	25.7796	25.7234	25.6944	25.7466	25.7517	0.0153933	0.0803425	-0.103421	0.930823	EHI_198950	0.0102084	0.0442618	-0.11372	0.924202	EHI_198950	0.717461	0.789705	-0.010299	0.992887	EHI_198950	0.0079267	0.0250858	WT_AI;WT_WT +indole	19	1.98223	-1.79347	-1.98223		+		AI_WT	+	58900000	61200000	60700000	55300000	57600000	55400000	54300000	56300000	56500000
C4M2P7	Phosphatidylinositol 3-kinase, putative	C4M2P7_ENTH1	EHI_006130	24.3307	24.2607	24.2891	24.2243	24.2021	24.1488	24.0443	24.0359	23.9495	0.0282455	0.113356	-0.101768	0.93189	EHI_006130	0.00147706	0.0154219	-0.283629	0.821522	EHI_006130	0.00848807	0.0387906	-0.181861	0.881565	EHI_006130	0.000542995	0.00479646	WT +indole_AI;WT_AI	53	3.33543	2.31545	-3.33543		+	+	AI_WT;AI_WT +indole	+	21100000	20100000	20500000	19600000	19300000	18600000	17300000	17200000	16200000
C4LYW6	Chaperone binding protein	C4LYW6_ENTH1	EHI_117820	24.1565	24.1174	24.1253	24.0691	24.0359	23.9933	23.9134	23.8191	23.9406	0.0158615	0.0819697	-0.100328	0.932821	EHI_117820	0.00332949	0.023825	-0.242079	0.845526	EHI_117820	0.0296853	0.0835036	-0.14175	0.906419	EHI_117820	0.00163971	0.00933419	WT +indole_AI;WT_AI	9	2.87237	1.72954	-2.87237		+		AI_WT	+	18700000	18200000	18300000	17600000	17200000	16700000	15800000	14800000	16100000
C4LTU6	NAD(+) diphosphatase	C4LTU6_ENTH1	EHI_050760	26.4282	26.5315	26.4862	26.3729	26.3778	26.4105	27.1312	27.0505	27.019	0.0418624	0.141107	-0.0948817	0.936349	EHI_050760	0.000199065	0.00575161	0.584974	1.50001	EHI_050760	4.35399e-05	0.00357805	0.679855	1.60198	EHI_050760	3.80138e-06	0.000250402	AI_WT +indole;AI_WT	16	-4.95632	-5.36277	5.36277		+	+	AI_WT;AI_WT +indole	+	90300000	97000000	94000000	86900000	87200000	89200000	147000000	139000000	136000000
C4LXJ2	Ras guanine nucleotide exchange factor, putative	C4LXJ2_ENTH1	EHI_131260	24.6209	24.5869	24.654	24.4984	24.5225	24.558	24.7745	24.7645	24.6703	0.0221776	0.100204	-0.0943	0.936727	EHI_131260	0.0393701	0.103058	0.11584	1.08361	EHI_131260	0.00494636	0.0289821	0.21014	1.1568	EHI_131260	0.00263877	0.0124666	AI_WT +indole;AI_WT	46	-1.45816	-2.67112	2.67112			+	AI_WT +indole	+	25800000	25200000	26400000	23700000	24100000	24700000	28700000	28500000	26700000
A0A8U0WPV9	Mitogen-activated protein kinase	A0A8U0WPV9_ENTH1	EHI_073650	26.726	26.7645	26.7389	26.6181	26.7129	26.6181	26.632	26.6181	26.5898	0.0496936	0.153699	-0.0934334	0.937289	EHI_073650	0.00150768	0.0154604	-0.129836	0.913935	EHI_073650	0.344274	0.460567	-0.036403	0.975083	EHI_073650	0.0109808	0.0314098	WT_AI;WT_WT +indole	24	1.98402	-1.369	-1.98402		+		AI_WT	+	111000000	114000000	112000000	103000000	110000000	103000000	104000000	103000000	101000000
C4M828	phenylalanine--tRNA ligase	C4M828_ENTH1	EHI_002130	26.3135	26.2926	26.2661	26.2243	26.2225	26.1527	26.2426	26.275	26.1332	0.0291119	0.114971	-0.0909042	0.938934	EHI_002130	0.176625	0.287737	-0.0738099	0.950126	EHI_002130	0.744563	0.811193	0.0170943	1.01192	EHI_002130	0.145166	0.204323		37	0	0	0						83400000	82200000	80700000	78400000	78300000	74600000	79400000	81200000	73600000
C4M6Y8	Enhancer binding protein 2 (EBP2), putative	C4M6Y8_ENTH1	EHI_056380	27.17	27.189	27.2262	27.0813	27.1604	27.0711	27.2353	27.2625	27.2535	0.0499803	0.154067	-0.0907656	0.939024	EHI_056380	0.0391154	0.102508	0.055404	1.03915	EHI_056380	0.00756652	0.0363098	0.14617	1.10663	EHI_056380	0.00509858	0.0184612	WT_WT +indole;AI_WT +indole	25	1.42566	-2.36475	2.36475			+	AI_WT +indole	+	151000000	153000000	157000000	142000000	150000000	141000000	158000000	161000000	160000000
C4LUI9	Threonine dehydratase, putative	C4LUI9_ENTH1	EHI_049910	28.0762	28.066	28.0557	27.9814	28.0084	27.9372	28.066	28.1459	27.965	0.0138694	0.0770279	-0.090306	0.939324	EHI_049910	0.900515	0.93301	-0.00701269	0.995151	EHI_049910	0.213125	0.323625	0.0832933	1.05943	EHI_049910	0.175118	0.237412		29	0	0	0						283000000	281000000	279000000	265000000	270000000	257000000	281000000	297000000	262000000
C4M4S6	Phosphatidylinositol 3-kinase, putative	C4M4S6_ENTH1	EHI_095130	25.1135	25.0975	25.0975	25.0401	25.0443	24.9539	25.3511	25.3877	25.417	0.0395638	0.13721	-0.0900434	0.939494	EHI_095130	0.000139977	0.00504021	0.282464	1.21627	EHI_095130	0.000444805	0.00916637	0.372508	1.2946	EHI_095130	3.35034e-05	0.00106478	WT_WT +indole;AI_WT +indole;AI_WT	68	-3.7837	-4.47577	4.47577		+	+	AI_WT;AI_WT +indole	+	36300000	35900000	35900000	34500000	34600000	32500000	42800000	43900000	44800000
C4LV38	Uncharacterized protein	C4LV38_ENTH1	EHI_182570	24.8717	24.8288	24.8191	24.7389	24.7695	24.7441	24.8576	24.848	24.8288	0.00895088	0.0641364	-0.0890452	0.940145	EHI_182570	0.800486	0.855668	0.00492859	1.00342	EHI_182570	0.00177244	0.0173548	0.0939738	1.06731	EHI_182570	0.00225947	0.0113614	WT_WT +indole;AI_WT +indole	45	2.35861	-2.47683	2.47683			+	AI_WT +indole	+	30700000	29800000	29600000	28000000	28600000	28100000	30400000	30200000	29800000
C4LYW2	non-specific serine/threonine protein kinase	C4LYW2_ENTH1	EHI_010750	22.7836	22.7895	22.8014	22.7307	22.6971	22.6843	22.5189	22.6253	22.7307	0.00408083	0.0480597	-0.0874933	0.941157	EHI_010750	0.0532663	0.125233	-0.166544	0.890974	EHI_010750	0.275664	0.391183	-0.0790507	0.94668	EHI_010750	0.0478119	0.0873457	WT_AI	22	1.39415	0	-1.39415	+			WT +indole_WT		7220000	7250000	7310000	6960000	6800000	6740000	6010000	6470000	6960000
C4LT40	Phosphatidylinositol 4-kinase, putative	C4LT40_ENTH1	EHI_148700	23.3101	23.3511	23.3239	23.2317	23.2535	23.2405	23.6649	23.6757	23.6757	0.00314896	0.0433029	-0.0864773	0.94182	EHI_148700	1.06625e-05	0.00102049	0.34377	1.26907	EHI_148700	4.92886e-07	0.000226826	0.430247	1.34746	EHI_148700	5.55397e-08	1.14759e-05	WT_WT +indole;AI_WT +indole;AI_WT	58	-6.41791	-7.04628	7.04628	+	+	+	AI_WT;AI_WT +indole;WT +indole_WT	+	10400000	10700000	10500000	9850000	10000000	9910000	13300000	13400000	13400000
C4MAS8	Rho family GTPase	C4MAS8_ENTH1	EHI_144600	24.0275	24.0443	24.0772	24.002	23.9672	23.9225	23.8858	24.1871	24.2535	0.0345558	0.126567	-0.0857779	0.942276	EHI_144600	0.631719	0.720525	0.0591075	1.04182	EHI_144600	0.277829	0.393325	0.144885	1.10564	EHI_144600	0.370857	0.43721		6	0	0	0						17100000	17300000	17700000	16800000	16400000	15900000	15500000	19100000	20000000
C4LYD7	Uncharacterized protein	C4LYD7_ENTH1	EHI_008000	24.1871	24.1488	24.1719	24.0854	24.1095	24.0609	23.867	23.9672	23.9225	0.00937768	0.0655902	-0.084013	0.94343	EHI_008000	0.00128276	0.0146086	-0.250336	0.840701	EHI_008000	0.00666859	0.0334629	-0.166323	0.891111	EHI_008000	0.000296858	0.00334615	WT +indole_AI;WT_AI	9	3.58739	2.62398	-3.58739		+	+	AI_WT;AI_WT +indole	+	19100000	18600000	18900000	17800000	18100000	17500000	15300000	16400000	15900000
C4LWE5	MRH domain-containing protein	C4LWE5_ENTH1	EHI_096320	26.4202	26.4362	26.3578	26.346	26.3222	26.2944	25.9912	26.0813	26.1312	0.0408862	0.13931	-0.0838782	0.943518	EHI_096320	0.00207915	0.0178233	-0.336831	0.791778	EHI_096320	0.00439575	0.0269465	-0.252953	0.839177	EHI_096320	0.000412934	0.00412494	WT +indole_AI;WT_AI	13	3.38906	2.71622	-3.38906		+	+	AI_WT;AI_WT +indole	+	89800000	90800000	86000000	85300000	83900000	82300000	66700000	71000000	73500000
C4M8D6	Oligopeptidase A, putative	C4M8D6_ENTH1	EHI_185560	24.9225	24.8811	24.8433	24.7645	24.824	24.8093	24.6264	24.654	24.6865	0.0460099	0.147909	-0.0830523	0.944058	EHI_185560	0.00139366	0.0150224	-0.226649	0.854618	EHI_185560	0.0045016	0.0271512	-0.143597	0.90526	EHI_185560	0.000514138	0.00461224	WT +indole_AI;WT_AI	49	3.36251	2.31393	-3.36251		+	+	AI_WT;AI_WT +indole	+	31800000	30900000	30100000	28500000	29700000	29400000	25900000	26400000	27000000
C4LW11	WD domain containing protein	C4LW11_ENTH1	EHI_126260	23.0789	23.0088	23.0459	22.9777	22.9619	22.9513	22.867	22.6497	22.6865	0.0201569	0.0942777	-0.0809116	0.94546	EHI_126260	0.0114997	0.0476804	-0.31016	0.806552	EHI_126260	0.0275078	0.0793674	-0.229248	0.853079	EHI_126260	0.00420169	0.0164861	WT +indole_AI;WT_AI	15	2.3901	1.76592	-2.3901		+		AI_WT	+	8860000	8440000	8660000	8260000	8170000	8110000	7650000	6580000	6750000
C4LXM9	Chorein N-terminal domain-containing protein	C4LXM9_ENTH1	EHI_013860	24.6757	24.7492	24.7182	24.6209	24.6209	24.6703	24.8093	24.6918	24.7594	0.045956	0.147909	-0.0770041	0.948024	EHI_013860	0.38502	0.503067	0.039135	1.0275	EHI_013860	0.0373088	0.096644	0.116139	1.08383	EHI_013860	0.0430882	0.0808627	AI_WT +indole	39	0	-1.41122	1.41122						26800000	28200000	27600000	25800000	25800000	26700000	29400000	27100000	28400000
C4MB38	protein disulfide-isomerase	C4MB38_ENTH1	EHI_071590	30.4032	30.3724	30.393	30.3196	30.2979	30.362	30.7129	30.6285	30.6629	0.0392306	0.136505	-0.0630773	0.95722	EHI_071590	0.000438205	0.00883557	0.278541	1.21297	EHI_071590	0.000380776	0.00854944	0.341618	1.26718	EHI_071590	2.81774e-05	0.00095534	AI_WT +indole;AI_WT	29	-3.98822	-4.50165	4.50165		+	+	AI_WT;AI_WT +indole	+	1420000000	1390000000	1410000000	1340000000	1320000000	1380000000	1760000000	1660000000	1700000000
C4M8Z0	Alkyl sulfatase, putative	C4M8Z0_ENTH1	EHI_086530	26.1604	26.1757	26.1527	26.0772	26.1234	26.1015	25.976	26.1155	25.9977	0.0140946	0.0775289	-0.0622158	0.957792	EHI_086530	0.0384951	0.101287	-0.133227	0.91179	EHI_086530	0.192334	0.299249	-0.0710112	0.951971	EHI_086530	0.0330863	0.0666497	WT_AI	40	1.55771	0	-1.55771						75000000	75800000	74600000	70800000	73100000	72000000	66000000	72700000	67000000
C4M2V8	J domain-containing protein	C4M2V8_ENTH1	EHI_188910	25.4425	25.4008	25.4073	25.3712	25.3578	25.3745	25.3239	25.317	25.3066	0.0244414	0.105408	-0.0490328	0.966584	EHI_188910	0.0019026	0.017172	-0.101047	0.932356	EHI_188910	0.00190228	0.0182615	-0.052014	0.964589	EHI_188910	0.000494273	0.00452833	WT +indole_AI;WT_AI;WT_WT +indole	94	3.40768	1.91994	-3.40768		+	+	AI_WT;AI_WT +indole	+	45600000	44300000	44500000	43400000	43000000	43500000	42000000	41800000	41500000
C4M1A9	Metallo-beta-lactamase family protein	C4M1A9_ENTH1	EHI_169860	25.1871	25.1984	25.2021	25.1488	25.1719	25.1449	24.8811	24.9628	25.0732	0.0131085	0.0748848	-0.0406405	0.972223	EHI_169860	0.0160915	0.0574564	-0.223488	0.856492	EHI_169860	0.0314115	0.0865603	-0.182848	0.880962	EHI_169860	0.00619324	0.021169	WT +indole_AI;WT_AI	10	2.16531	1.75993	-2.16531					+	38200000	38500000	38600000	37200000	37800000	37100000	30900000	32700000	35300000
C4M5N2	Nucleolar protein 56	C4M5N2_ENTH1	EHI_122740	25.8881	25.8811	25.8623	25.9134	25.9271	25.9157	26.3101	26.3083	26.3273	0.00907221	0.0643126	0.0415592	1.02923	EHI_122740	1.49447e-06	0.000286067	0.43808	1.3548	EHI_122740	7.17569e-07	0.000270586	0.396521	1.31633	EHI_122740	7.30937e-09	2.59258e-06	WT +indole_WT;AI_WT;AI_WT +indole	32	-8.43235	-7.87468	8.43235		+	+	AI_WT;AI_WT +indole	+	62100000	61800000	61000000	63200000	63800000	63300000	83200000	83100000	84200000
C4LVX8	Protein kinase, putative	C4LVX8_ENTH1	EHI_125930	24.1015	24.0935	24.0854	24.1095	24.1488	24.1488	24.1253	24.1946	24.2096	0.0384613	0.134541	0.0422535	1.02972	EHI_125930	0.0344655	0.0943028	0.0830568	1.05926	EHI_125930	0.23301	0.345907	0.0408033	1.02869	EHI_125930	0.037375	0.0726783	AI_WT	38	-1.50466	0	1.50466						18000000	17900000	17800000	18100000	18600000	18600000	18300000	19200000	19400000
C4M7V2	KHDC4/BBP-like KH-domain type I domain-containing protein	C4M7V2_ENTH1	EHI_020360	26.1719	26.1871	26.1604	26.2317	26.2021	26.217	25.9825	26.0084	26.0609	0.0190555	0.091074	0.0438067	1.03083	EHI_020360	0.00303938	0.0225572	-0.155865	0.897594	EHI_020360	0.00124883	0.0142963	-0.199672	0.870748	EHI_020360	0.000183714	0.00268071	WT_AI;WT +indole_AI	10	3.11947	3.71707	-3.71707		+	+	AI_WT;AI_WT +indole	+	75600000	76400000	75000000	78800000	77200000	78000000	66300000	67500000	70000000
C4LYY9	Coatomer alpha subunit, putative	C4LYY9_ENTH1	EHI_118050	24.7077	24.7286	24.6971	24.7441	24.7895	24.7594	24.604	24.6153	24.5754	0.0306495	0.118796	0.053215	1.03757	EHI_118050	0.00168475	0.0163884	-0.112892	0.924733	EHI_118050	0.000744174	0.0114375	-0.166107	0.891245	EHI_118050	0.000150971	0.00242553	WT_AI;WT +indole_AI;WT +indole_WT	43	2.94323	3.8734	-3.8734		+	+	AI_WT;AI_WT +indole	+	27400000	27800000	27200000	28100000	29000000	28400000	25500000	25700000	25000000
C4LUW4	tRNA pseudouridine synthase, putative	C4LUW4_ENTH1	EHI_179010	23.4551	23.48	23.4298	23.4923	23.5285	23.5045	23.5638	23.4676	23.5285	0.0410506	0.139663	0.0534299	1.03773	EHI_179010	0.108935	0.206201	0.0650024	1.04609	EHI_179010	0.719734	0.790883	0.0115725	1.00805	EHI_179010	0.11104	0.166615		15	0	0	0						11500000	11700000	11300000	11800000	12100000	11900000	12400000	11600000	12100000
C4M6G1	Exocyst complex component sec10, putative	C4M6G1_ENTH1	EHI_099810	22.8746	22.8269	22.848	22.895	22.937	22.8895	22.9619	22.8932	22.9079	0.0480626	0.15089	0.0573413	1.04055	EHI_099810	0.0466691	0.115392	0.0711867	1.05058	EHI_099810	0.618744	0.70412	0.0138454	1.00964	EHI_099810	0.052313	0.0931333		29	0	0	0						7690000	7440000	7550000	7800000	8030000	7770000	8170000	7790000	7870000
C4LSJ4	DNA polymerase	C4LSJ4_ENTH1	EHI_151520	23.1673	23.1795	23.1688	23.214	23.2081	23.2679	23.0376	23.2679	23.2506	0.0401383	0.137944	0.0581023	1.0411	EHI_151520	0.864636	0.904746	0.0134748	1.00938	EHI_151520	0.590737	0.679473	-0.0446275	0.96954	EHI_151520	0.644268	0.681984		29	0	0	0						9420000	9500000	9430000	9730000	9690000	10100000	8610000	10100000	9980000
C4LYI7	Pre-mRNA splicing factor, putative	C4LYI7_ENTH1	EHI_093960	19.8361	19.8591	19.8207	19.8876	19.9214	19.8995	20.1079	20.1332	19.8484	0.0126169	0.0739755	0.064216	1.04552	EHI_093960	0.105356	0.201417	0.191211	1.14172	EHI_093960	0.237627	0.350635	0.126995	1.09202	EHI_093960	0.105926	0.160244		12	0	0	0						936000	951000	926000	970000	993000	978000	1130000	1150000	944000
C4M1X4	AP-3 complex subunit delta	C4M1X4_ENTH1	EHI_164810	26.0233	26.038	26.0401	26.0955	26.0752	26.1273	26.2874	26.2821	26.1661	0.0150902	0.0797298	0.0655422	1.04648	EHI_164810	0.00609622	0.033065	0.211404	1.15781	EHI_164810	0.0262099	0.0770721	0.145862	1.10639	EHI_164810	0.00244166	0.0119012	AI_WT;AI_WT +indole	57	-2.65579	-1.86469	2.65579		+		AI_WT	+	68200000	68900000	69000000	71700000	70700000	73300000	81900000	81600000	75300000
C4M767	ATPase, AAA family protein	C4M767_ENTH1	EHI_083420	22.6364	22.5915	22.6096	22.7182	22.6628	22.6671	23.2199	23.1222	22.3857	0.0335789	0.124308	0.0701447	1.04982	EHI_083420	0.323243	0.450129	0.29676	1.22838	EHI_083420	0.438889	0.547808	0.226615	1.17009	EHI_083420	0.41134	0.474053		10	0	0	0						6520000	6320000	6400000	6900000	6640000	6660000	9770000	9130000	5480000
C4M196	WW domain-containing protein	C4M196_ENTH1	EHI_188220	25.4138	25.4645	25.433	25.4923	25.5345	25.5225	25.7871	25.8336	25.8336	0.0149782	0.0794443	0.079326	1.05652	EHI_188220	5.89393e-05	0.00297546	0.38102	1.30226	EHI_188220	0.000111801	0.00552188	0.301694	1.23259	EHI_188220	3.40549e-06	0.000234369	WT +indole_WT;AI_WT;AI_WT +indole	45	-5.47933	-4.85358	5.47933		+	+	AI_WT;AI_WT +indole	+	44700000	46300000	45300000	47200000	48600000	48200000	57900000	59800000	59800000
B1N441	TBC1 domain family member 5, putative	B1N441_ENTH1	EHI_170310	23.5869	23.5869	23.5754	23.6096	23.6971	23.6865	23.9495	23.9225	23.8385	0.0431099	0.142423	0.0813122	1.05798	EHI_170310	0.000679522	0.0110021	0.320403	1.24868	EHI_170310	0.00526346	0.029761	0.239091	1.18025	EHI_170310	0.000260203	0.00310025	AI_WT;AI_WT +indole	19	-3.59308	-2.89511	3.59308		+	+	AI_WT;AI_WT +indole	+	12600000	12600000	12500000	12800000	13600000	13500000	16200000	15900000	15000000
C4LSV2	EH-domain containing protein, putative	C4LSV2_ENTH1	EHI_152680	27.4394	27.4314	27.509	27.5315	27.5609	27.5315	27.7708	27.7325	27.604	0.0373799	0.132525	0.0813707	1.05802	EHI_152680	0.0124497	0.0500354	0.242487	1.18303	EHI_152680	0.0349935	0.0930868	0.161116	1.11815	EHI_152680	0.00542854	0.0192838	AI_WT;AI_WT +indole	38	-2.31983	-1.50809	2.31983					+	182000000	181000000	191000000	194000000	198000000	194000000	229000000	223000000	204000000
A0A8U0WPP0	AP-2 complex subunit alpha	A0A8U0WPP0_ENTH1	EHI_045710	26.1312	26.1371	26.1155	26.2114	26.2408	26.1776	26.3342	26.2785	26.2317	0.0133472	0.0750351	0.0820052	1.05849	EHI_045710	0.00715787	0.0365776	0.153521	1.11228	EHI_045710	0.109023	0.202064	0.0715154	1.05082	EHI_045710	0.00536678	0.0191534	AI_WT	38	-2.36158	0	2.36158		+		AI_WT	+	73500000	73800000	72700000	77700000	79300000	75900000	84600000	81400000	78800000
C4M525	Peptidyl-prolyl cis-trans isomerase	C4M525_ENTH1	EHI_128100	27.5165	27.509	27.4938	27.604	27.6181	27.5463	27.4473	27.4862	27.4154	0.0224481	0.10059	0.0830008	1.05922	EHI_128100	0.05755	0.132524	-0.0568428	0.961366	EHI_128100	0.00960095	0.041942	-0.139844	0.907618	EHI_128100	0.00413676	0.016331	WT +indole_AI;WT +indole_WT	15	-1.42646	2.46489	-2.46489			+	AI_WT +indole	+	192000000	191000000	189000000	204000000	206000000	196000000	183000000	188000000	179000000
C4LVB8	Phosphatidylinositol 3,4,5-trisphosphate 3-phosphatase and dual-specificity protein phosphatase PTEN	C4LVB8_ENTH1	EHI_197010	27.9814	28.0505	27.9869	28.0864	28.0864	28.1015	28.217	28.2216	28.3704	0.020049	0.0939645	0.0851625	1.06081	EHI_197010	0.00874472	0.0406335	0.263381	1.20029	EHI_197010	0.0244489	0.0741732	0.178218	1.13149	EHI_197010	0.00302788	0.0135549	AI_WT;AI_WT +indole	53	-2.56896	-1.75149	2.56896		+		AI_WT	+	265000000	278000000	266000000	285000000	285000000	288000000	312000000	313000000	347000000
C4M9E0	Uncharacterized protein	C4M9E0_ENTH1	EHI_091520	19.7157	19.6869	19.6714	19.7504	19.7844	19.8081	19.68	19.6258	19.6382	0.0133309	0.0750351	0.0896549	1.06412	EHI_091520	0.107066	0.203753	-0.0433121	0.970425	EHI_091520	0.00476831	0.0281692	-0.132967	0.911954	EHI_091520	0.00245966	0.0119454	WT +indole_AI;WT +indole_WT	5	-1.82378	2.66086	-2.66086			+	AI_WT +indole	+	861000	844000	835000	882000	903000	918000	840000	809000	816000
C4LSA7	RhoGAP domain containing protein	C4LSA7_ENTH1	EHI_153150	23.7286	23.7389	23.7594	23.8385	23.8858	23.7796	23.6971	23.7182	23.8093	0.0449137	0.14589	0.0922985	1.06607	EHI_153150	0.983756	0.989355	-0.000771205	0.999466	EHI_153150	0.113895	0.208076	-0.0930697	0.937526	EHI_153150	0.082724	0.131577		18	0	0	0						13900000	14000000	14200000	15000000	15500000	14400000	13600000	13800000	14700000
C4LWB7	Elongation factor 2, putative	C4LWB7_ENTH1	EHI_155660	26.8623	26.9203	26.8858	26.9428	27.0296	26.976	27.0609	27.0914	26.976	0.0371873	0.132097	0.093345	1.06684	EHI_155660	0.0162644	0.0578513	0.15331	1.11212	EHI_155660	0.233898	0.346778	0.0599651	1.04244	EHI_155660	0.0179258	0.0437216	AI_WT	36	-1.81575	0	1.81575					+	122000000	127000000	124000000	129000000	137000000	132000000	140000000	143000000	132000000
C4LXY1	non-specific serine/threonine protein kinase	C4LXY1_ENTH1	EHI_035500	24.4923	24.5285	24.5463	24.6703	24.5869	24.5926	24.5638	24.4984	24.5165	0.0392653	0.136522	0.0942752	1.06753	EHI_035500	0.884438	0.919841	0.00389608	1.0027	EHI_035500	0.0530104	0.123271	-0.0903791	0.939276	EHI_035500	0.033666	0.0673173	WT +indole_WT	20	-1.33638	1.33638	0						23600000	24200000	24500000	26700000	25200000	25300000	24800000	23700000	24000000
C4LT19	SET domain-containing protein	C4LT19_ENTH1	EHI_148490	21.7594	21.8034	21.7553	21.8538	21.9061	21.85	22.3294	22.1976	22.1976	0.0149742	0.0794443	0.0972335	1.06972	EHI_148490	0.000546431	0.0100412	0.468822	1.38398	EHI_148490	0.00144262	0.0153324	0.371588	1.29378	EHI_148490	5.99974e-05	0.00144087	AI_WT;AI_WT +indole	9	-4.19244	-3.6173	4.19244		+	+	AI_WT;AI_WT +indole	+	3550000	3660000	3540000	3790000	3930000	3780000	5270000	4810000	4810000
C4M2C5	RNA-binding protein, putative	C4M2C5_ENTH1	EHI_158060	21.7836	21.823	21.7182	21.8876	21.8385	21.8987	21.654	21.5592	21.6757	0.0488701	0.152272	0.100033	1.0718	EHI_158060	0.036705	0.0979626	-0.14526	0.904216	EHI_158060	0.0036821	0.0245937	-0.245294	0.843644	EHI_158060	0.00298312	0.0133935	WT_AI;WT +indole_AI	5	1.53615	2.60858	-2.60858			+	AI_WT +indole	+	3610000	3710000	3450000	3880000	3750000	3910000	3300000	3090000	3350000
C4M648	Proteasome regulatory subunit, putative	C4M648_ENTH1	EHI_179970	25.5869	25.5285	25.5014	25.6431	25.5983	25.6918	25.9933	25.8528	25.8974	0.046199	0.147969	0.105443	1.07582	EHI_179970	0.00150254	0.0154604	0.375554	1.29734	EHI_179970	0.00547159	0.0304477	0.270111	1.2059	EHI_179970	0.000438206	0.00428434	AI_WT;AI_WT +indole	28	-3.38559	-2.61511	3.38559		+	+	AI_WT;AI_WT +indole	+	50400000	48400000	47500000	52400000	50800000	54200000	66800000	60600000	62500000
C4M906	Conserved oligomeric Golgi complex subunit 3	C4M906_ENTH1	EHI_147890	22.6992	22.6606	22.6409	22.743	22.7856	22.7895	22.8538	22.9207	22.9079	0.00957499	0.0655902	0.105831	1.07611	EHI_147890	0.00105076	0.0135491	0.227249	1.1706	EHI_147890	0.00871197	0.0394751	0.121417	1.0878	EHI_147890	0.000307862	0.00340115	WT +indole_WT;AI_WT;AI_WT +indole	21	-3.6128	-2.1705	3.6128		+	+	AI_WT;AI_WT +indole	+	6810000	6630000	6540000	7020000	7230000	7250000	7580000	7940000	7870000
C4M7T9	E1 ubiquitin-activating enzyme	C4M7T9_ENTH1	EHI_020270	27.2353	27.3153	27.2535	27.3324	27.4234	27.3662	27.7645	27.7833	27.7453	0.0419458	0.141141	0.105982	1.07623	EHI_020270	4.82596e-05	0.00267114	0.496335	1.41063	EHI_020270	0.000169768	0.00624883	0.390353	1.31071	EHI_020270	8.27152e-06	0.000443488	WT +indole_WT;AI_WT;AI_WT +indole	65	-5.08169	-4.44975	5.08169		+	+	AI_WT;AI_WT +indole	+	158000000	167000000	160000000	169000000	180000000	173000000	228000000	231000000	225000000
C4M3E3	DNA-directed RNA polymerase subunit beta	C4M3E3_ENTH1	EHI_095860	23.4425	23.3778	23.3376	23.4676	23.48	23.5285	23.5045	23.3778	23.4041	0.0413537	0.140072	0.106071	1.07629	EHI_095860	0.433643	0.548145	0.0428079	1.03012	EHI_095860	0.213693	0.324238	-0.0632636	0.957097	EHI_095860	0.119825	0.176521		47	0	0	0						11400000	10900000	10600000	11600000	11700000	12100000	11900000	10900000	11100000
C4M5Q8	Eukaryotic translation initiation factor eIF-5	C4M5Q8_ENTH1	EHI_129770	25.9043	25.945	25.8599	26.0041	26.0148	26.0105	25.9825	25.9998	25.9428	0.0125527	0.0739755	0.106724	1.07678	EHI_129770	0.0732281	0.15589	0.0719604	1.05114	EHI_129770	0.112733	0.206774	-0.034764	0.976191	EHI_129770	0.0125885	0.0344982	WT +indole_WT	22	-1.94726	1.94726	0					+	62800000	64600000	60900000	67300000	67800000	67600000	66300000	67100000	64500000
C4M482	tRNA-dihydrouridine(47) synthase [NAD(P)(+)]	C4M482_ENTH1	EHI_140340	23.8385	23.7594	23.8093	23.8764	23.9134	23.9406	24.3712	24.3376	24.3844	0.0220537	0.100053	0.107749	1.07755	EHI_140340	3.13576e-05	0.00218268	0.562007	1.47632	EHI_140340	4.03863e-05	0.00357805	0.454258	1.37008	EHI_140340	1.69246e-06	0.000153836	WT +indole_WT;AI_WT;AI_WT +indole	31	-5.74282	-5.21239	5.74282		+	+	AI_WT;AI_WT +indole	+	15000000	14200000	14700000	15400000	15800000	16100000	21700000	21200000	21900000
C4LSI9	Mic1 domain-containing protein	C4LSI9_ENTH1	EHI_151470	21.3156	21.2535	21.2593	21.3484	21.3699	21.4375	21.1886	21.2243	21.1332	0.0307544	0.119002	0.109119	1.07857	EHI_151470	0.0467668	0.115509	-0.09408	0.93687	EHI_151470	0.00574317	0.0311308	-0.203199	0.868622	EHI_151470	0.00333178	0.0141849	WT +indole_AI;WT +indole_WT	9	-1.33731	2.57071	-2.57071			+	AI_WT +indole	+	2610000	2500000	2510000	2670000	2710000	2840000	2390000	2450000	2300000
C4LVV2	PIWI, putative	C4LVV2_ENTH1	EHI_125650	27.5609	27.604	27.5754	27.6663	27.6931	27.7129	27.5536	27.6251	27.6527	0.00393801	0.047211	0.110661	1.07972	EHI_125650	0.398288	0.514549	0.0303338	1.02125	EHI_125650	0.0685975	0.148523	-0.0803274	0.945843	EHI_125650	0.0198369	0.0467149	WT +indole_WT	68	-1.72294	1.72294	0	+			WT +indole_WT	+	198000000	204000000	200000000	213000000	217000000	220000000	197000000	207000000	211000000
C4M406	Uncharacterized protein	C4M406_ENTH1	EHI_195010	25.4298	25.3477	25.3679	25.4984	25.4488	25.5374	25.4008	25.5165	25.48	0.0336364	0.124308	0.113077	1.08153	EHI_195010	0.117158	0.214518	0.0839742	1.05993	EHI_195010	0.532954	0.630972	-0.029103	0.980029	EHI_195010	0.0708557	0.117693		20	0	0	0						45200000	42700000	43300000	47400000	45800000	48700000	44300000	48000000	46800000
C4M0U8	Calmodulin, putative	C4M0U8_ENTH1	EHI_100270	26.6998	26.6998	26.726	26.8019	26.8019	26.8623	26.3545	26.3477	26.6595	0.00662673	0.0574037	0.113561	1.0819	EHI_100270	0.0691392	0.149682	-0.254598	0.838221	EHI_100270	0.0245793	0.0741732	-0.368159	0.774771	EHI_100270	0.0133448	0.0359856	WT +indole_AI	10	0	1.91363	-1.91363					+	109000000	109000000	111000000	117000000	117000000	122000000	85800000	85400000	106000000
C4M2G9	proline--tRNA ligase	C4M2G9_ENTH1	EHI_040400	27.1312	27.1115	27.019	27.2077	27.217	27.1795	27.6998	27.7064	27.5609	0.0349144	0.12717	0.114137	1.08233	EHI_040400	0.000635869	0.0106882	0.568428	1.48291	EHI_040400	0.000737204	0.0114375	0.454291	1.37011	EHI_040400	5.48479e-05	0.00137448	AI_WT;AI_WT +indole	34	-4.22561	-3.66993	4.22561		+	+	AI_WT;AI_WT +indole	+	147000000	145000000	136000000	155000000	156000000	152000000	218000000	219000000	198000000
C4M076	TLDc domain-containing protein	C4M076_ENTH1	EHI_004800	23.0707	23.0476	22.9795	23.1111	23.1301	23.2036	23.1901	23.3376	23.391	0.0423336	0.141849	0.115656	1.08347	EHI_004800	0.0143287	0.0541778	0.273628	1.20884	EHI_004800	0.0759825	0.159376	0.157972	1.11572	EHI_004800	0.00988466	0.0291674	AI_WT	8	-2.08598	0	2.08598					+	8810000	8670000	8270000	9060000	9180000	9660000	9570000	10600000	11000000
C4LT46	Uncharacterized protein	C4LT46_ENTH1	EHI_148780	24.7024	24.6865	24.654	24.7796	24.8336	24.7846	24.8858	24.9134	24.7895	0.00612991	0.055665	0.118296	1.08545	EHI_148780	0.0105603	0.0452555	0.181949	1.13442	EHI_148780	0.198242	0.306145	0.0636533	1.04511	EHI_148780	0.00612728	0.0210215	WT +indole_WT;AI_WT	19	-2.27309	1.43181	2.27309		+		AI_WT	+	27300000	27000000	26400000	28800000	29900000	28900000	31000000	31600000	29000000
C4LX06	Eukaryotic translation initiation factor 5B	C4LX06_ENTH1	EHI_127340	25.2096	25.2996	25.3204	25.3612	25.4394	25.3844	25.7695	25.6348	25.558	0.0451624	0.146491	0.118446	1.08557	EHI_127340	0.00588347	0.0323309	0.377555	1.29914	EHI_127340	0.0171778	0.0595721	0.259108	1.19674	EHI_127340	0.00214084	0.0110172	AI_WT;AI_WT +indole	43	-2.71511	-1.90597	2.71511		+		AI_WT	+	38800000	41300000	41900000	43100000	45500000	43800000	57200000	52100000	49400000
C4LVJ7	DNA primase	C4LVJ7_ENTH1	EHI_103530	23.2021	23.1031	23.155	23.2961	23.2375	23.2821	23.5285	23.5045	23.3511	0.0243003	0.105095	0.118521	1.08562	EHI_103530	0.00788071	0.038474	0.307961	1.23796	EHI_103530	0.0313927	0.0865602	0.18944	1.14032	EHI_103530	0.00329102	0.0141557	AI_WT;AI_WT +indole	14	-2.55854	-1.56458	2.55854		+		AI_WT	+	9650000	9010000	9340000	10300000	9890000	10200000	12100000	11900000	10700000
C4M5G0;C4M8G3	Zinc finger domain containing protein	C4M5G0_ENTH1;C4M8G3_ENTH1	EHI_036640;EHI_058540	24.1642	24.0772	24.1095	24.2096	24.2096	24.2891	23.8576	23.7796	23.9584	0.0315667	0.120621	0.119088	1.08605	EHI_036640;EHI_058540	0.0119842	0.0488946	-0.251819	0.839837	EHI_036640;EHI_058540	0.00310047	0.0227929	-0.370907	0.773296	EHI_036640;EHI_058540	0.00102874	0.00699507	WT_AI;WT +indole_AI	14	2.17076	3.03845	-3.03845		+	+	AI_WT;AI_WT +indole	+	18800000	17700000	18100000	19400000	19400000	20500000	15200000	14400000	16300000
C4M8U8	C2 NT-type domain-containing protein	C4M8U8_ENTH1	EHI_169670	25.1908	25.3204	25.217	25.3679	25.3712	25.3477	25.0813	24.9628	24.824	0.0411621	0.139732	0.11951	1.08637	EHI_169670	0.0271857	0.0808357	-0.286732	0.819757	EHI_169670	0.00555717	0.0305788	-0.406242	0.754587	EHI_169670	0.00279888	0.012867	WT_AI;WT +indole_AI	40	1.84957	2.58735	-2.58735			+	AI_WT +indole	+	38300000	41900000	39000000	43300000	43400000	42700000	35500000	32700000	29700000
C4MAN3	RING-type E3 ubiquitin transferase	C4MAN3_ENTH1	EHI_020100	23.6096	23.6649	23.6649	23.7594	23.7796	23.7594	24.2607	24.239	24.2821	0.0036588	0.045694	0.119619	1.08645	EHI_020100	1.02135e-05	0.000998318	0.61409	1.53059	EHI_020100	3.9859e-06	0.000873482	0.494471	1.4088	EHI_020100	1.29828e-07	2.27895e-05	WT +indole_WT;AI_WT;AI_WT +indole	26	-6.61138	-6.14416	6.61138	+	+	+	AI_WT;AI_WT +indole;WT +indole_WT	+	12800000	13300000	13300000	14200000	14400000	14200000	20100000	19800000	20400000
C4M7Z3	Proteasome subunit alpha type	C4M7Z3_ENTH1	EHI_167720	27.217	27.3153	27.2077	27.3494	27.3745	27.3828	27.4938	27.4707	27.5754	0.0270201	0.110314	0.122259	1.08844	EHI_167720	0.00469872	0.0283559	0.266675	1.20303	EHI_167720	0.0122894	0.0490301	0.144417	1.10528	EHI_167720	0.00148321	0.00862431	WT +indole_WT;AI_WT;AI_WT +indole	13	-2.92487	-1.62511	2.92487		+	+	AI_WT;AI_WT +indole	+	156000000	167000000	155000000	171000000	174000000	175000000	189000000	186000000	200000000
C4M9H9	DNA replication licensing factor MCM4	C4M9H9_ENTH1	EHI_187720	22.0821	21.9707	22.0156	22.1301	22.155	22.155	22.6209	22.0886	22.0918	0.0207133	0.0960973	0.123859	1.08965	EHI_187720	0.245869	0.368403	0.244285	1.18451	EHI_187720	0.533782	0.630995	0.120426	1.08706	EHI_187720	0.32104	0.389147		5	0	0	0						4440000	4110000	4240000	4590000	4670000	4670000	6450000	4460000	4470000
C4LS98	Acyl-CoA synthetase, putative	C4LS98_ENTH1	EHI_153060	25.1871	25.2207	25.1214	25.2714	25.3066	25.3239	25.0894	25.0609	25.0854	0.0196551	0.0928763	0.124262	1.08995	EHI_153060	0.0326278	0.0907887	-0.0978266	0.93444	EHI_153060	0.000238991	0.00738146	-0.222089	0.857323	EHI_153060	0.000639175	0.00522925	WT_AI;WT +indole_AI;WT +indole_WT	41	-1.98958	3.29008	-3.29008			+	AI_WT +indole	+	38200000	39100000	36500000	40500000	41500000	42000000	35700000	35000000	35600000
C4LYX3	Rab family GTPase	C4LYX3_ENTH1	EHI_117890	24.4738	24.5754	24.5696	24.6153	24.7182	24.6595	24.48	24.5869	24.6811	0.0484911	0.151789	0.124674	1.09026	EHI_117890	0.554322	0.653278	0.0430444	1.03029	EHI_117890	0.279346	0.394592	-0.0816301	0.944989	EHI_117890	0.186649	0.250842		12	0	0	0						23300000	25000000	24900000	25700000	27600000	26500000	23400000	25200000	26900000
C4LZN8	Uncharacterized protein	C4LZN8_ENTH1	EHI_038540	23.5983	23.5638	23.5983	23.632	23.7695	23.7389	23.8385	23.867	23.9672	0.0428523	0.142314	0.126652	1.09176	EHI_038540	0.00171408	0.0164451	0.304064	1.23462	EHI_038540	0.035982	0.0948935	0.177412	1.13085	EHI_038540	0.00204727	0.0107272	AI_WT;AI_WT +indole	5	-2.77576	-1.64372	2.77576		+		AI_WT	+	12700000	12400000	12700000	13000000	14300000	14000000	15000000	15300000	16400000
C4LV24	serine--tRNA ligase	C4LV24_ENTH1	EHI_092640	27.4862	27.611	27.5754	27.6458	27.6931	27.7195	27.8623	27.9203	27.8741	0.0401574	0.137944	0.128592	1.09323	EHI_092640	0.00134095	0.0147729	0.328004	1.25528	EHI_092640	0.00202025	0.0185157	0.199413	1.14823	EHI_092640	0.000391889	0.00399804	WT +indole_WT;AI_WT;AI_WT +indole	47	-3.49067	-2.33946	3.49067		+	+	AI_WT;AI_WT +indole	+	188000000	205000000	200000000	210000000	217000000	221000000	244000000	254000000	246000000
C4LSK6	Pseudouridine synthase, putative	C4LSK6_ENTH1	EHI_151650	22.9423	23.0393	22.9725	23.1332	23.1174	23.0918	22.9406	22.9261	22.9061	0.0140612	0.0775289	0.129471	1.09389	EHI_151650	0.117151	0.214518	-0.0604216	0.958984	EHI_151650	0.00026502	0.00757528	-0.189892	0.876671	EHI_151650	0.00105047	0.0070645	WT +indole_AI;WT +indole_WT	17	-2.17013	3.02778	-3.02778			+	AI_WT +indole	+	8060000	8620000	8230000	9200000	9100000	8940000	8050000	7970000	7860000
C4LUL3	Protein kinase, putative	C4LUL3_ENTH1	EHI_023010	21.5961	21.6051	21.5165	21.7098	21.7512	21.6453	21.6051	21.6497	21.6671	0.0361228	0.12998	0.129523	1.09393	EHI_023010	0.113183	0.211033	0.0680548	1.0483	EHI_023010	0.162296	0.264666	-0.0614681	0.958288	EHI_023010	0.0364771	0.0713831	WT +indole_WT	11	-1.51481	1.51481	0						3170000	3190000	3000000	3430000	3530000	3280000	3190000	3290000	3330000
C4M3T5	B-keto acyl reductase, putative	C4M3T5_ENTH1	EHI_163540	26.5359	26.5374	26.5433	26.6458	26.6865	26.673	26.673	26.632	26.8623	0.00044071	0.0189176	0.12954	1.09394	EHI_163540	0.0608942	0.13752	0.183554	1.13568	EHI_163540	0.494431	0.595023	0.0540142	1.03815	EHI_163540	0.0497805	0.0900162	AI_WT	21	-1.33078	0	1.33078	+			WT +indole_WT		97300000	97400000	97800000	105000000	108000000	107000000	107000000	104000000	122000000
C4M8P7	Apyrase, putative	C4M8P7_ENTH1	EHI_053610	22.239	22.2302	22.1079	22.2989	22.3457	22.3239	22.4601	22.5404	22.4247	0.0425069	0.14219	0.130472	1.09465	EHI_053610	0.00653897	0.0346083	0.282703	1.21647	EHI_053610	0.0143991	0.0539613	0.152231	1.11129	EHI_053610	0.00250046	0.0120603	AI_WT;AI_WT +indole	10	-2.69646	-1.43677	2.69646		+		AI_WT	+	4950000	4920000	4520000	5160000	5330000	5250000	5770000	6100000	5630000
C4M093	Ankyrin, putative	C4M093_ENTH1	EHI_004990	22.1395	22.1765	22.155	22.3294	22.2506	22.2877	22.6584	22.6453	22.5754	0.00626034	0.0561629	0.132261	1.09601	EHI_004990	7.30981e-05	0.00361089	0.469393	1.38453	EHI_004990	0.000604892	0.0104379	0.337132	1.26324	EHI_004990	1.01322e-05	0.000497019	WT +indole_WT;AI_WT;AI_WT +indole	20	-5.04531	-4.18682	5.04531		+	+	AI_WT;AI_WT +indole	+	4620000	4740000	4670000	5270000	4990000	5120000	6620000	6560000	6250000
C4M9L2	Ubiquitin-conjugating enzyme family protein	C4M9L2_ENTH1	EHI_003010	25.9338	26.0148	26.0127	26.0894	26.1946	26.0813	26.632	26.558	26.604	0.0406784	0.139118	0.134694	1.09786	EHI_003010	5.82375e-05	0.00297546	0.610918	1.52723	EHI_003010	0.000357441	0.00839257	0.476224	1.3911	EHI_003010	1.33942e-05	0.000582648	WT +indole_WT;AI_WT;AI_WT +indole	11	-4.86684	-4.22577	4.86684		+	+	AI_WT;AI_WT +indole	+	64100000	67800000	67700000	71400000	76800000	71000000	104000000	98800000	102000000
A0A8U0WPZ3	AP complex subunit beta	A0A8U0WPZ3_ENTH1	EHI_023600	26.3811	26.5255	26.4008	26.5667	26.5492	26.604	26.533	26.518	26.4202	0.0457378	0.147707	0.137501	1.1	EHI_023600	0.395425	0.512087	0.054587	1.03856	EHI_023600	0.0998837	0.191407	-0.0829137	0.944149	EHI_023600	0.077217	0.125375		47	0	0	0						87400000	96600000	88600000	99400000	98200000	102000000	97100000	96100000	89800000
C4M373	Membrane-bound O-acyltransferase (MBOAT ) family protein	C4M373_ENTH1	EHI_086180	23.8858	23.8093	23.9225	23.9933	24.0359	24.002	23.7895	23.7492	23.7492	0.018261	0.0886604	0.13787	1.10028	EHI_086180	0.0377954	0.100018	-0.10989	0.926659	EHI_086180	0.000187595	0.00646073	-0.24776	0.842203	EHI_086180	0.000649952	0.00524856	WT_AI;WT +indole_AI;WT +indole_WT	5	-1.97275	3.28334	-3.28334			+	AI_WT +indole	+	15500000	14700000	15900000	16700000	17200000	16800000	14500000	14100000	14100000
C4M8H2	Elongation factor-2 kinase, putative	C4M8H2_ENTH1	EHI_090240	23.7077	23.6865	23.6865	23.8191	23.8288	23.848	23.5754	23.7796	23.9043	0.000234459	0.0140539	0.138454	1.10073	EHI_090240	0.569024	0.664657	0.0595551	1.04214	EHI_090240	0.458283	0.564967	-0.0788994	0.94678	EHI_090240	0.285782	0.354327		12	0	0	0	+			WT +indole_WT		13700000	13500000	13500000	14800000	14900000	15100000	12500000	14400000	15700000
C4LU38	COP9 signalosome subunit, putative	C4LU38_ENTH1	EHI_068470	25.452	25.5285	25.5315	25.6971	25.6458	25.5869	25.6153	25.7129	25.8385	0.0275777	0.111929	0.139288	1.10136	EHI_068470	0.0350613	0.0952523	0.218226	1.1633	EHI_068470	0.334585	0.45141	0.0789382	1.05624	EHI_068470	0.0341446	0.0680678	AI_WT	16	-1.52238	0	1.52238						45900000	48400000	48500000	54400000	52500000	50400000	51400000	55000000	60000000
C4M1W3	Importin alpha	C4M1W3_ENTH1	EHI_027770	20.7471	20.7223	20.6006	20.85	20.8346	20.8034	20.8113	20.8113	20.9098	0.0422073	0.141709	0.139297	1.10137	EHI_027770	0.0511311	0.121576	0.154076	1.11271	EHI_027770	0.699105	0.774129	0.0147794	1.0103	EHI_027770	0.0311158	0.0638803	AI_WT	4	-1.41156	0	1.41156						1760000	1730000	1590000	1890000	1870000	1830000	1840000	1840000	1970000
C4LVA7	AP-1 complex subunit gamma	C4LVA7_ENTH1	EHI_196890	26.038	26.0526	26.0629	26.204	26.17	26.2021	26.1681	26.0995	26.0254	0.000435464	0.0188687	0.140846	1.10255	EHI_196890	0.328761	0.455879	0.0464789	1.03274	EHI_196890	0.0913577	0.180436	-0.0943673	0.936683	EHI_196890	0.0189243	0.0450984	WT +indole_WT	28	-1.7704	1.7704	0	+			WT +indole_WT	+	68900000	69600000	70100000	77300000	75500000	77200000	75400000	71900000	68300000
C4LW54	RNA polymerase subunit Rpb5, putative	C4LW54_ENTH1	EHI_142090	24.9628	24.989	24.9803	25.1293	25.1214	25.1055	25.0275	25.0105	25.0732	0.000170523	0.0124875	0.141343	1.10293	EHI_142090	0.0419917	0.107474	0.0596803	1.04223	EHI_142090	0.0149851	0.0553463	-0.0816631	0.944968	EHI_142090	0.000580905	0.00495112	AI_WT;WT +indole_WT;WT +indole_AI	13	-3.32785	3.32785	-2.08795	+			WT +indole_WT	+	32700000	33300000	33100000	36700000	36500000	36100000	34200000	33800000	35300000
C4LTJ7	Rab family GTPase	C4LTJ7_ENTH1	EHI_012030	25.317	25.2571	25.2535	25.4138	25.452	25.3877	25.1795	25.4138	25.2317	0.00694465	0.0580998	0.141961	1.1034	EHI_012030	0.991087	0.995014	-0.000878652	0.999391	EHI_012030	0.123595	0.219185	-0.14284	0.905734	EHI_012030	0.0988883	0.151537		10	0	0	0						41800000	40100000	40000000	44700000	45900000	43900000	38000000	44700000	39400000
C4M560	CYTH domain-containing protein	C4M560_ENTH1	EHI_178070	23.9847	23.9847	24.002	24.1565	24.1719	24.0691	24.6486	24.604	24.5165	0.0120015	0.0730104	0.142057	1.10348	EHI_178070	0.000106835	0.00433089	0.599255	1.51493	EHI_178070	0.0008117	0.0118585	0.457198	1.37287	EHI_178070	1.65138e-05	0.00066794	WT +indole_WT;AI_WT;AI_WT +indole	9	-4.78647	-4.0961	4.78647		+	+	AI_WT;AI_WT +indole	+	16600000	16600000	16800000	18700000	18900000	17600000	26300000	25500000	24000000
C4M039	Uncharacterized protein	C4M039_ENTH1	EHI_021240	23.867	23.9406	23.7995	24.0359	23.976	24.0275	23.7492	23.6971	23.8385	0.0324821	0.12279	0.144103	1.10504	EHI_021240	0.137599	0.238539	-0.107433	0.928238	EHI_021240	0.00515909	0.0294933	-0.251536	0.840002	EHI_021240	0.00676076	0.0224758	WT +indole_AI	7	0	2.25409	-2.25409			+	AI_WT +indole	+	15300000	16100000	14600000	17200000	16500000	17100000	14100000	13600000	15000000
C4M541	HEAT repeat domain containing protein	C4M541_ENTH1	EHI_078260	24.9716	24.9847	24.918	25.065	25.0975	25.1449	25.8142	25.767	25.6944	0.00950809	0.0655902	0.144374	1.10525	EHI_078260	3.81498e-05	0.00240083	0.800467	1.74167	EHI_078260	9.67402e-05	0.00549628	0.656094	1.57581	EHI_078260	1.63155e-06	0.000153532	WT +indole_WT;AI_WT;AI_WT +indole	95	-5.74702	-5.25558	5.74702		+	+	AI_WT;AI_WT +indole	+	32900000	33200000	31700000	35100000	35900000	37100000	59000000	57100000	54300000
C4M6K8	Uncharacterized protein	C4M6K8_ENTH1	EHI_065300	21.2125	21.1642	21.2302	21.3101	21.3266	21.4118	21.0821	20.9171	21.0426	0.0167013	0.0840516	0.147188	1.10741	EHI_065300	0.0244548	0.0752984	-0.188394	0.877582	EHI_065300	0.00469016	0.0278505	-0.335582	0.792464	EHI_065300	0.00172813	0.0096704	WT_AI;WT +indole_AI	6	1.63585	2.85482	-2.85482			+	AI_WT +indole	+	2430000	2350000	2460000	2600000	2630000	2790000	2220000	1980000	2160000
C4M1X5	Structural maintenance of chromosomes protein	C4M1X5_ENTH1	EHI_164820	23.7077	23.7182	23.7695	23.8093	23.867	23.9672	24.0105	24.0854	24.0854	0.0402367	0.138019	0.149395	1.1091	EHI_164820	0.000472553	0.00919877	0.32864	1.25583	EHI_164820	0.0268245	0.0784338	0.179245	1.13229	EHI_164820	0.00109827	0.00725844	WT +indole_WT;AI_WT;AI_WT +indole	39	-3.05582	-1.744	3.05582		+		AI_WT	+	13700000	13800000	14300000	14700000	15300000	16400000	16900000	17800000	17800000
C4M9L9	JAB1/MPN/MOV34 metalloenzyme domain-containing protein	C4M9L9_ENTH1	EHI_112800	25.4551	25.5045	25.5255	25.6513	25.6375	25.6486	25.7945	25.7286	25.8288	0.00209457	0.0374939	0.150766	1.11016	EHI_112800	0.00131545	0.0147185	0.288933	1.22174	EHI_112800	0.00965604	0.0420806	0.138167	1.10051	EHI_112800	0.000209071	0.00286913	WT +indole_WT;AI_WT;AI_WT +indole	10	-3.78275	2.26764	3.78275	+	+	+	AI_WT;AI_WT +indole;WT +indole_WT	+	46000000	47600000	48300000	52700000	52200000	52600000	58200000	55600000	59600000
C4LYE1	Ankyrin repeat protein, putative	C4LYE1_ENTH1	EHI_008050	22.2593	22.2066	22.2006	22.3403	22.4067	22.3725	21.8307	21.9388	22.1332	0.00483623	0.0514638	0.151007	1.11034	EHI_008050	0.0480688	0.117088	-0.254574	0.838234	EHI_008050	0.0109946	0.0459002	-0.405582	0.754932	EHI_008050	0.00482706	0.0178632	WT_AI;WT +indole_AI	15	1.46161	2.38636	-2.38636			+	AI_WT +indole	+	5020000	4840000	4820000	5310000	5560000	5430000	3730000	4020000	4600000
C4M297	Cleavage and polyadenylation specificity factor 73 kDa subunit, putative	C4M297_ENTH1	EHI_136170	22.9812	23.0105	22.9637	23.0789	23.1063	23.2258	23.0037	22.8802	22.9847	0.0322242	0.122376	0.151868	1.11101	EHI_136170	0.516655	0.623624	-0.0289548	0.98013	EHI_136170	0.0379402	0.0977608	-0.180823	0.8822	EHI_136170	0.0223112	0.0509797	WT +indole_AI	15	0	1.59978	-1.59978						8280000	8450000	8180000	8860000	9030000	9810000	8410000	7720000	8300000
C4M6J6	Uncharacterized protein	C4M6J6_ENTH1	EHI_060410	22.741	22.6119	22.7203	22.7756	22.8783	22.8783	22.5522	22.4425	22.7816	0.0439177	0.144282	0.153007	1.11188	EHI_060410	0.409807	0.526912	-0.0989596	0.933706	EHI_060410	0.0754841	0.158693	-0.251966	0.839751	EHI_060410	0.0862091	0.135994		12	0	0	0						7010000	6410000	6910000	7180000	7710000	7710000	6150000	5700000	7210000
C4LSE8	ER membrane protein complex subunit 2	C4LSE8_ENTH1	EHI_153660	24.7129	24.8044	24.654	24.8142	24.9088	24.9088	24.5812	24.604	24.6811	0.0465631	0.148311	0.153515	1.11228	EHI_153660	0.128381	0.227892	-0.101693	0.931939	EHI_153660	0.00428304	0.0266787	-0.255208	0.837866	EHI_153660	0.00664828	0.0222139	WT +indole_AI	7	0	2.25441	-2.25441			+	AI_WT +indole	+	27500000	29300000	26400000	29500000	31500000	31500000	25100000	25500000	26900000
C4M4C7	Nuclear cap-binding protein subunit 2	C4M4C7_ENTH1	EHI_156270	24.9134	25.0894	25.0317	25.1871	25.1253	25.1871	24.918	24.9933	24.9361	0.0497928	0.153798	0.154977	1.1134	EHI_156270	0.331943	0.45863	-0.0623843	0.95768	EHI_156270	0.00208747	0.0188305	-0.217361	0.860137	EHI_156270	0.0112891	0.0319939	WT +indole_AI;WT +indole_WT	13	-1.34647	1.97561	-1.97561			+	AI_WT +indole	+	31600000	35700000	34300000	38200000	36600000	38200000	31700000	33400000	32100000
C4M085	U3 small nucleolar ribonucleoprotein protein IMP4, putative	C4M085_ENTH1	EHI_004900	23.2448	23.1079	23.2346	23.3645	23.3778	23.3101	23.7077	23.6209	23.6649	0.0333664	0.124278	0.155036	1.11345	EHI_004900	0.000759348	0.0114751	0.468713	1.38387	EHI_004900	0.000646018	0.0106941	0.313677	1.24287	EHI_004900	0.000124517	0.00222538	WT +indole_WT;AI_WT;AI_WT +indole	8	-3.96299	-2.99171	3.96299		+	+	AI_WT;AI_WT +indole	+	9940000	9040000	9870000	10800000	10900000	10400000	13700000	12900000	13300000
C4M677	WD repeat protein	C4M677_ENTH1	EHI_117620	23.867	24.0105	23.976	24.1174	24.1174	24.0854	23.7796	24.002	23.9933	0.0250517	0.107177	0.155578	1.11387	EHI_117620	0.772188	0.834298	-0.026214	0.981994	EHI_117620	0.0687453	0.148738	-0.181792	0.881607	EHI_117620	0.0793132	0.127641		7	0	0	0						15300000	16900000	16500000	18200000	18200000	17800000	14400000	16800000	16700000
C4MA51	Rap-GAP domain-containing protein	C4MA51_ENTH1	EHI_172500	22.7836	22.8576	22.7796	22.9243	22.9847	22.9829	22.6779	22.7182	22.6843	0.00816383	0.0620802	0.157085	1.11503	EHI_172500	0.0159591	0.0572783	-0.113447	0.924377	EHI_172500	0.000321782	0.00791236	-0.270532	0.829014	EHI_172500	0.000223574	0.00297948	WT_AI;WT +indole_AI;WT +indole_WT	32	-2.46574	3.74366	-3.74366			+	AI_WT +indole	+	7220000	7600000	7200000	7960000	8300000	8290000	6710000	6900000	6740000
C4M036	UDP-N-acetylglucosamine diphosphorylase	C4M036_ENTH1	EHI_021200	26.7129	26.7645	26.726	26.8142	26.9088	26.9539	26.632	26.6865	26.8264	0.0229699	0.101427	0.157874	1.11564	EHI_021200	0.761092	0.82522	-0.0195071	0.98657	EHI_021200	0.0669857	0.146237	-0.177382	0.884307	EHI_021200	0.0460472	0.0851447		29	0	0	0						110000000	114000000	111000000	118000000	126000000	130000000	104000000	108000000	119000000
A0A8U0WPV6	Longin-type vesicle-associated membrane protein, putative	A0A8U0WPV6_ENTH1	EHI_022910	23.3511	23.417	23.3511	23.4425	23.5754	23.5754	23.654	23.4676	23.4041	0.0330053	0.123813	0.158056	1.11578	EHI_022910	0.15801	0.264848	0.135501	1.09847	EHI_022910	0.808475	0.861251	-0.0225557	0.984487	EHI_022910	0.144537	0.203624		9	0	0	0						10700000	11200000	10700000	11400000	12500000	12500000	13200000	11600000	11100000
C4LV22	Uncharacterized protein	C4LV22_ENTH1	EHI_092620	24.5404	24.5983	24.5165	24.7389	24.7492	24.6431	24.5345	24.5522	24.7796	0.0189058	0.0905468	0.158648	1.11624	EHI_092620	0.442453	0.556732	0.0703125	1.04994	EHI_092620	0.361659	0.477714	-0.088335	0.940608	EHI_092620	0.173235	0.235283		22	0	0	0						24400000	25400000	24000000	28000000	28200000	26200000	24300000	24600000	28800000
C4MAY5	Serine/threonine-protein phosphatase	C4MAY5_ENTH1	EHI_167510	22.4551	22.4067	22.3778	22.6209	22.5189	22.5777	22.8132	22.8385	22.5568	0.0127842	0.0741204	0.159309	1.11675	EHI_167510	0.0253	0.0770235	0.322974	1.25091	EHI_167510	0.158975	0.261007	0.163665	1.12013	EHI_167510	0.0189255	0.0450984	AI_WT	7	-1.80701	0	1.80701					+	5750000	5560000	5450000	6450000	6010000	6260000	7370000	7500000	6170000
C4LVE8	Uncharacterized protein	C4LVE8_ENTH1	EHI_197320	23.2535	23.217	23.3101	23.3778	23.4676	23.417	23.0951	22.9985	23.1534	0.0128577	0.0741204	0.160632	1.11778	EHI_197320	0.0278797	0.0822602	-0.177838	0.884027	EHI_197320	0.00289945	0.02226	-0.33847	0.79088	EHI_197320	0.00123965	0.00776632	WT_AI;WT +indole_AI;WT +indole_WT	22	1.63272	3.00506	-3.00506			+	AI_WT +indole	+	10000000	9750000	10400000	10900000	11600000	11200000	8960000	8380000	9330000
C4LUY5	F-box domain-containing protein	C4LUY5_ENTH1	EHI_092200	24.9716	24.9584	24.848	25.0317	25.065	25.1642	24.8576	24.9495	24.8858	0.044896	0.14589	0.160968	1.11804	EHI_092200	0.583556	0.678011	-0.0283915	0.980513	EHI_092200	0.0171284	0.0595721	-0.18936	0.876995	EHI_092200	0.0196848	0.0465709	WT +indole_AI;WT +indole_WT	25	-1.35741	1.64563	-1.64563					+	32900000	32600000	30200000	34300000	35100000	37600000	30400000	32400000	31000000
C4LU58	Nucleolar phosphoprotein Nopp34, putative	C4LU58_ENTH1	EHI_068680	24.2317	24.1095	24.1174	24.3444	24.2679	24.3307	25.2096	25.0894	24.5285	0.0246344	0.106041	0.161444	1.11841	EHI_068680	0.0208824	0.067464	0.789621	1.72862	EHI_068680	0.040967	0.102966	0.628178	1.54561	EHI_068680	0.00921458	0.0278795	AI_WT;AI_WT +indole	7	-2.01126	-1.56846	2.01126					+	19700000	18100000	18200000	21300000	20200000	21100000	38800000	35700000	24200000
C4M610	Viral A-type inclusion protein repeat, putative	C4M610_ENTH1	EHI_072050	24.1565	24.2607	24.1488	24.2961	24.3578	24.3975	24.2607	24.2463	24.3712	0.0255258	0.107971	0.16183	1.11871	EHI_072050	0.123529	0.222372	0.104041	1.07478	EHI_072050	0.305883	0.423233	-0.0577895	0.960735	EHI_072050	0.0453754	0.0841471	WT +indole_WT	48	-1.3952	1.3952	0						18700000	20100000	18600000	20600000	21500000	22100000	20100000	19900000	21700000
C4M0B9	Protein tyrosine kinase domain-containing protein	C4M0B9_ENTH1	EHI_064500	25.8142	25.7415	25.6784	25.945	25.8528	25.9225	25.8093	25.7745	25.8288	0.0279798	0.112828	0.16208	1.1189	EHI_064500	0.232371	0.352664	0.0595144	1.04211	EHI_064500	0.0326603	0.0887788	-0.102566	0.931375	EHI_064500	0.0210081	0.048973	WT +indole_WT	46	-1.73847	1.73847	0					+	59000000	56100000	53700000	64600000	60600000	63600000	58800000	57400000	59600000
A0A8U0WP28	GOLD domain-containing protein	A0A8U0WP28_ENTH1	EHI_038590	27.0914	26.9977	26.9977	27.1507	27.1604	27.2625	27.0084	27.0711	26.9539	0.0268477	0.110314	0.162285	1.11906	EHI_038590	0.719376	0.792141	-0.017772	0.987757	EHI_038590	0.0216386	0.0686263	-0.180057	0.882668	EHI_038590	0.0169305	0.0421526	WT +indole_AI;WT +indole_WT	10	-1.47979	1.66905	-1.66905					+	143000000	134000000	134000000	149000000	150000000	161000000	135000000	141000000	130000000
C4M1U0	Uncharacterized protein	C4M1U0_ENTH1	EHI_027520	22.6992	22.7995	22.741	22.9189	22.9916	22.8191	22.8764	22.9847	22.823	0.0476673	0.150135	0.163309	1.11985	EHI_027520	0.0565334	0.130904	0.148141	1.10814	EHI_027520	0.836801	0.882678	-0.0151679	0.989542	EHI_027520	0.0678593	0.113781		10	0	0	0						6810000	7300000	7010000	7930000	8340000	7400000	7700000	8300000	7420000
B1N2V8	Adaptor protein (AP) family protein	B1N2V8_ENTH1	EHI_013040	26.065	26.065	25.9473	26.1585	26.1984	26.2133	26.1035	26.0935	26.1719	0.0180714	0.0881511	0.164295	1.12062	EHI_013040	0.103861	0.199974	0.0972125	1.0697	EHI_013040	0.0859036	0.172859	-0.0670827	0.954566	EHI_013040	0.0178468	0.0435866	WT +indole_WT	48	-1.82214	1.82214	0					+	70200000	70200000	64700000	74900000	77000000	77800000	72100000	71600000	75600000
C4M6H2	Rho guanine nucleotide exchange factor, putative	C4M6H2_ENTH1	EHI_099690	23.141	23.2821	23.2375	23.417	23.391	23.3511	23.3645	23.417	23.3239	0.0222415	0.100264	0.166159	1.12207	EHI_099690	0.0403493	0.104963	0.148261	1.10823	EHI_099690	0.617083	0.702925	-0.0178973	0.987671	EHI_099690	0.0163106	0.0411005	AI_WT;WT +indole_WT	23	-1.69219	1.69219	1.48375					+	9250000	10200000	9890000	11200000	11000000	10700000	10800000	11200000	10500000
C4M1I0	Maelstrom domain-containing protein	C4M1I0_ENTH1	EHI_192630	21.6497	21.5915	21.7348	21.8152	21.8689	21.7915	21.4626	21.5261	21.7471	0.0247352	0.106276	0.166565	1.12238	EHI_192630	0.450313	0.564612	-0.0800152	0.946048	EHI_192630	0.0506429	0.119395	-0.24658	0.842892	EHI_192630	0.054781	0.0962268		19	0	0	0						3290000	3160000	3490000	3690000	3830000	3630000	2890000	3020000	3520000
C4MAA9	PH domain-containing protein	C4MAA9_ENTH1	EHI_129520	23.1719	23.1441	23.0838	23.2821	23.3376	23.2821	23.4923	23.5754	23.5285	0.00633565	0.0562926	0.167307	1.12296	EHI_129520	0.000355288	0.00777234	0.398813	1.31842	EHI_129520	0.00158707	0.0162019	0.231506	1.17406	EHI_129520	5.62841e-05	0.00138784	WT +indole_WT;AI_WT;AI_WT +indole	20	-4.3455	-3.01652	4.3455		+	+	AI_WT;AI_WT +indole	+	9450000	9270000	8890000	10200000	10600000	10200000	11800000	12500000	12100000
C4LZM0	TFIIF beta subunit HTH domain-containing protein	C4LZM0_ENTH1	EHI_174950	24.5045	24.5983	24.604	24.6918	24.7389	24.7796	24.4488	24.4425	24.3712	0.0149909	0.0794443	0.167834	1.12337	EHI_174950	0.0221125	0.0702828	-0.148071	0.902457	EHI_174950	0.000885263	0.0123829	-0.315905	0.803347	EHI_174950	0.000602726	0.00505304	WT_AI;WT +indole_AI;WT +indole_WT	12	-1.91012	3.31982	-3.31982			+	AI_WT +indole	+	23800000	25400000	25500000	27100000	28000000	28800000	22900000	22800000	21700000
C4M660	60S acidic riboomal protein P1, putative	C4M660_ENTH1	EHI_042920	28.4938	28.5463	28.4976	28.7031	28.7453	28.5933	28.7421	28.6998	28.7676	0.0254543	0.107952	0.168015	1.12351	EHI_042920	0.00100174	0.0133121	0.223933	1.16791	EHI_042920	0.321179	0.438334	0.0559184	1.03952	EHI_042920	0.00468063	0.0175896	WT +indole_WT;AI_WT	6	-2.33589	1.74684	2.33589		+		AI_WT	+	378000000	392000000	379000000	437000000	450000000	405000000	449000000	436000000	457000000
C4LYD8	Cingulin	C4LYD8_ENTH1	EHI_008020	24.2821	24.2463	24.2821	24.417	24.5345	24.3712	23.8858	24.141	24.3307	0.0270098	0.110314	0.170747	1.12564	EHI_008020	0.308404	0.435405	-0.150957	0.900653	EHI_008020	0.0798216	0.165377	-0.321704	0.800124	EHI_008020	0.0766122	0.124915		29	0	0	0						20400000	19900000	20400000	22400000	24300000	21700000	15500000	18500000	21100000
C4LVW4	Asparagine synthetase domain-containing protein	C4LVW4_ENTH1	EHI_125770	21.9812	21.9171	22.0723	22.1642	22.1825	22.1395	22.4144	22.1825	22.2419	0.0212686	0.0979511	0.171868	1.12652	EHI_125770	0.0250608	0.0765998	0.289413	1.22214	EHI_125770	0.171518	0.276026	0.117545	1.08489	EHI_125770	0.0154256	0.0394713	AI_WT	13	-1.88598	0	1.88598					+	4140000	3960000	4410000	4700000	4760000	4620000	5590000	4760000	4960000
C4M0E4	Serine aminopeptidase S33 domain-containing protein	C4M0E4_ENTH1	EHI_006710	24.5638	24.6595	24.5285	24.7594	24.7492	24.7594	24.8811	24.8093	24.8858	0.0118679	0.0724787	0.172046	1.12666	EHI_006710	0.00403877	0.0260422	0.274784	1.20981	EHI_006710	0.0146907	0.0546096	0.102738	1.07381	EHI_006710	0.00101616	0.00696786	WT +indole_WT;AI_WT	13	-3.06831	2.02864	3.06831		+		AI_WT	+	24800000	26500000	24200000	28400000	28200000	28400000	30900000	29400000	31000000
C4M758	Alpha-NAC protein, putative	C4M758_ENTH1	EHI_083250	28.8415	28.8234	28.8474	29.0243	29.0813	28.9231	29.2007	29.2353	29.2376	0.0212761	0.0979511	0.172157	1.12674	EHI_083250	1.00965e-05	0.000998318	0.387138	1.3078	EHI_083250	0.010832	0.0455241	0.214981	1.16069	EHI_083250	0.000199794	0.00280015	WT +indole_WT;AI_WT;AI_WT +indole	23	-3.79831	-2.41638	3.79831		+	+	AI_WT;AI_WT +indole	+	481000000	475000000	483000000	546000000	568000000	509000000	617000000	632000000	633000000
C4LZN1	Uncharacterized protein	C4LZN1_ENTH1	EHI_175060	24.5638	24.6649	24.5045	24.7077	24.824	24.7234	24.0935	24.0105	24.217	0.0427625	0.142236	0.173932	1.12813	EHI_175060	0.00347099	0.0244186	-0.470757	0.721586	EHI_175060	0.000779705	0.0116123	-0.64469	0.63963	EHI_175060	0.000217518	0.00291607	WT_AI;WT +indole_AI	9	2.92967	3.68245	-3.68245		+	+	AI_WT;AI_WT +indole	+	24800000	26600000	23800000	27400000	29700000	27700000	17900000	16900000	19500000
C4MBF6	Bacterial pre-peptidase c-terminal domain containing protein	C4MBF6_ENTH1	EHI_161650	25.1488	25.2499	25.0854	25.3031	25.3844	25.3204	25.2821	25.3943	25.3376	0.0316813	0.120958	0.174647	1.12869	EHI_161650	0.0378737	0.100168	0.176614	1.13023	EHI_161650	0.963813	0.976976	0.00196711	1.00136	EHI_161650	0.021437	0.0495839	WT +indole_WT;AI_WT	26	-1.49606	1.47626	1.49606					+	37200000	39900000	35600000	41400000	43800000	41900000	40800000	44100000	42400000
C4LYH0	Dolichyl-diphosphooligosaccharide--protein glycosyltransferase subunit 1	C4LYH0_ENTH1	EHI_093790	25.4138	25.5667	25.5105	25.5955	25.6784	25.7415	25.2961	25.3477	25.48	0.0467831	0.148669	0.174793	1.1288	EHI_093790	0.158343	0.26529	-0.122381	0.918671	EHI_093790	0.0126882	0.0500783	-0.297173	0.813845	EHI_093790	0.0126701	0.0346512	WT +indole_AI	27	0	1.97413	-1.97413					+	44700000	49700000	47800000	50700000	53700000	56100000	41200000	42700000	46800000
A0A8U0WQ14	Protein tyrosine phosphatase, putative	A0A8U0WQ14_ENTH1	EHI_049430	24.8717	24.7441	24.7594	24.9043	25.019	24.9803	24.4551	24.4923	24.5225	0.0284332	0.113758	0.176144	1.12986	EHI_049430	0.00251434	0.0202292	-0.301749	0.811268	EHI_049430	0.000253194	0.00751752	-0.477893	0.718026	EHI_049430	0.000132305	0.00226788	WT_AI;WT +indole_AI;WT +indole_WT	16	2.84877	3.95482	-3.95482		+	+	AI_WT;AI_WT +indole	+	30700000	28100000	28400000	31400000	34000000	33100000	23000000	23600000	24100000
C4M472	Deoxycytidine triphosphate deaminase, putative	C4M472_ENTH1	EHI_140240	25.1946	25.3645	25.341	25.4425	25.4457	25.5404	25.2891	25.3273	25.2891	0.0470027	0.148988	0.176169	1.12988	EHI_140240	0.97501	0.985305	0.00182152	1.00126	EHI_140240	0.00723921	0.0351793	-0.174348	0.886168	EHI_140240	0.0223794	0.0510571	WT +indole_WT;WT +indole_AI	9	-1.47776	1.47776	-1.45951			+	AI_WT +indole		38400000	43200000	42500000	45600000	45700000	48800000	41000000	42100000	41000000
C4M3T8	Phospholipid/glycerol acyltransferase domain-containing protein	C4M3T8_ENTH1	EHI_163570	24.7645	24.7338	24.6757	24.8288	24.8717	25.002	24.7286	24.6757	24.824	0.0388801	0.135388	0.176185	1.12989	EHI_163570	0.73842	0.807691	0.0181077	1.01263	EHI_163570	0.0799954	0.165456	-0.158077	0.896219	EHI_163570	0.0463953	0.0855032		13	0	0	0						28500000	27900000	26800000	29800000	30700000	33600000	27800000	26800000	29700000
C4M3N3	Eukaryotic translation initiation factor 3 subunit C N-terminal domain-containing protein	C4M3N3_ENTH1	EHI_140610	26.7895	26.7517	26.6865	26.8504	26.9088	26.9977	26.7895	26.8974	27.019	0.0280255	0.112913	0.176395	1.13006	EHI_140610	0.0937626	0.185426	0.159393	1.11682	EHI_140610	0.839941	0.884956	-0.0170015	0.988285	EHI_140610	0.0793102	0.127641		23	0	0	0						116000000	113000000	108000000	121000000	126000000	134000000	116000000	125000000	136000000
C4LY69	uridine/cytidine kinase	C4LY69_ENTH1	EHI_051730	23.2821	23.3239	23.2961	23.3778	23.4676	23.5869	23.8093	23.654	23.6431	0.0459099	0.147871	0.176757	1.13034	EHI_051730	0.00188241	0.0171016	0.401438	1.32082	EHI_051730	0.0500065	0.11844	0.224681	1.16852	EHI_051730	0.00286419	0.0130373	AI_WT;AI_WT +indole	17	-2.63377	-1.45586	2.63377		+		AI_WT	+	10200000	10500000	10300000	10900000	11600000	12600000	14700000	13200000	13100000
C4M1G5	Rho family GTPase	C4M1G5_ENTH1	EHI_192450	25.433	25.3943	25.3975	25.6012	25.5165	25.6375	25.4892	25.5045	25.7286	0.0095822	0.0655902	0.176804	1.13038	EHI_192450	0.101796	0.197239	0.165812	1.1218	EHI_192450	0.903655	0.932217	-0.0109921	0.99241	EHI_192450	0.0799303	0.128373		7	0	0	0						45300000	44100000	44200000	50900000	48000000	52200000	47100000	47600000	55600000
C4M1U4	Importin alpha, putative	C4M1U4_ENTH1	EHI_027580	21.0359	21.0821	21.0426	21.3045	21.1886	21.2006	21.5915	21.5261	21.343	0.0108657	0.0701851	0.177689	1.13107	EHI_027580	0.00462272	0.0282224	0.433324	1.35034	EHI_027580	0.0369091	0.0959637	0.255634	1.19386	EHI_027580	0.00220013	0.0111727	AI_WT;AI_WT +indole	7	-2.74254	-1.63723	2.74254		+		AI_WT	+	2150000	2220000	2160000	2590000	2390000	2410000	3160000	3020000	2660000
C4LXL7	Histone acetyltransferase type B catalytic subunit	C4LXL7_ENTH1	EHI_073570	23.0156	22.9079	23.0122	23.0674	23.178	23.2258	23.3239	23.1719	23.1673	0.0384391	0.134541	0.17848	1.13169	EHI_073570	0.0177855	0.0609143	0.242425	1.18298	EHI_073570	0.410338	0.521651	0.0639445	1.04532	EHI_073570	0.0216237	0.0498037	AI_WT	9	-1.67975	0	1.67975					+	8480000	7870000	8460000	8790000	9490000	9810000	10500000	9450000	9420000
C4M741	Cortexillin, putative	C4M741_ENTH1	EHI_191900	25.7492	25.8858	25.8118	25.9248	26.0484	26.0105	25.8788	25.9316	26.0526	0.029196	0.115204	0.179007	1.1321	EHI_191900	0.0991504	0.193828	0.138733	1.10094	EHI_191900	0.558151	0.652761	-0.0402737	0.97247	EHI_191900	0.0574818	0.0997925		57	0	0	0						56400000	62000000	58900000	63700000	69400000	67600000	61700000	64000000	69600000
C4M6M1	Vacuolar sorting protein 26, putative	C4M6M1_ENTH1	EHI_147450	21.0156	21.0493	21.0493	21.2477	21.1581	21.2477	21.1765	20.9601	21.0691	0.0048853	0.0514638	0.179783	1.13271	EHI_147450	0.655786	0.740216	0.030503	1.02137	EHI_147450	0.0972807	0.188182	-0.14928	0.9017	EHI_147450	0.0417705	0.0790008	WT +indole_WT	7	-1.33915	1.33915	0						2120000	2170000	2170000	2490000	2340000	2490000	2370000	2040000	2200000
B1N2J7	SKICH domain-containing protein	B1N2J7_ENTH1	EHI_068040	23.3376	23.4298	23.4676	23.4923	23.6431	23.6431	23.1363	23.1426	23.48	0.0460427	0.147909	0.181136	1.13378	EHI_068040	0.256303	0.380684	-0.158693	0.895836	EHI_068040	0.0520621	0.121496	-0.339829	0.790135	EHI_068040	0.0502394	0.0904773	WT +indole_AI	5	0	1.37152	-1.37152						10600000	11300000	11600000	11800000	13100000	13100000	9220000	9260000	11700000
C4LYZ9	D-aminoacyl-tRNA deacylase	C4LYZ9_ENTH1	EHI_118150	23.4425	23.3645	23.3101	23.654	23.48	23.5285	23.8288	23.848	23.7182	0.0479894	0.150866	0.181801	1.1343	EHI_118150	0.00158306	0.0158444	0.425961	1.34347	EHI_118150	0.0206186	0.0664474	0.244159	1.1844	EHI_118150	0.00143224	0.0084451	AI_WT;AI_WT +indole	10	-2.93457	-1.73997	2.93457		+		AI_WT	+	11400000	10800000	10400000	13200000	11700000	12100000	14900000	15100000	13800000
C4LWS5	Alanine--tRNA ligase	C4LWS5_ENTH1	EHI_198790	26.019	26.0833	26.0212	26.1642	26.2463	26.2589	26.3828	26.3778	26.425	0.00750335	0.060428	0.181954	1.13442	EHI_198790	0.00016512	0.00553578	0.354034	1.27813	EHI_198790	0.00662063	0.0332996	0.17208	1.12668	EHI_198790	0.000104607	0.00203521	WT +indole_WT;AI_WT;AI_WT +indole	77	-4.08519	2.50099	4.08519		+	+	AI_WT;AI_WT +indole	+	68000000	71100000	68100000	75200000	79600000	80300000	87500000	87200000	90100000
C4M2T0	Tubulin-tyrosine ligase family protein	C4M2T0_ENTH1	EHI_076890	23.4298	23.5165	23.48	23.654	23.632	23.6865	24.0105	23.9316	23.7492	0.00358768	0.0452698	0.182048	1.13449	EHI_076890	0.00659619	0.0347738	0.421641	1.33945	EHI_076890	0.0386474	0.0990838	0.239594	1.18066	EHI_076890	0.00236123	0.0116575	AI_WT;AI_WT +indole	22	-2.71677	-1.54785	2.71677	+	+		AI_WT;WT +indole_WT	+	11300000	12000000	11700000	13200000	13000000	13500000	16900000	16000000	14100000
C4LTU5	Leucine rich repeat / protein phosphatase 2C domain containing protein	C4LTU5_ENTH1	EHI_050750	18.4854	18.4004	18.4815	18.7106	18.5915	18.6132	18.2419	18.2326	18.3709	0.016429	0.0835466	0.18268	1.13499	EHI_050750	0.0296226	0.0853619	-0.17397	0.8864	EHI_050750	0.00349069	0.0240481	-0.35665	0.780976	EHI_050750	0.00149072	0.00863799	WT_AI;WT +indole_AI;WT +indole_WT	3	-1.52381	2.9251	-2.9251			+	AI_WT +indole	+	367000	346000	366000	429000	395000	401000	310000	308000	339000
C4M4V6	Dolichyl-diphosphooligosaccharide--protein glycosyltransferase 48 kDa subunit	C4M4V6_ENTH1	EHI_028900	25.0148	24.989	25.0062	25.1908	25.1174	25.2535	24.895	25.0526	25.0609	0.0100843	0.0674763	0.183909	1.13596	EHI_028900	0.992805	0.995643	-0.000522614	0.999638	EHI_028900	0.0506984	0.119465	-0.184432	0.879996	EHI_028900	0.0232223	0.0520808	WT +indole_AI;WT +indole_WT	22	-1.45116	1.45612	-1.45612						33900000	33300000	33700000	38300000	36400000	40000000	31200000	34800000	35000000
C4LSY6	Cullin, putative	C4LSY6_ENTH1	EHI_148160	24.5285	24.5345	24.4738	24.6811	24.7338	24.6757	24.7389	24.6865	24.7645	0.00230861	0.0386354	0.184603	1.1365	EHI_148160	0.00191291	0.0172027	0.217685	1.16287	EHI_148160	0.324798	0.441572	0.0330817	1.0232	EHI_148160	0.000567623	0.00491793	WT +indole_WT;AI_WT	30	-3.16872	2.78358	3.16872	+	+		AI_WT;WT +indole_WT	+	24200000	24300000	23300000	26900000	27900000	26800000	28000000	27000000	28500000
C4M8N6	ATP-dependent helicase, putative	C4M8N6_ENTH1	EHI_077640	23.391	23.417	23.4425	23.5754	23.6209	23.6096	23.8191	23.8385	23.9043	0.000786901	0.0238908	0.185136	1.13692	EHI_077640	0.000125038	0.00463244	0.437096	1.35388	EHI_077640	0.000988461	0.0130094	0.25196	1.19082	EHI_077640	1.03508e-05	0.000502396	WT +indole_WT;AI_WT;AI_WT +indole	34	-5.10849	-3.69938	5.10849	+	+	+	AI_WT;AI_WT +indole;WT +indole_WT	+	11000000	11200000	11400000	12500000	12900000	12800000	14800000	15000000	15700000
A0A8U0WPC3	Uncharacterized protein	A0A8U0WPC3_ENTH1	EHI_170450	23.976	24.0443	23.9043	24.0772	24.1719	24.2317	23.8858	24.002	24.2821	0.0373944	0.132525	0.185442	1.13717	EHI_170450	0.546809	0.648269	0.0817655	1.05831	EHI_170450	0.456562	0.563599	-0.103676	0.930658	EHI_170450	0.299972	0.368452		8	0	0	0						16500000	17300000	15700000	17700000	18900000	19700000	15500000	16800000	20400000
C4LVX3	Nicastrin	C4LVX3_ENTH1	EHI_125870	24.5869	24.5754	24.5696	24.6865	24.7182	24.8858	24.4105	24.4425	24.6486	0.0399353	0.137602	0.186133	1.13771	EHI_125870	0.362394	0.487881	-0.076786	0.948168	EHI_125870	0.0533244	0.123823	-0.262919	0.8334	EHI_125870	0.0392679	0.0753493	WT +indole_AI	27	0	1.43369	-1.43369						25200000	25000000	24900000	27000000	27600000	31000000	22300000	22800000	26300000
C4M807	MIF4G domain-containing protein	C4M807_ENTH1	EHI_143610	23.7796	23.632	23.6431	23.8191	23.8764	23.9225	23.5522	23.4551	23.5869	0.0286227	0.114151	0.187803	1.13903	EHI_143610	0.0676615	0.147456	-0.153477	0.899081	EHI_143610	0.00231996	0.0202206	-0.34128	0.789341	EHI_143610	0.00266357	0.0125234	WT +indole_AI;WT +indole_WT	31	-1.45206	2.66717	-2.66717			+	AI_WT +indole	+	14400000	13000000	13100000	14800000	15400000	15900000	12300000	11500000	12600000
C4M6K0	Splicing factor Prp8, putative	C4M6K0_ENTH1	EHI_060350	24.275	24.2317	24.3444	24.4362	24.4738	24.5045	24.3444	24.4614	24.3307	0.00801617	0.0618794	0.187819	1.13904	EHI_060350	0.146329	0.250181	0.0951538	1.06818	EHI_060350	0.113804	0.207993	-0.0926647	0.937789	EHI_060350	0.0186885	0.0447722	WT +indole_WT	45	-1.81259	1.81259	0					+	20300000	19700000	21300000	22700000	23300000	23800000	21300000	23100000	21100000
C4M7I9	WD domain containing protein	C4M7I9_ENTH1	EHI_023870	23.867	23.9134	23.7796	24.019	24.0772	24.0275	24.2096	24.2679	24.0854	0.0121965	0.0735037	0.187918	1.13912	EHI_023870	0.00739087	0.0372104	0.334255	1.26073	EHI_023870	0.0615363	0.137605	0.146337	1.10676	EHI_023870	0.00305484	0.0136213	WT +indole_WT;AI_WT	20	-2.60506	1.44144	2.60506		+		AI_WT	+	15300000	15800000	14400000	17000000	17700000	17100000	19400000	20200000	17800000
C4M044	Uncharacterized protein	C4M044_ENTH1	EHI_021290	24.7745	24.8044	24.9271	24.945	25.0275	25.0975	24.7129	24.6153	24.8336	0.0428357	0.142314	0.188002	1.13918	EHI_021290	0.217829	0.33592	-0.114721	0.923561	EHI_021290	0.0170865	0.0595253	-0.302722	0.810721	EHI_021290	0.0171061	0.0424187	WT +indole_AI	24	0	1.8328	-1.8328					+	28700000	29300000	31900000	32300000	34200000	35900000	27500000	25700000	29900000
C4M474	Copine, putative	C4M474_ENTH1	EHI_140260	24.4488	24.5812	24.5045	24.7594	24.6264	24.7129	24.5285	24.3444	24.654	0.0262849	0.109354	0.188093	1.13926	EHI_140260	0.980573	0.987905	-0.00253296	0.998246	EHI_140260	0.123651	0.219199	-0.190626	0.876225	EHI_140260	0.11125	0.166874		15	0	0	0						22900000	25100000	23800000	28400000	25900000	27500000	24200000	21300000	26400000
C4M8E9	Aminopeptidase, putative	C4M8E9_ENTH1	EHI_115380	23.9225	23.9584	23.976	24.1174	24.141	24.1642	23.9134	23.9406	24.0359	0.000809188	0.0238908	0.18861	1.13967	EHI_115380	0.798383	0.853963	0.0110099	1.00766	EHI_115380	0.010874	0.0456173	-0.1776	0.884173	EHI_115380	0.00268575	0.0125848	WT +indole_WT;WT +indole_AI	29	-2.4096	2.4096	-2.27905	+		+	AI_WT +indole;WT +indole_WT	+	15900000	16300000	16500000	18200000	18500000	18800000	15800000	16100000	17200000
C4M1Z8	Leucine rich repeat and phosphatase domain containing protein	C4M1Z8_ENTH1	EHI_165170	22.9933	23.0723	22.976	23.2036	23.1519	23.2521	23.4676	23.4425	23.4425	0.0103875	0.0684505	0.188629	1.13968	EHI_165170	0.000143549	0.00508544	0.437008	1.35379	EHI_165170	0.00117679	0.0139638	0.248379	1.18787	EHI_165170	4.60329e-05	0.00122052	WT +indole_WT;AI_WT;AI_WT +indole	7	-4.43675	-3.05149	4.43675		+	+	AI_WT;AI_WT +indole	+	8350000	8820000	8250000	9660000	9320000	9990000	11600000	11400000	11400000
C4M2K2	Small-subunit processome Utp12 domain-containing protein	C4M2K2_ENTH1	EHI_054840	24.604	24.5463	24.4362	24.6971	24.7695	24.6865	24.6703	24.7286	24.7024	0.027523	0.111887	0.18887	1.13987	EHI_054840	0.0299648	0.0859291	0.171618	1.12632	EHI_054840	0.608151	0.695819	-0.017252	0.988113	EHI_054840	0.0133152	0.0359673	AI_WT;WT +indole_WT	18	-1.76398	1.76398	1.58402					+	25500000	24500000	22700000	27200000	28600000	27000000	26700000	27800000	27300000
C4LZ01	Cullin, putative	C4LZ01_ENTH1	EHI_118180	25.0772	25.1871	25.1449	25.3135	25.2996	25.3679	25.7208	25.7594	25.6784	0.00752002	0.060428	0.190605	1.14124	EHI_118180	0.000124057	0.00463244	0.583117	1.49808	EHI_118180	0.000232803	0.00728816	0.392512	1.31268	EHI_118180	1.08781e-05	0.000504846	WT +indole_WT;AI_WT;AI_WT +indole	52	-5.04283	-4.02265	5.04283		+	+	AI_WT;AI_WT +indole	+	35400000	38200000	37100000	41700000	41300000	43300000	55300000	56800000	53700000
C4M1D2	WD domain containing protein	C4M1D2_ENTH1	EHI_170100	23.5638	23.632	23.6649	23.7995	23.895	23.7389	23.7594	23.895	23.9225	0.0245873	0.105937	0.190888	1.14147	EHI_170100	0.0151369	0.0558115	0.238729	1.17995	EHI_170100	0.51983	0.618954	0.0478408	1.03372	EHI_170100	0.01681	0.0419432	WT +indole_WT;AI_WT	12	-1.74944	1.34676	1.74944					+	12400000	13000000	13300000	14600000	15600000	14000000	14200000	15600000	15900000
C4LT65	Heat shock protein 70, putative	C4LT65_ENTH1	EHI_148990	25.4488	25.3975	25.4362	25.5783	25.6676	25.6125	25.6595	25.6153	25.5667	0.0031615	0.0433456	0.19194	1.1423	EHI_148990	0.00381832	0.0254917	0.186306	1.13785	EHI_148990	0.887388	0.921388	-0.00563367	0.996103	EHI_148990	0.00174418	0.00974104	AI_WT;WT +indole_WT	41	-2.56208	2.56208	2.49571	+	+		AI_WT;WT +indole_WT	+	45800000	44200000	45400000	50100000	53300000	51300000	53000000	51400000	49700000
C4LWF0	Saposin B-type domain-containing protein	C4LWF0_ENTH1	EHI_096370	24.5869	24.5983	24.4105	24.7846	24.6918	24.6971	24.4551	24.3844	24.5638	0.0469009	0.148768	0.192558	1.14279	EHI_096370	0.468238	0.581688	-0.0641301	0.956522	EHI_096370	0.013032	0.0509259	-0.256688	0.837007	EHI_096370	0.0246198	0.0542907	WT +indole_AI	25	0	1.61556	-1.61556						25200000	25400000	22300000	28900000	27100000	27200000	23000000	21900000	24800000
B1N3X0	TLDc domain-containing protein	B1N3X0_ENTH1	EHI_125330	23.5638	23.5983	23.6649	23.8385	23.8288	23.7389	23.2821	23.2258	23.5638	0.0112762	0.0706571	0.193036	1.14317	EHI_125330	0.0814495	0.167869	-0.251787	0.839856	EHI_125330	0.0152091	0.0557334	-0.444822	0.734675	EHI_125330	0.00859728	0.026428	WT +indole_AI	8	0	2.14967	-2.14967					+	12400000	12700000	13300000	15000000	14900000	14000000	10200000	9810000	12400000
C4M3A8	Inositol-1-monophosphatase	C4M3A8_ENTH1	EHI_175410	24.4234	24.4676	24.5754	24.632	24.6811	24.7338	24.6595	24.6595	24.4041	0.0229202	0.101427	0.193468	1.14351	EHI_175410	0.424985	0.53948	0.0855223	1.06107	EHI_175410	0.296887	0.413396	-0.107946	0.927908	EHI_175410	0.139967	0.199071		13	0	0	0						22500000	23200000	25000000	26000000	26900000	27900000	26500000	26500000	22200000
C4LZA4	Uncharacterized protein	C4LZA4_ENTH1	EHI_000530	25.2714	25.3273	25.2891	25.4457	25.5105	25.5135	25.1527	25.1604	25.2133	0.00215935	0.0379996	0.193955	1.1439	EHI_000530	0.00875297	0.0406335	-0.12051	0.919862	EHI_000530	0.000421086	0.00910039	-0.314465	0.804149	EHI_000530	7.81426e-05	0.00171579	WT_AI;WT +indole_AI;WT +indole_WT	18	-3.01403	4.19024	-4.19024	+	+	+	AI_WT;AI_WT +indole;WT +indole_WT	+	40500000	42100000	41000000	45700000	47800000	47900000	37300000	37500000	38900000
C4M0W6	UDP-glucose:glycoprotein glucosyltransferase, putative	C4M0W6_ENTH1	EHI_015280	25.6971	25.6944	25.6891	25.8647	25.8741	25.9271	25.767	25.7568	25.7619	0.000568019	0.0213845	0.195043	1.14476	EHI_015280	5.33395e-05	0.00281657	0.06836	1.04852	EHI_015280	0.00297145	0.0224773	-0.126683	0.915935	EHI_015280	5.66156e-05	0.00138859	AI_WT;WT +indole_WT;WT +indole_AI	66	-4.31671	4.31671	-3.25559	+	+	+	AI_WT;AI_WT +indole;WT +indole_WT	+	54400000	54300000	54100000	61100000	61500000	63800000	57100000	56700000	56900000
C4M0C2	Type A flavoprotein, putative	C4M0C2_ENTH1	EHI_064530	24.5345	24.632	24.5696	24.7492	24.8288	24.7441	24.3376	24.2821	24.4234	0.00784224	0.0613619	0.195321	1.14498	EHI_064530	0.00990809	0.0433916	-0.231018	0.852033	EHI_064530	0.000993444	0.0130094	-0.426339	0.744148	EHI_064530	0.000297198	0.00334615	WT_AI;WT +indole_AI;WT +indole_WT	16	2.2128	3.62724	-3.62724		+	+	AI_WT;AI_WT +indole	+	24300000	26000000	24900000	28200000	29800000	28100000	21200000	20400000	22500000
C4LZ19	T-cell immunomodulatory protein	C4LZ19_ENTH1	EHI_009410	24.6431	24.6486	24.5522	24.7695	24.7846	24.8764	24.5225	24.5404	24.5463	0.012905	0.0741204	0.195576	1.14518	EHI_009410	0.0713026	0.153282	-0.0781968	0.947241	EHI_009410	0.00131588	0.0146272	-0.273773	0.827153	EHI_009410	0.000922382	0.00650726	WT +indole_AI;WT +indole_WT	14	-2.30356	3.06516	-3.06516			+	AI_WT +indole	+	26200000	26300000	24600000	28600000	28900000	30800000	24100000	24400000	24500000
C4M3T2	Exosome complex exonuclease RRP4, putative	C4M3T2_ENTH1	EHI_163510	23.5522	23.7594	23.7286	23.8385	23.867	23.9225	23.9316	23.9933	24.002	0.0470912	0.149165	0.195962	1.14549	EHI_163510	0.0123466	0.0498861	0.295582	1.22738	EHI_163510	0.0398224	0.100971	0.0996202	1.07149	EHI_163510	0.00674446	0.022454	WT +indole_WT;AI_WT	11	-2.22554	1.42709	2.22554		+		AI_WT	+	12300000	14200000	13900000	15000000	15300000	15900000	16000000	16700000	16800000
A0A8U0WPY7	Wntless-like transmembrane domain-containing protein	A0A8U0WPY7_ENTH1	EHI_025100	25.8881	25.9428	25.9088	26.0296	26.1449	26.1546	25.9157	25.9912	26.1055	0.0104364	0.0684778	0.196462	1.14588	EHI_025100	0.188685	0.302028	0.0908826	1.06502	EHI_025100	0.196692	0.304504	-0.105579	0.929432	EHI_025100	0.0382126	0.0737727	WT +indole_WT	13	-1.49322	1.49322	0						62100000	64500000	63000000	68500000	74200000	74700000	63300000	66700000	72200000
C4LWT4	Proliferating-cell nucleolar antigen p120, putative	C4LWT4_ENTH1	EHI_198880	24.848	24.7846	24.7796	25.002	24.9584	25.0443	24.848	24.8904	24.848	0.00399839	0.0477003	0.197473	1.14669	EHI_198880	0.0906267	0.180938	0.058108	1.0411	EHI_198880	0.00813976	0.0378139	-0.139365	0.907919	EHI_198880	0.00140835	0.00834727	WT +indole_WT;WT +indole_AI	20	-2.88639	2.88639	-2.11537	+		+	AI_WT +indole;WT +indole_WT	+	30200000	28900000	28800000	33600000	32600000	34600000	30200000	31100000	30200000
C4M856	Glutamate-rich WD repeat-containing protein 1	C4M856_ENTH1	EHI_052160	25.1174	25.1015	25.0317	25.228	25.3511	25.2643	25.2785	25.2317	25.2821	0.011789	0.072292	0.197591	1.14678	EHI_052160	0.00429195	0.027125	0.18055	1.13332	EHI_052160	0.691738	0.768036	-0.0170415	0.988257	EHI_052160	0.00412544	0.0163142	AI_WT;WT +indole_WT	17	-2.25506	2.25506	2.06525		+		AI_WT	+	36400000	36000000	34300000	39300000	42800000	40300000	40700000	39400000	40800000
C4LZC4	Homologous-pairing protein 2 homolog	C4LZC4_ENTH1	EHI_000750	21.9243	21.8576	21.8346	22.0224	22.002	22.1856	21.928	22.019	21.8651	0.036584	0.131069	0.197809	1.14696	EHI_000750	0.279351	0.405863	0.0652059	1.04623	EHI_000750	0.144631	0.243985	-0.132603	0.912184	EHI_000750	0.0527032	0.0936472	WT +indole_WT	9	-1.31973	1.31973	0						3980000	3800000	3740000	4260000	4200000	4770000	3990000	4250000	3820000
C4M1U3	Thioredoxin, putative	C4M1U3_ENTH1	EHI_027550	25.9628	25.989	26.0935	26.2243	26.2517	26.1642	26.2535	26.3444	26.4785	0.0140091	0.0774807	0.198336	1.14737	EHI_027550	0.0109162	0.0461777	0.343682	1.26899	EHI_027550	0.107397	0.199982	0.145346	1.106	EHI_027550	0.00582349	0.0203117	AI_WT	28	-2.3188	0	2.3188		+		AI_WT	+	65400000	66600000	71600000	78400000	79900000	75200000	80000000	85200000	93500000
C4LYD4	FG-GAP repeat-containing protein	C4LYD4_ENTH1	EHI_007970	25.4073	25.4105	25.3477	25.5638	25.5463	25.6513	25.4614	25.4923	25.5667	0.00661933	0.0574037	0.198613	1.14759	EHI_007970	0.0339437	0.0932083	0.11828	1.08544	EHI_007970	0.149356	0.249397	-0.0803337	0.945839	EHI_007970	0.00764966	0.0245119	WT +indole_WT	28	-2.19442	2.19442	0					+	44500000	44600000	42700000	49600000	49000000	52700000	46200000	47200000	49700000
C4LVM0	Dolichyl-diphosphooligosaccharide--protein glycosyltransferase subunit OST2	C4LVM0_ENTH1	EHI_103780	26.1115	26.2317	26.1927	26.2979	26.3528	26.4815	26.3014	26.3083	26.3101	0.0376091	0.132774	0.19878	1.14773	EHI_103780	0.0226813	0.0713517	0.127973	1.09276	EHI_103780	0.263633	0.379612	-0.0708071	0.952105	EHI_103780	0.0253638	0.055328	WT +indole_WT	3	-1.6517	1.6517	0						72500000	78800000	76700000	82500000	85700000	93700000	82700000	83100000	83200000
C4LYU3	Acyl-CoA synthetase, putative	C4LYU3_ENTH1	EHI_010560	26.4862	26.5522	26.515	26.7645	26.726	26.6595	26.3828	26.4583	26.4723	0.0053101	0.0523375	0.198863	1.14779	EHI_010560	0.0766214	0.161245	-0.0800063	0.946054	EHI_010560	0.00252688	0.020939	-0.27887	0.824237	EHI_010560	0.000766706	0.00585769	WT +indole_AI;WT +indole_WT	57	-2.37424	3.14636	-3.14636			+	AI_WT +indole	+	94000000	98400000	95900000	114000000	111000000	106000000	87500000	92200000	93100000
C4MB71	19S cap proteasome S2 subunit	C4MB71_ENTH1	EHI_198010	25.5983	25.6431	25.604	25.7543	25.867	25.8215	25.9738	25.902	25.9406	0.0050286	0.0518675	0.199158	1.14803	EHI_198010	0.000207553	0.00588719	0.323638	1.25148	EHI_198010	0.0325529	0.0885392	0.124479	1.09011	EHI_198010	0.000215782	0.00290927	WT +indole_WT;AI_WT;AI_WT +indole	45	-3.74812	2.59924	3.74812		+		AI_WT	+	50800000	52400000	51000000	56600000	61200000	59300000	65900000	62700000	64400000
C4LVQ0	60S acidic ribosomal protein P2, putative	C4LVQ0_ENTH1	EHI_186830	23.0493	23.2521	23.2463	23.391	23.3511	23.4041	23.4676	23.3778	23.0325	0.0436095	0.143435	0.199528	1.14832	EHI_186830	0.499268	0.607945	0.110137	1.07933	EHI_186830	0.539987	0.636043	-0.0893904	0.93992	EHI_186830	0.329203	0.397181		4	0	0	0						8680000	9990000	9950000	11000000	10700000	11100000	11600000	10900000	8580000
C4LUZ3	Transcription elongation factor spt6	C4LUZ3_ENTH1	EHI_092290	24.3031	24.1642	24.1253	24.3578	24.4234	24.4105	24.217	24.0935	24.0935	0.0256124	0.108014	0.1997	1.14846	EHI_092290	0.406276	0.523249	-0.0629374	0.957313	EHI_092290	0.00458025	0.0274804	-0.262637	0.833563	EHI_092290	0.00931004	0.0280763	WT +indole_AI;WT +indole_WT	44	-1.50443	2.03102	-2.03102			+	AI_WT +indole	+	20700000	18800000	18300000	21500000	22500000	22300000	19500000	17900000	17900000
C4M2K1	Calcium-transporting ATPase	C4M2K1_ENTH1	EHI_054830	26.7771	26.8623	26.8974	26.9977	27.0084	27.1312	27.0505	27.189	27.1984	0.0229933	0.101427	0.200188	1.14885	EHI_054830	0.00731182	0.0369532	0.300368	1.23146	EHI_054830	0.193622	0.300725	0.10018	1.07191	EHI_054830	0.00658839	0.0220778	WT +indole_WT;AI_WT	61	-2.2342	1.44329	2.2342		+		AI_WT	+	115000000	122000000	125000000	134000000	135000000	147000000	139000000	153000000	154000000
C4M0F6	CUE domain-containing protein	C4M0F6_ENTH1	EHI_006830	24.002	24.0443	24.0935	24.1871	24.2021	24.3511	24.3239	24.4425	24.3444	0.0269448	0.110314	0.200196	1.14885	EHI_006830	0.00200631	0.017691	0.323694	1.25153	EHI_006830	0.125379	0.220719	0.123498	1.08937	EHI_006830	0.0035074	0.0146226	WT +indole_WT;AI_WT	17	-2.52952	1.5508	2.52952		+		AI_WT	+	16800000	17300000	17900000	19100000	19300000	21400000	21000000	22800000	21300000
C4M114	Importin alpha, putative	C4M114_ENTH1	EHI_105090	20.3538	20.343	20.5356	20.6186	20.6628	20.5545	21.0088	20.9882	20.953	0.0452125	0.14655	0.201148	1.14961	EHI_105090	0.00089396	0.0126727	0.572525	1.48712	EHI_105090	0.000466309	0.00916637	0.371377	1.29359	EHI_105090	0.000191279	0.00273061	WT +indole_WT;AI_WT;AI_WT +indole	9	-3.78654	-2.75417	3.78654		+	+	AI_WT;AI_WT +indole	+	1340000	1330000	1520000	1610000	1660000	1540000	2110000	2080000	2030000
A0A8U0WQ28	Protein kinase, putative	A0A8U0WQ28_ENTH1	EHI_004790	24.895	24.9977	24.8764	25.1015	25.1719	25.1015	25.6292	25.5898	25.5609	0.0104355	0.0684778	0.201914	1.15022	EHI_004790	9.51041e-05	0.00419696	0.67027	1.59137	EHI_004790	0.00010765	0.00552188	0.468355	1.38353	EHI_004790	7.52505e-06	0.000418048	WT +indole_WT;AI_WT;AI_WT +indole	12	-5.19679	-4.25774	5.19679		+	+	AI_WT;AI_WT +indole	+	31200000	33500000	30800000	36000000	37800000	36000000	51900000	50500000	49500000
C4LV74	Endoplasmic reticulum-Golgi intermediate compartment protein 3	C4LV74_ENTH1	EHI_182970	24.4614	24.3778	24.3778	24.5926	24.6375	24.5983	24.7129	24.7182	24.4488	0.00284618	0.0413519	0.203822	1.15175	EHI_182970	0.0766929	0.161248	0.220966	1.16551	EHI_182970	0.858246	0.898669	0.0171439	1.01195	EHI_182970	0.0507213	0.0909315		19	0	0	0	+			WT +indole_WT		23100000	21800000	21800000	25300000	26100000	25400000	27500000	27600000	22900000
C4M4A2;C4MAW8	Proteasome subunit alpha type	C4M4A2_ENTH1;C4MAW8_ENTH1	EHI_029210;EHI_098060	26.3662	26.4266	26.4362	26.5225	26.6595	26.6595	26.4567	26.6458	26.8623	0.0157103	0.081534	0.204165	1.15202	EHI_029210;EHI_098060	0.108764	0.206047	0.245269	1.18531	EHI_029210;EHI_098060	0.760168	0.824292	0.041104	1.0289	EHI_029210;EHI_098060	0.114574	0.170323		10	0	0	0						86500000	90200000	90800000	96400000	106000000	106000000	92100000	105000000	122000000
C4M1V2	Serine/threonine-protein phosphatase 4 regulatory subunit 3-like central domain-containing protein	C4M1V2_ENTH1	EHI_027660	19.4972	19.5526	19.4716	19.6988	19.7073	19.7307	19.9287	19.5375	19.7699	0.00134465	0.0306371	0.205107	1.15277	EHI_027660	0.10936	0.206541	0.238249	1.17956	EHI_027660	0.785674	0.844981	0.0331421	1.02324	EHI_027660	0.0904184	0.141349		6	0	0	0	+			WT +indole_WT		740000	769000	727000	851000	856000	870000	998000	761000	894000
C4M6P0	leucine--tRNA ligase	C4M6P0_ENTH1	EHI_161970	25.4583	25.5105	25.452	25.6237	25.7208	25.6918	26.1565	26.1352	26.2188	0.00390343	0.0471489	0.205155	1.15281	EHI_161970	2.38445e-05	0.00173876	0.696584	1.62066	EHI_161970	0.000210216	0.00701026	0.491429	1.40584	EHI_161970	2.66835e-06	0.000198448	WT +indole_WT;AI_WT;AI_WT +indole	72	-5.64403	-4.72744	5.64403	+	+	+	AI_WT;AI_WT +indole;WT +indole_WT	+	46100000	47800000	45900000	51700000	55300000	54200000	74800000	73700000	78100000
A0A8U0WP69	Coatomer subunit delta	A0A8U0WP69_ENTH1	EHI_126990	25.6431	25.7895	25.7338	25.8974	25.9539	25.9316	25.8694	25.7155	25.797	0.0108889	0.0701851	0.205495	1.15308	EHI_126990	0.308348	0.435405	0.0718511	1.05106	EHI_126990	0.0478009	0.115293	-0.133643	0.911527	EHI_126990	0.020165	0.0472672	WT +indole_WT	21	-1.75032	1.75032	0					+	52400000	58000000	55800000	62500000	65000000	64000000	61300000	55100000	58300000
C4LWC1	TLDc domain-containing protein	C4LWC1_ENTH1	EHI_155720	26.9539	26.9539	26.9869	27.1115	27.1115	27.2891	27.0296	27.0505	26.9316	0.0268521	0.110314	0.205784	1.15331	EHI_155720	0.365939	0.490952	0.0389856	1.02739	EHI_155720	0.0747637	0.157682	-0.166798	0.890817	EHI_155720	0.0253615	0.055328	WT +indole_WT	19	-1.56536	1.56536	0						130000000	130000000	133000000	145000000	145000000	164000000	137000000	139000000	128000000
A0A8U0WPM9	Dipeptidyl-peptidase, putative	A0A8U0WPM9_ENTH1	EHI_136440	24.9803	24.9271	24.918	25.1488	25.0772	25.217	25.0443	25.0275	25.1332	0.01005	0.0674763	0.205885	1.15339	EHI_136440	0.0294239	0.0850795	0.126534	1.09167	EHI_136440	0.201651	0.309953	-0.0793508	0.946483	EHI_136440	0.0109781	0.0314098	WT +indole_WT	27	-2.03007	2.03007	0					+	33100000	31900000	31700000	37200000	35400000	39000000	34600000	34200000	36800000
C4M7Y2	Eukaryotic translation elongation factor 1 gamma, putative	C4M7Y2_ENTH1	EHI_119540	30.362	30.4532	30.362	30.5481	30.6713	30.5754	30.5664	30.6544	30.846	0.012897	0.0741204	0.205893	1.1534	EHI_119540	0.0280082	0.0825334	0.2965	1.22816	EHI_119540	0.373853	0.486621	0.0906067	1.06482	EHI_119540	0.0227667	0.0515606	AI_WT	17	-1.67855	0	1.67855						1380000000	1470000000	1380000000	1570000000	1710000000	1600000000	1590000000	1690000000	1930000000
C4M8E1	Centromere/microtubule binding protein cbf5, putative	C4M8E1_ENTH1	EHI_115300	26.317	26.3135	26.3239	26.5898	26.5898	26.3926	25.792	25.8997	26.1738	0.0351753	0.128019	0.205924	1.15342	EHI_115300	0.0331247	0.0918929	-0.362982	0.777556	EHI_115300	0.012314	0.049064	-0.568906	0.674128	EHI_115300	0.00509384	0.0184612	WT_AI;WT +indole_AI	24	1.46822	2.35888	-2.35888			+	AI_WT +indole	+	83600000	83400000	84000000	101000000	101000000	88100000	58100000	62600000	75700000
C4LY26	Aurora kinase	C4LY26_ENTH1	EHI_177010	24.7796	24.6918	24.7286	24.9088	24.895	25.0148	25.0526	25.0854	24.9628	0.0106246	0.0693162	0.206245	1.15368	EHI_177010	0.00253837	0.0203512	0.300269	1.23137	EHI_177010	0.148731	0.248713	0.0940247	1.06734	EHI_177010	0.00203128	0.0106799	WT +indole_WT;AI_WT	18	-2.73769	1.9275	2.73769		+		AI_WT	+	28800000	27100000	27800000	31500000	31200000	33900000	34800000	35600000	32700000
C4M7B6	Ubiquitin fusion degradation protein, putative	C4M7B6_ENTH1	EHI_055960	22.5892	22.7307	22.7223	22.85	22.9134	22.8987	22.9495	23.0723	23.181	0.0141519	0.07759	0.206636	1.15399	EHI_055960	0.00882641	0.0407729	0.386882	1.30756	EHI_055960	0.060638	0.135926	0.180246	1.13308	EHI_055960	0.00381509	0.015404	AI_WT	12	-2.51155	0	2.51155		+		AI_WT	+	6310000	6960000	6920000	7560000	7900000	7820000	8100000	8820000	9510000
C4M4C1	Ras GTPase-activating protein, putative	C4M4C1_ENTH1	EHI_156210	23.6096	23.6096	23.5638	23.7695	23.7594	23.8764	23.7286	23.6757	23.7492	0.00684072	0.0577929	0.207403	1.15461	EHI_156210	0.00982255	0.0432415	0.123462	1.08935	EHI_156210	0.124981	0.220453	-0.0839411	0.943477	EHI_156210	0.00429909	0.0166721	AI_WT;WT +indole_WT	13	-2.44753	2.44753	1.41796		+		AI_WT	+	12800000	12800000	12400000	14300000	14200000	15400000	13900000	13400000	14100000
C4M5E7	Long-chain-fatty-acid--CoA ligase, putative	C4M5E7_ENTH1	EHI_132030	24.275	24.4041	24.239	24.5225	24.5463	24.4738	24.5105	24.5754	24.48	0.0187297	0.0897969	0.208202	1.15525	EHI_132030	0.0198101	0.0656146	0.215969	1.16148	EHI_132030	0.836632	0.882678	0.00776736	1.0054	EHI_132030	0.00802763	0.0252493	WT +indole_WT;AI_WT	23	-1.92575	1.85287	1.92575					+	20300000	22200000	19800000	24100000	24500000	23300000	23900000	25000000	23400000
C4M5W4	RNA recognition motif domain containing protein	C4M5W4_ENTH1	EHI_026440	26.0975	26.0854	25.989	26.3239	26.2909	26.1833	25.9694	25.8834	26.0854	0.018714	0.0897969	0.208726	1.15567	EHI_026440	0.314832	0.441116	-0.077891	0.947442	EHI_026440	0.0166067	0.0590149	-0.286617	0.819822	EHI_026440	0.011499	0.0323501	WT +indole_AI;WT +indole_WT	12	-1.3683	1.95906	-1.95906					+	71800000	71200000	66600000	84000000	82100000	76200000	65700000	61900000	71200000
C4M986	DEAD/DEAH box helicase, putative	C4M986_ENTH1	EHI_119920	23.3778	23.4298	23.391	23.5638	23.6757	23.5869	24.0609	24.019	24.1253	0.00505865	0.0519785	0.209281	1.15611	EHI_119920	4.23802e-05	0.00248067	0.668859	1.58982	EHI_119920	0.000565749	0.0100524	0.459579	1.37514	EHI_119920	7.74549e-06	0.000425172	WT +indole_WT;AI_WT;AI_WT +indole	28	-5.19121	-4.21036	5.19121		+	+	AI_WT;AI_WT +indole	+	10900000	11300000	11000000	12400000	13400000	12600000	17500000	17000000	18300000
A0A8U0WPG2	Rab family GTPase	A0A8U0WPG2_ENTH1	EHI_108610	28.7895	28.8887	28.8234	29.0557	29.066	29.0084	28.7613	28.7129	28.8474	0.00354886	0.0450274	0.209499	1.15629	EHI_108610	0.287566	0.414262	-0.0599677	0.959286	EHI_108610	0.00335251	0.0236993	-0.269467	0.829626	EHI_108610	0.00169321	0.00954678	WT +indole_AI;WT +indole_WT	18	-2.20093	2.7571	-2.7571	+		+	AI_WT +indole;WT +indole_WT	+	464000000	497000000	475000000	558000000	562000000	540000000	455000000	440000000	483000000
C4M2M1	UBA domain-containing protein	C4M2M1_ENTH1	EHI_005860	24.019	23.8764	23.8093	24.0935	24.1253	24.1174	24.1253	24.2961	24.1015	0.0282034	0.113332	0.210487	1.15708	EHI_005860	0.0351015	0.0953051	0.272734	1.2081	EHI_005860	0.372472	0.486621	0.0622476	1.04409	EHI_005860	0.0203567	0.047647	AI_WT	9	-1.68507	0	1.68507					+	17000000	15400000	14700000	17900000	18300000	18200000	18300000	20600000	18000000
C4LXE4	Autophagy-related protein	C4LXE4_ENTH1	EHI_130660	25.3975	25.4892	25.5225	25.5812	25.6944	25.767	25.2021	25.2317	25.4738	0.0325232	0.122844	0.211108	1.15758	EHI_130660	0.149302	0.253471	-0.167227	0.890553	EHI_130660	0.0204342	0.0663642	-0.378335	0.769325	EHI_130660	0.014887	0.0387781	WT +indole_AI	9	0	1.90884	-1.90884					+	44200000	47100000	48200000	50200000	54300000	57100000	38600000	39400000	46600000
C4M6R0	PI3K/PI4K catalytic domain-containing protein	C4M6R0_ENTH1	EHI_088010	23.2961	23.2273	23.155	23.5045	23.417	23.391	23.2229	23.2051	23.1658	0.0165799	0.0838675	0.211344	1.15777	EHI_088010	0.556924	0.65472	-0.0282326	0.980621	EHI_088010	0.00331201	0.0235195	-0.239576	0.846994	EHI_088010	0.00365907	0.014992	WT +indole_AI;WT +indole_WT	16	-2.07016	2.33598	-2.33598			+	AI_WT +indole	+	10300000	9820000	9340000	11900000	11200000	11000000	9790000	9670000	9410000
A0A8U0WPN9	Rab family GTPase	A0A8U0WPN9_ENTH1	EHI_045550	25.1135	25.1055	25.1135	25.2426	25.317	25.4073	25.1757	25.0732	25.2021	0.0113729	0.070845	0.211503	1.15789	EHI_045550	0.372848	0.49345	0.0395095	1.02776	EHI_045550	0.0495462	0.117483	-0.171994	0.887615	EHI_045550	0.012486	0.0343106	WT +indole_WT;WT +indole_AI	10	-1.86766	1.86766	-1.47995					+	36300000	36100000	36300000	39700000	41800000	44500000	37900000	35300000	38600000
[truncated: 3,693 more rows]
