# Supplementary material for: Microbiota-derived indole differentially shapes Entamoeba histolytica physiology and promotes host-compatible colonization
Source: PLoS Negl Trop Dis. 2026 Apr 13;20(4):e0013416. doi: 10.1371/journal.pntd.0013416 (PMC13095123; doi:10.1371/journal.pntd.0013416)
Supplement: S1 Data — (ZIP) [file pntd.0013416.s005.zip]

Archive with 26 entries (25 files):
- S1 data/
- S1 data/Figure 1.xlsx
- S1 data/Figure 2 A.xlsx
- S1 data/Figure 2 B.xlsx
- S1 data/Figure 2 C.xlsx
- S1 data/Figure 2 D.xlsx
- S1 data/Figure 3 A.xlsx
- S1 data/Figure 3 C.xlsx
- S1 data/Figure 4 B.xlsx
- S1 data/Figure 5 B.xlsx
- S1 data/Figure 5 C.xlsx
- S1 data/Figure 5 D.xlsx
- S1 data/Figure 6 A.xlsx
- S1 data/Figure 6 B.xlsx
- S1 data/Figure 6 C.xlsx
- S1 data/Figure 6 D.xlsx
- S1 data/Figure 7 A.xlsx
- S1 data/Figure 7 B.xlsx
- S1 data/Figure S1 C.xlsx
- S1 data/Figure S1.xlsx
- S1 data/Figure S2 B.xlsx
- S1 data/Figure S2 C.xlsx
- S1 data/Figure S2 D.xlsx
- S1 data/Figure S2 E.xlsx
- S1 data/Figure S3 A.xlsx
- S1 data/Figure S3 B.xlsx
