# Supplementary material for: Microbiota-derived indole differentially shapes Entamoeba histolytica physiology and promotes host-compatible colonization
Source: PLoS Negl Trop Dis. 2026 Apr 13;20(4):e0013416. doi: 10.1371/journal.pntd.0013416 (PMC13095123; doi:10.1371/journal.pntd.0013416)
Supplement: S1 Data — (ZIP) [file pntd.0013416.s005.zip › S1 data/Figure 1.xlsx]

## Sheet: Feuil1
	Area under the curve/µg of protein				Area under the curve
WT	2.92225e+06			TYI-S-33 Medium	17521.3
WT	2.35657e+06
WT	3.21716e+06
WT + I	6.16622e+07
WT + I	5.81769e+07
WT + I	6.75603e+07
ADI	2.58445e+07
ADI	3.59249e+07
ADI	3.40483e+07
