# Supplementary material for: Microbiota-derived indole differentially shapes Entamoeba histolytica physiology and promotes host-compatible colonization
Source: PLoS Negl Trop Dis. 2026 Apr 13;20(4):e0013416. doi: 10.1371/journal.pntd.0013416 (PMC13095123; doi:10.1371/journal.pntd.0013416)
Supplement: S1 Data — (ZIP) [file pntd.0013416.s005.zip › S1 data/Figure 2 A.xlsx]

## Sheet: Enrichment
Analysis Type:	PANTHER Overrepresentation Test (Released 20240807)
Annotation Version and Release Date:	PANTHER version 19.0 Released 2024-06-20
Analyzed List:	Client Text Box Input (Entamoeba histolytica)
Reference List:	Entamoeba histolytica (all genes in database)
Test Type:	FISHER
Correction:	NONE
PANTHER Protein Class	Entamoeba histolytica - REFLIST (7959)	Client Text Box Input (87)	Client Text Box Input (expected)	Client Text Box Input (over/under)	Client Text Box Input (fold Enrichment)	Client Text Box Input (raw P-value)
heterotrimeric G-protein (PC00117)	4	1	0.04	+	22.87	0.043
dehydratase (PC00091)	9	2	0.1	+	20.33	0.00405
ribosomal protein (PC00202)	159	14	1.74	+	8.06	1.39e-09
nucleotide kinase (PC00172)	29	2	0.32	+	6.31	0.0396
translational protein (PC00263)	246	15	2.69	+	5.58	5.29e-08
