# Supplementary material for: Microbiota-derived indole differentially shapes Entamoeba histolytica physiology and promotes host-compatible colonization
Source: PLoS Negl Trop Dis. 2026 Apr 13;20(4):e0013416. doi: 10.1371/journal.pntd.0013416 (PMC13095123; doi:10.1371/journal.pntd.0013416)
Supplement: S1 Data — (ZIP) [file pntd.0013416.s005.zip › S1 data/Figure 2 B.xlsx]

## Sheet: Enrichment
Analysis Type:	PANTHER Overrepresentation Test (Released 20240807)
Annotation Version and Release Date:	PANTHER version 19.0 Released 2024-06-20
Analyzed List:	Client Text Box Input (Entamoeba histolytica)
Reference List:	Entamoeba histolytica (all genes in database)
Test Type:	FISHER
Correction:	NONE
PANTHER Protein Class	Entamoeba histolytica - REFLIST (7959)	Client Text Box Input (37)	Client Text Box Input (expected)	Client Text Box Input (over/under)	Client Text Box Input (fold Enrichment)	Client Text Box Input (raw P-value)
DNA glycosylase (PC00010)	4	1	0.02	+	53.78	0.0185
decarboxylase (PC00089)	5	1	0.02	+	43.02	0.023
amylase (PC00048)	10	2	0.05	+	43.02	0.000924
lyase (PC00144)	39	2	0.18	+	11.03	0.014
metabolite interconversion enzyme (PC00262)	649	7	3.02	+	2.32	0.0277
