# Supplementary material for: Microbiota-derived indole differentially shapes Entamoeba histolytica physiology and promotes host-compatible colonization
Source: PLoS Negl Trop Dis. 2026 Apr 13;20(4):e0013416. doi: 10.1371/journal.pntd.0013416 (PMC13095123; doi:10.1371/journal.pntd.0013416)
Supplement: S1 Data — (ZIP) [file pntd.0013416.s005.zip › S1 data/Figure 2 C.xlsx]

## Sheet: Enrichment
Analysis Type:	PANTHER Overrepresentation Test (Released 20240807)
Annotation Version and Release Date:	PANTHER version 19.0 Released 2024-06-20
Analyzed List:	Client Text Box Input (Entamoeba histolytica)
Reference List:	Entamoeba histolytica (all genes in database)
Test Type:	FISHER
Correction:	NONE
PANTHER Protein Class	Entamoeba histolytica - REFLIST (7959)	Client Text Box Input (89)	Client Text Box Input (expected)	Client Text Box Input (over/under)	Client Text Box Input (fold Enrichment)	Client Text Box Input (raw P-value)
ribosomal protein (PC00202)	159	33	1.78	+	18.56	2.77E-34
translational protein (PC00263)	246	33	2.75	+	12	1.02E-27
nucleotide kinase (PC00172)	29	3	0.32	+	9.25	4.00E-03
reductase (PC00198)	21	2	0.23	+	8.52	2.26E-02
oxidoreductase (PC00176)	118	4	1.32	+	3.03	4.28E-02
protein class (PC00000)	3559	57	39.8	+	1.43	2.44E-04
Unclassified (UNCLASSIFIED)	4400	32	49.2	-	0.65	2.44E-04
protein modifying enzyme (PC00260)	762	2	8.52	-	0.23	1.09E-02
