# Supplementary material for: Microbiota-derived indole differentially shapes Entamoeba histolytica physiology and promotes host-compatible colonization
Source: PLoS Negl Trop Dis. 2026 Apr 13;20(4):e0013416. doi: 10.1371/journal.pntd.0013416 (PMC13095123; doi:10.1371/journal.pntd.0013416)
Supplement: S1 Data — (ZIP) [file pntd.0013416.s005.zip › S1 data/Figure 2 D.xlsx]

## Sheet: Enrichment
Analysis Type:	PANTHER Overrepresentation Test (Released 20240807)
Annotation Version and Release Date:	PANTHER version 19.0 Released 2024-06-20
Analyzed List:	Client Text Box Input (Entamoeba histolytica)
Reference List:	Entamoeba histolytica (all genes in database)
Test Type:	FISHER
Correction:	NONE
PANTHER Protein Class	Entamoeba histolytica - REFLIST (7959)	Client Text Box Input (49)	Client Text Box Input (expected)	Client Text Box Input (over/under)	Client Text Box Input (fold Enrichment)	Client Text Box Input (raw P-value)
amylase (PC00048)	10	4	0.06	+	64.97	2.59e-07
decarboxylase (PC00089)	5	1	0.03	+	32.49	0.0304
esterase (PC00097)	6	1	0.04	+	27.07	0.0364
G-protein coupled receptor (PC00021)	8	1	0.05	+	20.3	0.0482
cysteine protease (PC00081)	54	3	0.33	+	9.02	0.00436
lyase (PC00144)	39	2	0.24	+	8.33	0.0238
hydrolase (PC00121)	207	9	1.27	+	7.06	3.81e-06
scaffold/adaptor protein (PC00226)	98	3	0.6	+	4.97	0.0222
metabolite interconversion enzyme (PC00262)	649	13	4	+	3.25	0.000105
