# Supplementary material for: Microbiota-derived indole differentially shapes Entamoeba histolytica physiology and promotes host-compatible colonization
Source: PLoS Negl Trop Dis. 2026 Apr 13;20(4):e0013416. doi: 10.1371/journal.pntd.0013416 (PMC13095123; doi:10.1371/journal.pntd.0013416)
Supplement: S1 Data — (ZIP) [file pntd.0013416.s005.zip › S1 data/Figure 3 A.xlsx]

## Sheet: Feuil1
		Living trophozoites
Control	WT	104
Control	WT	113
Control	WT	120
Control	WT	110
Control	WT	104
Control	WT	107
Control	WT	89
Control	WT	112
Control	WT	87
Control	WT	96
Control	WT + I	89
Control	WT + I	73
Control	WT + I	72
Control	WT + I	84
Control	WT + I	61
Control	WT + I	42
Control	WT + I	48
Control	WT + I	51
Control	WT + I	82
Control	WT + I	71
Control	WT + I	59
Control	WT + I	60
Control	ADI	75
Control	ADI	87
Control	ADI	83
Control	ADI	77
Control	ADI	66
Control	ADI	77
Control	ADI	50
Control	ADI	64
Control	ADI	72
Control	ADI	81
Control	ADI	88
Control	ADI	82
With 2.5 mM of H2O2	WT	55
With 2.5 mM of H2O2	WT	60
With 2.5 mM of H2O2	WT	59
With 2.5 mM of H2O2	WT	70
With 2.5 mM of H2O2	WT	68
With 2.5 mM of H2O2	WT	40
With 2.5 mM of H2O2	WT	46
With 2.5 mM of H2O2	WT	65
With 2.5 mM of H2O2	WT	56
With 2.5 mM of H2O2	WT	55
With 2.5 mM of H2O2	WT	74
With 2.5 mM of H2O2	WT	57
With 2.5 mM of H2O2	WT + I	32
With 2.5 mM of H2O2	WT + I	37
With 2.5 mM of H2O2	WT + I	24
With 2.5 mM of H2O2	WT + I	27
With 2.5 mM of H2O2	WT + I	46
With 2.5 mM of H2O2	WT + I	38
With 2.5 mM of H2O2	WT + I	36
With 2.5 mM of H2O2	WT + I	37
With 2.5 mM of H2O2	WT + I	70
With 2.5 mM of H2O2	WT + I	57
With 2.5 mM of H2O2	WT + I	58
With 2.5 mM of H2O2	WT + I	56
With 2.5 mM of H2O2	ADI	63
With 2.5 mM of H2O2	ADI	101
With 2.5 mM of H2O2	ADI	69
With 2.5 mM of H2O2	ADI	67
With 2.5 mM of H2O2	ADI	60
With 2.5 mM of H2O2	ADI	41
With 2.5 mM of H2O2	ADI	46
With 2.5 mM of H2O2	ADI	46
With 2.5 mM of H2O2	ADI	83
With 2.5 mM of H2O2	ADI	73
With 2.5 mM of H2O2	ADI	97
With 2.5 mM of H2O2	ADI	64
