# Supplementary material for: Microbiota-derived indole differentially shapes Entamoeba histolytica physiology and promotes host-compatible colonization
Source: PLoS Negl Trop Dis. 2026 Apr 13;20(4):e0013416. doi: 10.1371/journal.pntd.0013416 (PMC13095123; doi:10.1371/journal.pntd.0013416)
Supplement: S1 Data — (ZIP) [file pntd.0013416.s005.zip › S1 data/Figure 3 C.xlsx]

## Sheet: Feuil1
	Ratio of Oxidized proteins -H2O2/+H2O2
WT	232
WT	120
WT	157
WT	334
WT + I	168
WT + I	150
WT + I	195
WT + I	312
ADI	135
ADI	146
ADI	128
ADI	212
