# Supplementary material for: Microbiota-derived indole differentially shapes Entamoeba histolytica physiology and promotes host-compatible colonization
Source: PLoS Negl Trop Dis. 2026 Apr 13;20(4):e0013416. doi: 10.1371/journal.pntd.0013416 (PMC13095123; doi:10.1371/journal.pntd.0013416)
Supplement: S1 Data — (ZIP) [file pntd.0013416.s005.zip › S1 data/Figure 4 B.xlsx]

## Sheet: Feuil1
	Ratio newly formed protein band Intensity/overall protein
WT	0.030584
WT	0.038528
WT	0.029846
WT	0.031951
WT + P	0.083934
WT + P	0.082668
WT + P	0.125379
WT + P	0.103117
WT + I	0.030181
WT + I	0.031137
WT + I	0.040162
WT + I	0.033500
WT + I + P	0.079914
WT + I + P	0.088665
WT + I + P	0.099420
WT + I + P	0.044890
ADI	0.028130
ADI	0.024181
ADI	0.064406
ADI	0.044890
ADI + P	0.159647
ADI + P	0.104272
ADI + P	0.143778
ADI + P	0.083357
