# Supplementary material for: Microbiota-derived indole differentially shapes Entamoeba histolytica physiology and promotes host-compatible colonization
Source: PLoS Negl Trop Dis. 2026 Apr 13;20(4):e0013416. doi: 10.1371/journal.pntd.0013416 (PMC13095123; doi:10.1371/journal.pntd.0013416)
Supplement: S1 Data — (ZIP) [file pntd.0013416.s005.zip › S1 data/Figure 5 B.xlsx]

## Sheet: Feuil1
	F-Actin intensity
WT	4121.57
WT	3899.42
WT	3527.9
WT	2285.93
WT	3672.16
WT	4617.65
WT	3051.81
WT	3226.18
WT	3191.71
WT	3917.21
WT	3474.96
WT	3176.75
WT	3080.35
WT	3882.29
WT	5150.14
WT	4449.93
WT	3281.75
WT	4033.06
WT	3554.27
WT	3680.47
WT	3771.18
WT	4436.69
WT	3680.01
WT	3509.14
WT	4018.99
WT	3767.78
WT	3684.87
WT	3916.15
WT	4352.09
WT	5749.29
WT	4075.86
WT	5031.91
WT	3275.08
WT	3646.02
WT	3025.7
WT	3625.32
WT	4351.08
WT	3677.84
WT	3617.8
WT	4022.96
WT	4099.06
WT	3735.32
WT	3927.52
WT	3717.17
WT	3181.7
WT	3069.63
WT	3702.67
WT	3850.08
WT	2804.34
WT	3320.2
WT	3771.22
WT	3289.8
WT	3618.63
WT	5421.18
WT	2784.69
WT	2734.54
WT	4740.31
WT	3993.24
WT	3112.73
WT	3151.68
WT	3770.89
WT	4040.88
WT	3517.69
WT	3526.53
WT	3439.95
WT	3668.48
WT	3763.23
WT	2889.11
WT	3646.91
WT	3544.41
WT	5521.1
WT	3719.34
WT	3715.26
WT	4199.23
WT	3863.96
WT	3276.22
WT	4243.17
WT + I	4586.38
WT + I	4243.79
WT + I	3706.58
WT + I	4109.06
WT + I	4243.38
WT + I	4872.58
WT + I	4009.54
WT + I	4375.51
WT + I	4173.14
WT + I	4223.71
WT + I	5634.81
WT + I	4334.94
WT + I	4067.3
WT + I	4818.49
WT + I	4355.06
WT + I	4643.6
WT + I	4073.05
WT + I	4805.6
WT + I	4437.67
WT + I	4168.16
WT + I	4891.73
WT + I	4196.86
WT + I	4758.44
WT + I	4374.14
WT + I	4383.77
WT + I	3972.3
WT + I	4673.08
WT + I	4390.83
WT + I	4692.12
WT + I	4400.64
WT + I	5022.56
WT + I	4638.45
WT + I	4713.38
WT + I	4533.05
WT + I	4497.02
WT + I	3718.81
WT + I	3639.02
WT + I	4214.67
WT + I	5073.31
WT + I	4943.38
WT + I	4422.1
WT + I	4497.27
WT + I	4902.75
WT + I	3465.49
WT + I	3180.48
WT + I	3448.21
WT + I	2684.91
WT + I	3870.73
WT + I	3176.82
WT + I	3391.67
WT + I	3836.12
WT + I	3680.12
WT + I	3652.58
WT + I	3378.62
WT + I	3732.13
WT + I	4001.91
WT + I	3645.9
WT + I	3382.41
WT + I	4045.35
WT + I	4007.84
WT + I	4462.24
WT + I	6264.42
WT + I	3997.59
WT + I	3640.37
WT + I	4528.81
WT + I	3073.65
WT + I	3464.66
WT + I	3981.56
WT + I	4352.25
WT + I	4122.84
WT + I	3470.46
WT + I	4487.09
WT + I	4562.49
WT + I	3773.55
WT + I	3493.04
WT + I	3886.86
WT + I	4072.67
WT + I	3825.53
WT + I	3463.8
WT + I	3894.28
WT + I	3793.35
WT + I	4269.28
WT + I	3801.61
WT + I	4119.54
WT + I	4517.89
WT + I	3621.62
WT + I	4013.11
WT + I	4396.19
WT + I	3993.52
WT + I	3668.27
WT + I	4457.55
WT + I	3879.92
WT + I	4446.54
WT + I	4317.48
WT + I	4295.94
WT + I	3693.25
WT + I	4244.71
WT + I	3782.05
WT + I	3917.22
WT + I	3386.89
WT + I	3782.25
WT + I	3618.86
WT + I	4372.13
ADI	3240.26
ADI	5622.88
ADI	3587.09
ADI	4138.37
ADI	4609.11
ADI	4033.56
ADI	5147.82
ADI	5451.48
ADI	3961.51
ADI	3614.69
ADI	7505.57
ADI	4038.97
ADI	5855.48
ADI	3783.08
ADI	4443.85
ADI	4260.45
ADI	3086.01
ADI	3803.02
ADI	4362.51
ADI	4844.5
ADI	4956.53
ADI	5108.65
ADI	4278.18
ADI	4153.1
ADI	5183.12
ADI	4997.64
ADI	4857.1
ADI	4645.83
ADI	4719.64
ADI	3356.69
ADI	5211.71
ADI	5925.99
ADI	6516.81
ADI	5239.1
ADI	4669.7
ADI	4413.26
ADI	4873.47
ADI	4410.3
ADI	5085.79
ADI	5101.58
ADI	4851.64
ADI	4261.4
ADI	4633.04
ADI	5697.32
ADI	5441.4
ADI	4278.15
ADI	5773.44
ADI	5064.31
ADI	3730.61
ADI	6387.08
ADI	4861.05
ADI	4926.96
ADI	3620.49
ADI	4671.14
ADI	6255.02
ADI	5038.43
ADI	5615.87
ADI	4437.44
ADI	5341.85
ADI	4376.05
ADI	4691.38
ADI	4639.09
ADI	5457.17
ADI	5392.13
ADI	4511.87
ADI	6781.04
ADI	4257.71
ADI	4404.69
ADI	4689.11
ADI	4292.25
ADI	5521.91
ADI	4710.51
ADI	4492.06
ADI	5431.12
ADI	4075.35
ADI	6299.24
ADI	6116.33
ADI	6192.56
ADI	6355.15
ADI	5122.52
ADI	4393.46
ADI	4927.4
ADI	5547.05
ADI	4018.33
ADI	4667.16
ADI	4407.42
ADI	4615.49
ADI	4489.68
ADI	5542.02
ADI	5072.33
ADI	5060.37
ADI	5167.68
ADI	5705.57
ADI	6809.56
ADI	3949.33
ADI	6932.79
ADI	4296.8
ADI	5717.23
ADI	4816.12
ADI	6734.95
ADI	4624.37
ADI	3663.47
ADI	7783.92
ADI	5251.36
ADI	4795.92
ADI	5808.55
ADI	4083.6
ADI	4397.46
ADI	4514.49
ADI	4394.67
ADI	5233.47
ADI	4374.13
ADI	4868.1
ADI	5027.34
ADI	4688.59
ADI	6008.25
ADI	6535.1
ADI	4632.78
ADI	4815.93
ADI	5919.91
ADI	4572.07
ADI	6176.8
ADI	7303.57
ADI	5409.56
ADI	7477.33
ADI	5330.92
ADI	6787.92
ADI	5941.63
ADI	4454.17
ADI	4701.53
ADI	6575.41
ADI	4342.25
ADI	6144.46
ADI	5575.12
ADI	4985.55
ADI	5351.57
ADI	6622.06
ADI	5458.03
ADI	4392.41
ADI	4886.08
ADI	5305.44
ADI	4415.83
ADI	4590
ADI	5325.82
ADI	5619.54
ADI	10738.8
ADI	3774
ADI	4347.79
ADI	8085.92
ADI	3274.85
ADI	6196.97
ADI	5088.45
ADI	4752.86
ADI	3901.83
ADI	6361.49
ADI	5240.17
ADI	5664.95
ADI	4912.2
ADI	4866.46
ADI	4421.83
ADI	4998.37
ADI	3485.57
ADI	4589.38
ADI	4333.13
ADI	5984.94
ADI	7428.63
ADI	4676.76
ADI	4429.58
ADI	5340.51
ADI	4668.53
ADI	5233.97
ADI	4623.13
ADI	4954.05
ADI	5807.02
ADI	4251.25
ADI	6017.15
ADI	5376.13
ADI	3523.89
ADI	4920.52
ADI	4733.64
ADI	4959.59
ADI	4831.4
ADI	4363.11
ADI	6168.51
ADI	5009.44
ADI	5129.34
ADI	5230
ADI	5445.21
ADI	5045.48
ADI	4613.56
ADI	4324.32
ADI	5796.41
ADI	4630.26
ADI	4382.73
ADI	5558.42
ADI	6921.31
ADI	5609.16
ADI	4422.1
ADI	6333.3
ADI	5793.39
ADI	4415.4
ADI	4587.41
ADI	6565.95
ADI	5353.44
ADI	4670.37
ADI	4556.51
ADI	5109.27
ADI	6347.51
ADI	4816.44
ADI	5988.33
ADI	5425.6
ADI	4557.56
ADI	6117.83
ADI	4477.22
ADI	4442.26
ADI	4408.03
ADI	7122.7
ADI	5466.3
