# Supplementary material for: Microbiota-derived indole differentially shapes Entamoeba histolytica physiology and promotes host-compatible colonization
Source: PLoS Negl Trop Dis. 2026 Apr 13;20(4):e0013416. doi: 10.1371/journal.pntd.0013416 (PMC13095123; doi:10.1371/journal.pntd.0013416)
Supplement: S1 Data — (ZIP) [file pntd.0013416.s005.zip › S1 data/Figure 5 C.xlsx]

## Sheet: Feuil1
	Cell volume (µm3)
WT	2885.03
WT	3616.96
WT	6344.78
WT	3021.33
WT	5080.25
WT	11735.1
WT	1979.93
WT	4712.26
WT	2239.5
WT	6150.87
WT	4093.63
WT	2558.17
WT	4429.21
WT	5638.53
WT	6691.35
WT	6311.28
WT	2064.02
WT	4197.85
WT	5899.45
WT	1735.57
WT	3598.32
WT	7749.78
WT	6160.06
WT	1782.63
WT	1457.98
WT	2684.49
WT	6137.93
WT	7523.33
WT	3470.55
WT	2532.67
WT	5643.73
WT	2258.94
WT	11022.9
WT	3304
WT	1207.71
WT	4233.49
WT	7094.46
WT	4328.31
WT	4051.79
WT	6385.9
WT	6673.82
WT	3426.31
WT	3954.36
WT	4811.3
WT	1428.38
WT	3484.29
WT	1607.01
WT	3817.88
WT	4072.28
WT	2531.88
WT	5214.83
WT	3553.95
WT	3599.23
WT	1092.75
WT	3966.24
WT	2434.82
WT	4685.3
WT	5225.16
WT	4584.02
WT	4459.64
WT	7968.02
WT	4698.23
WT	10063.4
WT	3621.69
WT	5921.45
WT	5145.9
WT	4557.05
WT	958.28
WT	15105.7
WT	8395.88
WT	3992.33
WT	5093.64
WT	4485.56
WT	2391.78
WT	3191.81
WT	5002.11
WT	3449.13
WT	3319.24
WT	1196.7
WT	5286.31
WT	5262.74
WT	2294.23
WT	3800.31
WT	5092.46
WT	3340.95
WT	2392.35
WT	3815.16
WT	3098.44
WT	3623.68
WT	2584.35
WT	4887.92
WT	1201.5
WT + I	1242.85
WT + I	3018.03
WT + I	1524.16
WT + I	2290.99
WT + I	2178.54
WT + I	1668.55
WT + I	1620.54
WT + I	4913.74
WT + I	2247.66
WT + I	2411.76
WT + I	2355.28
WT + I	2663.17
WT + I	794.52
WT + I	4231.8
WT + I	2872.21
WT + I	2089.64
WT + I	3346.35
WT + I	6898.8
WT + I	2776.23
WT + I	4353.92
WT + I	2124.58
WT + I	4280.95
WT + I	1300.17
WT + I	3071.87
WT + I	1931.1
WT + I	2202.81
WT + I	6167.81
WT + I	2569.18
WT + I	5026.85
WT + I	7692.03
WT + I	3202.57
WT + I	2195.7
WT + I	4768.06
WT + I	4325.82
WT + I	6049.38
WT + I	869.29
WT + I	1023.48
WT + I	1626.41
WT + I	6089.64
WT + I	3629.75
WT + I	2174.73
WT + I	1454.68
WT + I	2040.65
WT + I	2749.98
WT + I	3916.66
WT + I	2200.75
WT + I	2028.74
WT + I	4331.4
WT + I	2896.13
WT + I	5124.66
WT + I	6372.12
WT + I	3389.02
WT + I	2331.75
WT + I	3196.55
WT + I	5558.71
WT + I	7356.84
WT + I	5263.95
WT + I	6119.54
WT + I	4922.04
WT + I	9262.32
WT + I	6258.12
WT + I	2983.55
WT + I	4763.27
WT + I	3718.25
WT + I	3575.74
WT + I	4380.28
WT + I	1833.57
WT + I	4377.77
WT + I	10067.2
WT + I	10820.5
WT + I	2676.5
WT + I	2307.95
WT + I	2276.92
WT + I	4992.27
WT + I	1709.26
WT + I	2705.23
WT + I	4110.15
WT + I	1659.43
WT + I	1279.18
WT + I	4442.67
WT + I	3947.06
WT + I	3187.61
WT + I	5567.76
WT + I	10094.2
WT + I	6579.71
WT + I	5363.84
WT + I	2117.15
WT + I	10148.3
WT + I	7334.82
WT + I	5044.43
WT + I	5987.17
WT + I	6925.77
WT + I	2091.73
WT + I	4972.11
WT + I	6347.29
WT + I	4605.92
WT + I	5294.33
WT + I	3720.53
WT + I	5004.01
WT + I	5204.77
WT + I	8370.39
WT + I	3823.77
ADI	502.51
ADI	228.82
ADI	2907.54
ADI	2987.72
ADI	2647.02
ADI	1974.2
ADI	1802.65
ADI	916.74
ADI	7141.73
ADI	185.57
ADI	578.16
ADI	3090.72
ADI	3537.46
ADI	3958.6
ADI	2438.69
ADI	5882.18
ADI	1760.49
ADI	2743.34
ADI	2941.12
ADI	1509.82
ADI	8114.13
ADI	7198.9
ADI	1597.72
ADI	192.48
ADI	3965.67
ADI	7164.1
ADI	1779.6
ADI	1954.85
ADI	7123.18
ADI	2779.34
ADI	3167.03
ADI	460.77
ADI	5650.66
ADI	3229.61
ADI	1984.21
ADI	3631.47
ADI	2732.25
ADI	4457.19
ADI	2715.1
ADI	4652.34
ADI	3290.43
ADI	632.45
ADI	2074.21
ADI	3878.46
ADI	2786.91
ADI	1900.46
ADI	1319.41
ADI	1849.41
ADI	4129.8
ADI	4779.53
ADI	3075.21
ADI	3351.71
ADI	2548.17
ADI	5119.78
ADI	4961.55
ADI	2078.63
ADI	3739.24
ADI	475.25
ADI	1465.23
ADI	3046.93
ADI	2036.98
ADI	585.05
ADI	2835.46
ADI	3875.13
ADI	1914.67
ADI	3954.38
ADI	2504.18
ADI	2413.5
ADI	4039.97
ADI	3411.3
ADI	3846.45
ADI	2614.97
ADI	8795.54
ADI	1786.46
ADI	3066.09
ADI	1529.53
ADI	2432.7
ADI	7680.04
ADI	2844.16
ADI	1759.91
ADI	2882.16
ADI	3665.18
ADI	2995.58
ADI	4037.03
ADI	4094.87
ADI	2365.46
ADI	5667.62
ADI	2865.1
ADI	4566.74
ADI	3186.5
ADI	4366.48
ADI	3276.83
ADI	2688.94
ADI	1173.74
ADI	4442.96
ADI	2354.88
ADI	5501.08
ADI	4507.16
ADI	3974.43
ADI	855.35
ADI	2186.63
ADI	2044.37
ADI	2364.2
ADI	2679.46
ADI	2324.95
ADI	1928.68
ADI	1139.37
ADI	3559.3
ADI	4071.77
ADI	3667.55
ADI	2048.98
ADI	3615.76
ADI	2740.94
ADI	2393.19
ADI	2352.81
ADI	4353.2
ADI	3014.59
ADI	2070.52
ADI	2675.84
ADI	3632.17
ADI	4142.69
ADI	573.89
ADI	3920.37
ADI	2785.61
ADI	5012.33
ADI	2040.87
ADI	2978.44
ADI	3144.53
ADI	2271.02
ADI	5430.03
ADI	966.1
ADI	1431.82
ADI	1948.14
ADI	1632.17
ADI	3871.5
ADI	4074.89
ADI	2219.38
ADI	728.24
ADI	2891.7
ADI	3368.64
ADI	6541.72
ADI	5733.4
ADI	2146.52
ADI	1201.93
ADI	3464.42
ADI	5574.44
ADI	3256.31
ADI	2249.94
ADI	2623.37
ADI	3333.92
ADI	1708.43
ADI	3142.51
ADI	2283.2
ADI	3589.19
ADI	5777.37
ADI	2612.82
ADI	3217.24
ADI	2516.59
ADI	4510.24
ADI	2214.75
ADI	2673.62
ADI	1878.37
ADI	7022.91
ADI	4177.77
ADI	3322.88
ADI	3704.06
ADI	2343.04
ADI	1008.43
ADI	3378.31
ADI	4601.35
ADI	4270.98
ADI	1893.69
ADI	2259.91
ADI	848.42
ADI	2931.48
ADI	5492.34
ADI	5432.85
ADI	1075.47
ADI	1691.09
ADI	3588.33
ADI	2511.98
ADI	1498.4
ADI	3931
ADI	3564.33
ADI	854.05
ADI	2722.53
ADI	1722.98
ADI	2898.42
ADI	2398.45
ADI	2881
ADI	2244.4
ADI	2865.3
ADI	2310.24
ADI	1669.6
ADI	2512.07
ADI	2941
ADI	3074.53
ADI	2658.31
ADI	3294.26
ADI	2858.54
ADI	3039.53
ADI	2531.29
ADI	3794.34
ADI	2581.3
ADI	4348.71
ADI	1911.02
ADI	2274.53
ADI	2873.91
ADI	3456.72
ADI	2712.25
ADI	1521.32
ADI	1798.85
