# Supplementary material for: Microbiota-derived indole differentially shapes Entamoeba histolytica physiology and promotes host-compatible colonization
Source: PLoS Negl Trop Dis. 2026 Apr 13;20(4):e0013416. doi: 10.1371/journal.pntd.0013416 (PMC13095123; doi:10.1371/journal.pntd.0013416)
Supplement: S1 Data — (ZIP) [file pntd.0013416.s005.zip › S1 data/Figure 5 D.xlsx]

## Sheet: Feuil1
	Number of living trophozoites
WT	41
WT	63
WT	43
WT	46
WT	59
WT	60
WT	30
WT	57
WT	33
WT	39
WT	52
WT	38
WT	40
WT	42
WT	45
WT	48
WT + I	30
WT + I	28
WT + I	37
WT + I	37
WT + I	33
WT + I	24
WT + I	30
WT + I	40
WT + I	30
WT + I	29
WT + I	25
WT + I	36
WT + I	42
ADI	123
ADI	67
ADI	78
ADI	88
ADI	76
ADI	81
ADI	118
ADI	77
ADI	70
ADI	90
ADI	106
ADI	83
