# Supplementary material for: Microbiota-derived indole differentially shapes Entamoeba histolytica physiology and promotes host-compatible colonization
Source: PLoS Negl Trop Dis. 2026 Apr 13;20(4):e0013416. doi: 10.1371/journal.pntd.0013416 (PMC13095123; doi:10.1371/journal.pntd.0013416)
Supplement: S1 Data — (ZIP) [file pntd.0013416.s005.zip › S1 data/Figure 6 A.xlsx]

## Sheet: Feuil1
	Hela cells survival (OD660)
Hela cell control	0.832
Hela cell control	0.871
Hela cell control	0.865
Hela cell control	0.889
Hela cell control	0.812
Hela cell control	0.872
Hela cell control	0.813
Hela cell control	0.85
WT	0.549
WT	0.51
WT	0.557
WT	0.576
WT	0.53
WT	0.571
WT	0.525
WT	0.507
WT	0.505
WT	0.541
WT + I	0.25
WT + I	0.201
WT + I	0.199
WT + I	0.267
WT + I	0.292
WT + I	0.246
WT + I	0.291
WT + I	0.221
WT + I	0.253
WT + I	0.275
ADI	0.656
ADI	0.689
ADI	0.629
ADI	0.646
ADI	0.698
ADI	0.638
ADI	0.685
ADI	0.663
ADI	0.67
ADI	0.657
ADI reverse	0.583
ADI reverse	0.532
ADI reverse	0.594
ADI reverse	0.557
ADI reverse	0.526
ADI reverse	0.601
ADI reverse	0.581
ADI reverse	0.563
ADI reverse	0.591
ADI reverse	0.55
