# Supplementary material for: Microbiota-derived indole differentially shapes Entamoeba histolytica physiology and promotes host-compatible colonization
Source: PLoS Negl Trop Dis. 2026 Apr 13;20(4):e0013416. doi: 10.1371/journal.pntd.0013416 (PMC13095123; doi:10.1371/journal.pntd.0013416)
Supplement: S1 Data — (ZIP) [file pntd.0013416.s005.zip › S1 data/Figure 6 B.xlsx]

## Sheet: Feuil1
	day0, body weight	day6, body weight
1-sham	19.7	20.2
2-sham	19.8	19.3
3-sham	20.9	21
4-sham	19.4	18.5
5-sham	19.8	19.2
6-sham+I	20.3	19.6
7-sham+I	20.3	20.2
8-sham+I	19.6	19.7
9-sham+I	20.3	19.4
10-sham+I	20.2	19.8
