# Supplementary material for: Microbiota-derived indole differentially shapes Entamoeba histolytica physiology and promotes host-compatible colonization
Source: PLoS Negl Trop Dis. 2026 Apr 13;20(4):e0013416. doi: 10.1371/journal.pntd.0013416 (PMC13095123; doi:10.1371/journal.pntd.0013416)
Supplement: S1 Data — (ZIP) [file pntd.0013416.s005.zip › S1 data/Figure 6 C.xlsx]

## Sheet: Feuil1
Well Position	Sample	Target	Dye	Cq	Cq Mean	Cq Confidence	Cq SD	Quantity	Quantity Mean	Quantity SD	Threshold	Tm1
A1	NTC	EntaF3-Ehr4	SYBR	Undetermined		0					0.286909	89.1187
A2	NTC	EntaF3-Ehr4	SYBR	Undetermined		0					0.286909	82.9795
G1	NTC	EntaF3-Ehr4	SYBR	Undetermined		0					0.286909	84.3962
G2	NTC	EntaF3-Ehr4	SYBR	Undetermined		0					0.286909	89.5909
B1	STANDARD	EntaF3-Ehr4	SYBR	Undetermined		0		1			0.286909	74.6365
B2	STANDARD	EntaF3-Ehr4	SYBR	Undetermined		0		1			0.286909	87.2297
C1	STANDARD	EntaF3-Ehr4	SYBR	35.2789	35.0727	0.978419	0.291602	10			0.286909	81.0905
C2	STANDARD	EntaF3-Ehr4	SYBR	34.8665	35.0727	0.98259	0.291602	10			0.286909	81.0905
D1	STANDARD	EntaF3-Ehr4	SYBR	32.8457	33.6384	0.98607	1.12095	100			0.286909	81.0905
D2	STANDARD	EntaF3-Ehr4	SYBR	34.431	33.6384	0.973146	1.12095	100			0.286909	80.9331
E1	STANDARD	EntaF3-Ehr4	SYBR	30.8056	31.1548	0.977665	0.493849	1000			0.286909	80.9331
E2	STANDARD	EntaF3-Ehr4	SYBR	31.504	31.1548	0.96708	0.493849	1000			0.286909	80.9331
F1	STANDARD	EntaF3-Ehr4	SYBR	26.3952	26.5687	0.981471	0.245326	10000			0.286909	81.0905
F2	STANDARD	EntaF3-Ehr4	SYBR	26.7422	26.5687	0.979605	0.245326	10000			0.286909	80.9331
A3	Sample 1	EntaF3-Ehr4	SYBR	25.6378	25.6413	0.991233	0.00502554	42940.7	42815.6	176.978	0.286909	80.9435
A4	Sample 1	EntaF3-Ehr4	SYBR	25.6449	25.6413	0.989442	0.00502554	42690.5	42815.6	176.978	0.286909	81.101
B3	Sample 2	EntaF3-Ehr4	SYBR	Undetermined		0					0.286909	90.5511
B4	Sample 2	EntaF3-Ehr4	SYBR	Undetermined		0					0.286909	85.8261
C3	Sample 3	EntaF3-Ehr4	SYBR	23.1025	23.6949	0.979434	0.0497661	32006.6	32936.5	1314.98	0.234386	81.2373
C4	Sample 3	EntaF3-Ehr4	SYBR	23.0834	23.6949	0.982193	0.0497661	33866.3	32936.5	1314.98	0.234386	81.2373
D3	Sample 4	EntaF3-Ehr4	SYBR	Undetermined		0					0.286909	76.5334
D4	Sample 4	EntaF3-Ehr4	SYBR	Undetermined		0					0.286909	62.9882
E3	Sample 5	EntaF3-Ehr4	SYBR	Undetermined		0					0.286909	75.7459
E4	Sample 5	EntaF3-Ehr4	SYBR	Undetermined		0					0.286909	91.6537
F3	Sample 6	EntaF3-Ehr4	SYBR	Undetermined		0					0.286909	85.6686
F4	Sample 6	EntaF3-Ehr4	SYBR	Undetermined		0					0.286909	80.786
G3	Sample 7	EntaF3-Ehr4	SYBR	22.5725	28.2368	0.985728	0.102479	5375.03	5073.03	427.094	0.286909	81.2054
G4	Sample 7	EntaF3-Ehr4	SYBR	22.5759	28.2368	0.986254	0.102479	4771.03	5073.03	427.094	0.286909	81.2054
H3	Sample 8	EntaF3-Ehr4	SYBR	Undetermined		0					0.286909	87.4011
H4	Sample 8	EntaF3-Ehr4	SYBR	Undetermined		0					0.286909	82.676
A5	Sample 9	EntaF3-Ehr4	SYBR	27.4006	27.5863	0.987713	0.262546	10073.1	8747.63	1874.45	0.286909	81.3626
A6	Sample 9	EntaF3-Ehr4	SYBR	27.7719	27.5863	0.990982	0.262546	7422.2	8747.63	1874.45	0.286909	81.3626
B5	Sample 10	EntaF3-Ehr4	SYBR	Undetermined		0					0.286909	79.4772
B6	Sample 10	EntaF3-Ehr4	SYBR	Undetermined		0					0.286909	88.4325
C5	Sample 11	EntaF3-Ehr4	SYBR	23.6146	23.3484	0.980355	0.376468	226751	289045	88098	0.286909	81.0483
C6	Sample 11	EntaF3-Ehr4	SYBR	23.0822	23.3484	0.966129	0.376468	351340	289045	88098	0.286909	81.2054
D5	Sample 12	EntaF3-Ehr4	SYBR	24.9116	24.9344	0.984929	0.032239	78030.8	76594.8	2030.79	0.286909	81.2054
D6	Sample 12	EntaF3-Ehr4	SYBR	24.9572	24.9344	0.99117	0.032239	75158.8	76594.8	2030.79	0.286909	81.2054
E5	Sample 13	EntaF3-Ehr4	SYBR	23.7301	23.093	0.98553	0.0134928	345530	348263	3864.87	0.286909	80.9435
E6	Sample 13	EntaF3-Ehr4	SYBR	23.6597	23.093	0.988615	0.0134928	350996	348263	3864.87	0.286909	80.9435
F5	Sample 14	EntaF3-Ehr4	SYBR	28.1643	22.5742	0.990416	0.00235842	534309	533577	1035.03	0.286909	81.101
F6	Sample 14	EntaF3-Ehr4	SYBR	28.3092	22.5742	0.990977	0.00235842	532846	533577	1035.03	0.286909	80.9435
G5	Sample 15	EntaF3-Ehr4	SYBR	30.648	30.5619	0.978012	0.121695	124.257	133.458	13.0122	0.234386	80.8165
G6	Sample 15	EntaF3-Ehr4	SYBR	30.4759	30.5619	0.97887	0.121695	142.659	133.458	13.0122	0.234386	80.6588
