# Supplementary material for: Microbiota-derived indole differentially shapes Entamoeba histolytica physiology and promotes host-compatible colonization
Source: PLoS Negl Trop Dis. 2026 Apr 13;20(4):e0013416. doi: 10.1371/journal.pntd.0013416 (PMC13095123; doi:10.1371/journal.pntd.0013416)
Supplement: S1 Data — (ZIP) [file pntd.0013416.s005.zip › S1 data/Figure 6 D.xlsx]

## Sheet: Feuil1
	Number of trophozoites per mg of stool
WT	348.362
WT	0
WT	0
WT	392.804
WT	0
WT + I	390.422
WT + I	0
WT + I	0
WT + I	0
WT + I	178.523
ADI	1079.14
ADI	0
ADI	1507.94
ADI	994.737
ADI	174.937
