# Supplementary material for: Microbiota-derived indole differentially shapes Entamoeba histolytica physiology and promotes host-compatible colonization
Source: PLoS Negl Trop Dis. 2026 Apr 13;20(4):e0013416. doi: 10.1371/journal.pntd.0013416 (PMC13095123; doi:10.1371/journal.pntd.0013416)
Supplement: S1 Data — (ZIP) [file pntd.0013416.s005.zip › S1 data/Figure 7 A.xlsx]

## Sheet: Feuil1
	CXCL1 pg/uL	A450		protein ug/ul	A650
	350	2.6975	2.5491	1.6	0.3298	0.3717
	175	1.3678	1.3315	0.8	0.2017	0.2012
	87.5	0.7245	0.7721	0.4	0.1411	0.1428
	43.75	0.3833	0.423	0.2	0.1081	0.1041
	21.875	0.2315	0.2254	0.1	0.0772	0.076
	10.9375	0.1557	0.1463	0	0.0709	0.0719
	5.46875	0.1001	0.0961
	0	0.0522	0.0516
A1		0.1702			0.1586
A2		0.2777			0.1333
A3		3.1687			0.1243
A4		2.2691			0.1415
A5		3.0727			0.1186
B1		2.8556			0.1182
B2		2.1526			0.1399
B3		3.1133			0.1146
B4		3.0935			0.1179
B5		3.2729			0.1154
C1		1.7486			0.1145
C2		1.6568			0.1151
C3		1.4501			0.1012
C4		2.3544			0.1199
C5		0.8248			0.1215
D1		0.0558			0.1403
D2		0.1342			0.1174
D3		0.0799			0.1445
D4		0.0557			0.1322
D5		0.1553			0.117
E1		0.1499			0.1256
E2		0.1526			0.1267
E3		0.0902			0.1296
E4		0.1417			0.1354
E5		0.1152			0.127
F1		0.1074			0.1396
F2		0.1026			0.1245
F3		0.1027			0.1276
F4		0.1336			0.1254
F5		0.0785			0.1424
