# Supplementary material for: Microbiota-derived indole differentially shapes Entamoeba histolytica physiology and promotes host-compatible colonization
Source: PLoS Negl Trop Dis. 2026 Apr 13;20(4):e0013416. doi: 10.1371/journal.pntd.0013416 (PMC13095123; doi:10.1371/journal.pntd.0013416)
Supplement: S1 Data — (ZIP) [file pntd.0013416.s005.zip › S1 data/Figure 7 B.xlsx]

## Sheet: Feuil1
	pg/uL	A450
	500	1.8452	1.9027
	250	1.2531	1.1825
	125	0.8028	0.7171
	62.5	0.4131	0.4109
	31.25	0.2834	0.2745
	15.625	0.2235	0.1752
	7.8125	0.1549	0.152
	0	0.1245	0.1058
A1		1.289
A2		1.3888
A3		1.2098
A4		0.629
A5		1.8568
A6		0.9286
A7		1.6098
A8		2.6055
A9		1.4531
A10		2.1913
A11		0.7698
A12		1.9512
A13		0.5347
A14		0.8119
A15		1.3007
B1		1.6842
B2		1.8351
B3		1.3943
B4		1.8894
B5		1.8875
B6		2.3245
B7		2.5983
B8		2.2231
B9		2.2332
B10		2.789
B11		0.2986
B12		2.6804
B13		2.9379
B14		1.3509
B15		0.9346
C1		2.9684
C2		0.3102
C3		2.1152
C4		2.4185
C5		2.1621
C6		2.5863
C7		2.7237
C8		1.8384
C9		0.8372
C10		2.9428
C11		2.2148
C12		1.625
C13		0.9515
C14		2.6911
C15		0.6004
D1		0.3699
D2		0.1669
D3		0.7463
D4		2.151
D5		0.3967
D6		2.4358
D7		1.7121
D8		2.8192
D9		0.1073
D10		3.0549
D11		0.3978
D12		0.9233
D13		2.2381
D14		2.5991
D15		1.2512
E1		0.2067
E2		0.2198
E3		0.2433
E4		2.1887
E5		0.1824
E6		2.331
E7		3.0143
E8		2.9282
E9		0.1045
E10		2.9986
E11		0.5846
E12		0.121
E13		2.1807
E14		2.7718
E15		0.7187
F1		0.1485
F2		0.1184
F3		0.2416
F4		2.6542
F5		0.2655
F6		2.1531
F7		2.2355
F8		2.7774
F9		0.1039
F10		1.7856
F11		0.2161
F12		0.093
F13		1.3743
F14		1.9154
F15		1.0187
A16		0.6016
A17		0.7368
A18		0.8939
A19		1.6465
A20		0.8041
A21		2.9392
A22		1.3975
A23		1.2437
A24		2.5699
A25		2.7959
B16		0.6883
B17		0.4037
B18		1.263
B19		1.4686
B20		0.4282
B21		0.7681
B22		1.3427
B23		0.4382
B24		2.6042
B25		2.0493
C16		0.8091
C17		0.5273
C18		1.6716
C19		0.575
C20		1.2468
C21		0.5229
C22		0.7629
C23		0.446
C24		2.9311
C25		2.3122
D16		0.2039
D17		0.7418
D18		0.6595
D19		0.9646
D20		0.4152
D21		0.4308
D22		0.3267
D23		0.2443
D24		3.0173
D25		2.3015
E16		0.3033
E17		0.3327
E18		1.1393
E19		0.7226
E20		0.8596
E21		0.3722
E22		0.3983
E23		3.0022
E24		0.4522
E25		1.343
F16		0.5704
F17		0.3307
F18		0.8084
F19		1.0732
F20		0.2447
F21		0.3445
F22		0.8109
F23		0.3936
F24		2.9515
F25		1.6244
