# Supplementary material for: Microbiota-derived indole differentially shapes Entamoeba histolytica physiology and promotes host-compatible colonization
Source: PLoS Negl Trop Dis. 2026 Apr 13;20(4):e0013416. doi: 10.1371/journal.pntd.0013416 (PMC13095123; doi:10.1371/journal.pntd.0013416)
Supplement: S1 Data — (ZIP) [file pntd.0013416.s005.zip › S1 data/Figure S1 C.xlsx]

## Sheet: Feuil1
		Double time (hours)
24 Hours	WT	12.46
24 Hours	WT	11.59
24 Hours	WT	12.99
24 Hours	WT	12
24 Hours	WT	13.59
24 Hours	WT	12.46
24 Hours	WT	12.46
24 Hours	WT	12.99
24 Hours	WT	12.99
24 Hours	WT	12
24 Hours	WT	12.46
24 Hours	WT	12
24 Hours	WT	12.99
24 Hours	WT	11.59
24 Hours	WT	11.23
24 Hours	WT	12
24 Hours	WT + DMSO	12.46
24 Hours	WT + DMSO	12
24 Hours	WT + DMSO	13.59
24 Hours	WT + DMSO	12.99
24 Hours	WT + DMSO	12.46
24 Hours	WT + DMSO	12.99
24 Hours	WT + DMSO	12.99
24 Hours	WT + DMSO	12
24 Hours	WT + DMSO	12.46
24 Hours	WT + DMSO	13.59
24 Hours	WT + DMSO	12
24 Hours	WT + DMSO	12.46
24 Hours	WT + DMSO	12.99
24 Hours	WT + DMSO	13.59
24 Hours	WT + DMSO	12
24 Hours	WT + DMSO	13.59
24 Hours	Reverse indole	11.59
24 Hours	Reverse indole	12
24 Hours	Reverse indole	12.46
24 Hours	Reverse indole	12
24 Hours	Reverse indole	12.99
24 Hours	Reverse indole	13.59
24 Hours	Reverse indole	14.3
24 Hours	Reverse indole	13.59
24 Hours	Reverse indole	12
24 Hours	Reverse indole	12.46
24 Hours	Reverse indole	12.46
24 Hours	Reverse indole	12.99
24 Hours	Reverse indole	12
24 Hours	Reverse indole	12.46
24 Hours	Reverse indole	13.59
24 Hours	Reverse indole	12.99
24 Hours	Reverse indole + DMSO	12
24 Hours	Reverse indole + DMSO	11.59
24 Hours	Reverse indole + DMSO	12.46
24 Hours	Reverse indole + DMSO	12.99
24 Hours	Reverse indole + DMSO	12
24 Hours	Reverse indole + DMSO	12.46
24 Hours	Reverse indole + DMSO	12.99
24 Hours	Reverse indole + DMSO	12.99
24 Hours	Reverse indole + DMSO	12
24 Hours	Reverse indole + DMSO	13.59
24 Hours	Reverse indole + DMSO	12.46
24 Hours	Reverse indole + DMSO	13.59
24 Hours	Reverse indole + DMSO	12
24 Hours	Reverse indole + DMSO	12.99
24 Hours	Reverse indole + DMSO	12.46
24 Hours	Reverse indole + DMSO	12.99
24 Hours	ADI	16.16
24 Hours	ADI	19
24 Hours	ADI	17.41
24 Hours	ADI	19
24 Hours	ADI	21.1
24 Hours	ADI	17.41
24 Hours	ADI	19
24 Hours	ADI	21.1
24 Hours	ADI	16.16
24 Hours	ADI	19
24 Hours	ADI	15.14
24 Hours	ADI	17.41
24 Hours	ADI	17.41
24 Hours	ADI	21.1
24 Hours	ADI	19
24 Hours	ADI	14.3
