# Supplementary material for: Microbiota-derived indole differentially shapes Entamoeba histolytica physiology and promotes host-compatible colonization
Source: PLoS Negl Trop Dis. 2026 Apr 13;20(4):e0013416. doi: 10.1371/journal.pntd.0013416 (PMC13095123; doi:10.1371/journal.pntd.0013416)
Supplement: S1 Data — (ZIP) [file pntd.0013416.s005.zip › S1 data/Figure S1.xlsx]

## Sheet: Feuil1
	Number of living cell
Control	145
Control	139
Control	135
Control	135
Control	132
Control	137
Control	140
Control	141
0.5 mM	111
0.5 mM	109
0.5 mM	100
0.5 mM	103
0.5 mM	101
0.5 mM	105
0.5 mM	104
0.5 mM	109
1 mM	68
1 mM	63
1 mM	66
1 mM	64
1 mM	59
1 mM	61
1 mM	61
1 mM	63
2 mM	39
2 mM	38
2 mM	36
2 mM	35
2 mM	38
2 mM	32
2 mM	35
2 mM	31
3 mM	18
3 mM	15
3 mM	21
3 mM	17
3 mM	17
3 mM	15
3 mM	19
3 mM	18
4 mM	3
4 mM	3
4 mM	4
4 mM	3
4 mM	4
4 mM	3
4 mM	2
4 mM	4
