# Supplementary material for: Microbiota-derived indole differentially shapes Entamoeba histolytica physiology and promotes host-compatible colonization
Source: PLoS Negl Trop Dis. 2026 Apr 13;20(4):e0013416. doi: 10.1371/journal.pntd.0013416 (PMC13095123; doi:10.1371/journal.pntd.0013416)
Supplement: S1 Data — (ZIP) [file pntd.0013416.s005.zip › S1 data/Figure S2 B.xlsx]

## Sheet: Gene list
Gene number	Gene name
EHI_146110	Uncharacterized protein;EHI_146110;;orthologs
EHI_080270	5'-3' exonuclease domain containing protein;EHI_080270;PTN000269469;orthologs
EHI_170400	Uncharacterized protein;EHI_170400;PTN002194632;orthologs
EHI_027800	Galactose binding lectin 35 kDa subunit, putative;EHI_027800;;orthologs
EHI_014110	60S ribosomal protein L35a, putative;EHI_014110;PTN001656001;orthologs
EHI_174090	Uncharacterized protein;EHI_174090;PTN002194628;orthologs
EHI_033690	TLDc domain-containing protein;EHI_033690;PTN002306775;orthologs
EHI_099260	MI domain-containing protein;EHI_099260;PTN000427811;orthologs
EHI_058330	Galactose-inhibitable lectin, putative;EHI_058330;;orthologs
EHI_057670	20 kDa antigen;EHI_057670;;orthologs
EHI_180390	AIG1 family protein, putative;EHI_180390;PTN000097207;orthologs
EHI_146360	Isochorismatase-like domain-containing protein;EHI_146360;;orthologs
EHI_012540	RhoGAP domain containing protein;EHI_012540;;orthologs
EHI_015290	C2 domain protein, putative;EHI_015290;PTN002243605;orthologs
EHI_118190	Saposin B-type domain-containing protein;EHI_118190;PTN001352646;orthologs
EHI_105080	Zinc finger protein, putative;EHI_105080;PTN000379808;orthologs
EHI_043640	Actin, putative;EHI_043640;PTN000233505;orthologs
EHI_109990	Transmembrane protein;EHI_109990;;orthologs
EHI_105180	40S ribosomal protein S26;EHI_105180;PTN000283838;orthologs
EHI_038330	RING-type E3 ubiquitin transferase;EHI_038330;PTN000267943;orthologs
EHI_152570	60S ribosomal protein L26, putative;EHI_152570;PTN000125026;orthologs
EHI_054520	Uncharacterized protein;EHI_054520;;orthologs
EHI_175080	Guanylate binding protein, putative;EHI_175080;PTN000079366;orthologs
EHI_007470	Leucine-rich repeat containing protein;EHI_007470;;orthologs
EHI_086120	40S ribosomal protein S18, putative;EHI_086120;PTN000093318;orthologs
EHI_180170	Cysteine protease, putative;EHI_180170;PTN000275499;orthologs
EHI_153450	Transporter, major facilitator family;EHI_153450;PTN000454863;orthologs
EHI_098430	VWFA domain-containing protein;EHI_098430;PTN000037821;orthologs
EHI_023390	UDENN domain-containing protein;EHI_023390;PTN000392822;orthologs
EHI_026360	phosphoserine transaminase;EHI_026360;PTN000475642;orthologs
EHI_141830	Threonylcarbamoyladenosine tRNA methylthiotransferase;EHI_141830;PTN000228754;orthologs
EHI_174070	dTDP-D-glucose 4,6-dehydratase, putative;EHI_174070;PTN000042001;orthologs
EHI_137960	Protein kinase domain containing protein;EHI_137960;PTN002356084;orthologs
EHI_086500	Short chain dehydrogenase family protein;EHI_086500;PTN002457522;orthologs
EHI_178450	Peptidase S74 domain-containing protein;EHI_178450;PTN000315246;orthologs
EHI_009490	Transcription initiation factor TFIID subunit 12 domain-containing protein;EHI_009490;;orthologs
EHI_065270	Small ribosomal subunit protein eS1;EHI_065270;PTN001722754;orthologs
EHI_155590	Uncharacterized protein;EHI_155590;;orthologs
RPL8	Large ribosomal subunit protein uL2;RPL8;PTN001786172;orthologs
EHI_011270	G domain-containing protein;EHI_011270;PTN000430220;orthologs
EHI_008460	Ribose-phosphate pyrophosphokinase, putative;EHI_008460;PTN000025224;orthologs
EHI_023330	Uncharacterized protein;EHI_023330;;orthologs
EHI_056490	20 kDa antigen, putative;EHI_056490;;orthologs
EHI_151540	Eukaryotic translation initiation factor 5A;EHI_151540;PTN000186991;orthologs
EHI_152120	Uncharacterized protein;EHI_152120;;orthologs
EHI_042930	60S acidic ribosomal protein P1, putative;EHI_042930;PTN000475034;orthologs
EHI_134810	Rubrerythrin, putative;EHI_134810;PTN002136964;orthologs
EHI_100140	Rho guanine nucleotide exchange factor, putative;EHI_100140;PTN000293111;orthologs
EHI_009810	40S ribosomal protein S17, putative;EHI_009810;PTN000077233;orthologs
EHI_008650	60S ribosomal protein L37a, putative;EHI_008650;PTN008297344;orthologs
EHI_009370	3-ketoacyl-CoA synthase;EHI_009370;PTN000774402;orthologs
EHI_079930	Uncharacterized protein;EHI_079930;;orthologs
EHI_072070	Leucine rich repeat protein, BspA family;EHI_072070;PTN002545973;orthologs
EHI_022140	UBA domain-containing protein;EHI_022140;;orthologs
EHI_065870	RNA-binding protein, putative;EHI_065870;PTN000302687;orthologs
EHI_000650	PPM-type phosphatase domain-containing protein;EHI_000650;PTN001091099;orthologs
EHI_023230	Histone H4;EHI_023230;PTN000050304;orthologs
EHI_095190	LMBR1 family region protein;EHI_095190;PTN001085448;orthologs
EHI_199620	TRUD domain-containing protein;EHI_199620;PTN000330524;orthologs
EHI_196580	uridine_cytidine kinase;EHI_196580;PTN000032269;orthologs
EHI_176970	Cdc48-like protein, putative;EHI_176970;PTN000554567;orthologs
EHI_164370	Nucleolar GTP-binding protein 2;EHI_164370;PTN000119835;orthologs
EHI_016110	Ribbon-helix-helix protein CopG domain-containing protein;EHI_016110;;orthologs
EHI_008380	Aminopeptidase;EHI_008380;PTN000164781;orthologs
EHI_142100	Uncharacterized protein;EHI_142100;;orthologs
EHI_013050	RhoGAP domain containing protein;EHI_013050;;orthologs
EHI_068200	60S ribosomal protein L31, putative;EHI_068200;PTN001658712;orthologs
EHI_125700	dTDP-D-glucose 4,6-dehydratase, putative;EHI_125700;PTN000042002;orthologs
EHI_110000	Transmembrane protein;EHI_110000;;orthologs
EHI_030760	60S ribosomal protein L24, putative;EHI_030760;PTN001647308;orthologs
EHI_142270	Uncharacterized protein;EHI_142270;PTN002666662;orthologs
EHI_141890	Zinc finger protein containing CCHC type domain;EHI_141890;;orthologs
EHI_125940	Uncharacterized protein;EHI_125940;;orthologs
EHI_178060	Condensin complex subunit 2;EHI_178060;PTN000318770;orthologs
EHI_136410	Uncharacterized protein;EHI_136410;;orthologs
EHI_086200	t-SNARE coiled-coil homology domain-containing protein;EHI_086200;PTN001400421;orthologs
EHI_020310	40S ribosomal protein S23, putative;EHI_020310;PTN001702895;orthologs
EHI_053830	La ribonucleoprotein, putative;EHI_053830;PTN000513529;orthologs
EHI_038860	40S ribosomal protein S28, putative;EHI_038860;PTN000080646;orthologs
EHI_013890	40S ribosomal protein S6;EHI_013890;PTN000161379;orthologs
EHI_150770	Heat shock protein 70, putative;EHI_150770;PTN000452782;orthologs
EHI_143780	Calcineurin-like phosphoesterase domain-containing protein;EHI_143780;PTN000038089;orthologs
EHI_161200	Actin 2 protein, putative (Fragment);EHI_161200;;orthologs
EHI_137040	Protein kinase domain containing protein;EHI_137040;PTN000584966;orthologs
EHI_014340	Mut7-C RNAse domain-containing protein;EHI_014340;PTN002216292;orthologs
EHI_163630	Phosphofructokinase, putative;EHI_163630;PTN000344331;orthologs
EHI_182510	START domain-containing protein;EHI_182510;;orthologs

## Sheet: Protein classes classification
No PANTHER category is assigned (UNCLASSIFIED)	0.506
translational protein (PC00263)	0.172
metabolite interconversion enzyme (PC00262)	0.08
RNA metabolism protein (PC00031)	0.057
protein modifying enzyme (PC00260)	0.046
protein-binding activity modulator (PC00095)	0.046
transporter (PC00227)	0.023
cytoskeletal protein (PC00085)	0.023
scaffold/adaptor protein (PC00226)	0.011
membrane traffic protein (PC00150)	0.011
chaperone (PC00072)	0.011
chromatin/chromatin-binding, or -regulatory protein (PC00077)	0.011
