# Supplementary material for: Microbiota-derived indole differentially shapes Entamoeba histolytica physiology and promotes host-compatible colonization
Source: PLoS Negl Trop Dis. 2026 Apr 13;20(4):e0013416. doi: 10.1371/journal.pntd.0013416 (PMC13095123; doi:10.1371/journal.pntd.0013416)
Supplement: S1 Data — (ZIP) [file pntd.0013416.s005.zip › S1 data/Figure S2 C.xlsx]

## Sheet: Gene list
Gene number	Gene name
EHI_106090	1,4-alpha-glucan branching enzyme;EHI_106090;PTN000040064;orthologs
EHI_030120	Tyrosine kinase, putative;EHI_030120;PTN000584973;orthologs
EHI_173410	Mucin-2, putative;EHI_173410;PTN000249997;orthologs
EHI_159770	DNA double-strand break repair Rad50 ATPase;EHI_159770;;orthologs
EHI_124610	Ras family GTPase;EHI_124610;PTN000632551;orthologs
EHI_023460	Nhl repeat-containing protein;EHI_023460;PTN001536213;orthologs
EHI_194540	Pore-forming peptide amoebapore B;EHI_194540;PTN008518975;orthologs
EHI_059880	Glycerophosphoryl diester phosphodiesterase, putative;EHI_059880;PTN000597627;orthologs
EHI_153100	Alpha-amylase, putative;EHI_153100;PTN000040235;orthologs
EHI_045340	Glutamate synthase beta subunit, putative;EHI_045340;PTN000234540;orthologs
EHI_039200	VHS domain-containing protein;EHI_039200;;orthologs
EHI_129490	CXXC-rich protein;EHI_129490;PTN001325294;orthologs
EHI_050970	CXXC-rich protein;EHI_050970;PTN001325225;orthologs
EHI_107050	CBM20 domain-containing protein;EHI_107050;;orthologs
EHI_060310	Uncharacterized protein;EHI_060310;;orthologs
EHI_019630	Uncharacterized protein;EHI_019630;;orthologs
EHI_184490	Uncharacterized protein;EHI_184490;;orthologs
EHI_048410	Protein kinase, putative;EHI_048410;PTN000686440;orthologs
EHI_098210	Lysine and glutamic acid-rich protein 1 (KERP1);EHI_098210;;orthologs
EHI_100430	Ornithine decarboxylase, putative;EHI_100430;PTN000159884;orthologs
EHI_062960	Uncharacterized protein;EHI_062960;;orthologs
EHI_057820	Uncharacterized protein;EHI_057820;;orthologs
EHI_156240	Competence protein ComEC, putative;EHI_156240;PTN001255671;orthologs
EHI_098200	Beta-amylase;EHI_098200;PTN001263893;orthologs
EHI_201190	Ras-GAP domain-containing protein;EHI_201190;;orthologs
EHI_100390	Ras-GEF domain-containing protein;EHI_100390;PTN008590841;orthologs
EHI_111610	Tryptophanase, putative;EHI_111610;PTN000794792;orthologs
EHI_001780	Deoxynucleoside kinase domain-containing protein;EHI_001780;PTN000828223;orthologs
EHI_144390	AIG1-type G domain-containing protein;EHI_144390;PTN000097202;orthologs
EHI_192590	Beta-amylase;EHI_192590;PTN001263897;orthologs
EHI_158220	Zinc finger, c2h2 type domain containing protein;EHI_158220;;orthologs
EHI_074180	Cysteine proteinase 1;CP1;PTN000275493;orthologs
EHI_081120	Uncharacterized protein;EHI_081120;;orthologs
EHI_107300	Uncharacterized protein;EHI_107300;;orthologs
EHI_138060	SPRY domain-containing protein 7;EHI_138060;PTN007594691;orthologs
EHI_118790	Endonuclease III, putative;EHI_118790;PTN000040556;orthologs
EHI_012590	Uncharacterized protein;EHI_012590;;orthologs

## Sheet: Protein classes classified 
No PANTHER category is assigned (UNCLASSIFIED)	0.514
metabolite interconversion enzyme (PC00262)	0.189
protein modifying enzyme (PC00260)	0.108
protein-binding activity modulator (PC00095)	0.081
DNA metabolism protein (PC00009)	0.054
transporter (PC00227)	0.027
scaffold/adaptor protein (PC00226)	0.027
