# Supplementary material for: Microbiota-derived indole differentially shapes Entamoeba histolytica physiology and promotes host-compatible colonization
Source: PLoS Negl Trop Dis. 2026 Apr 13;20(4):e0013416. doi: 10.1371/journal.pntd.0013416 (PMC13095123; doi:10.1371/journal.pntd.0013416)
Supplement: S1 Data — (ZIP) [file pntd.0013416.s005.zip › S1 data/Figure S2 D.xlsx]

## Sheet: Gene list
Gene number	Gene name
EHI_146110	Uncharacterized protein;EHI_146110;;orthologs
EHI_095180	Uncharacterized protein;EHI_095180;;orthologs
EHI_037130	40S ribosomal protein S17, putative;EHI_037130;PTN000077234;orthologs
EHI_095110	Glutamine synthetase, putative;EHI_095110;PTN000464994;orthologs
EHI_110980	Rho guanine nucleotide exchange factor, putative;EHI_110980;PTN000293120;orthologs
EHI_027800	Galactose binding lectin 35 kDa subunit, putative;EHI_027800;;orthologs
EHI_177540	Thymidine kinase;EHI_177540;PTN000154197;orthologs
RPL21	Large ribosomal subunit protein eL21;RPL21;PTN000469784;orthologs
EHI_178590	Histone RNA hairpin-binding protein, putative;EHI_178590;PTN000425815;orthologs
EHI_060860	D-3-phosphoglycerate dehydrogenase, putative;EHI_060860;PTN002452132;orthologs
EHI_057670	20 kDa antigen;EHI_057670;;orthologs
EHI_015290	C2 domain protein, putative;EHI_015290;PTN002243605;orthologs
EHI_058080	60S ribosomal protein L31, putative;EHI_058080;PTN000102901;orthologs
EHI_153800	DWNN domain-containing protein;EHI_153800;;orthologs
EHI_105080	Zinc finger protein, putative;EHI_105080;PTN000379808;orthologs
EHI_043640	Actin, putative;EHI_043640;PTN000233505;orthologs
EHI_109990	Transmembrane protein;EHI_109990;;orthologs
EHI_105240	BAR_SH3 domain containing protein;EHI_105240;PTN002680901;orthologs
EHI_105180	40S ribosomal protein S26;EHI_105180;PTN000283838;orthologs
EHI_152570	60S ribosomal protein L26, putative;EHI_152570;PTN000125026;orthologs
EHI_073600	40S ribosomal protein S15a, putative;EHI_073600;PTN000204824;orthologs
EHI_182850	Ribosomal protein L23A, putative;EHI_182850;PTN000178859;orthologs
EHI_148570	Uncharacterized protein;EHI_148570;;orthologs
EHI_126110	40S ribosomal protein S5, putative;EHI_126110;PTN000128946;orthologs
EHI_086120	40S ribosomal protein S18, putative;EHI_086120;PTN000093318;orthologs
EHI_008370	Uncharacterized protein;EHI_008370;;orthologs
EHI_166440	Zinc finger domain containing protein;EHI_166440;PTN000280343;orthologs
EHI_146370	Large ribosomal subunit protein eL27;EHI_146370;PTN000052229;orthologs
EHI_194980	Uncharacterized protein;EHI_194980;;orthologs
EHI_035600	60S ribosomal protein L18a;EHI_035600;PTN001599960;orthologs
EHI_026360	phosphoserine transaminase;EHI_026360;PTN000475642;orthologs
EHI_012360	40S ribosomal protein S14, putative;EHI_012360;PTN000204957;orthologs
EHI_141830	Threonylcarbamoyladenosine tRNA methylthiotransferase;EHI_141830;PTN000228754;orthologs
EHI_174070	dTDP-D-glucose 4,6-dehydratase, putative;EHI_174070;PTN000042001;orthologs
EHI_038890	Rap-GAP domain-containing protein;EHI_038890;PTN001467787;orthologs
EHI_008620	60S ribosomal protein L17, putative;EHI_008620;PTN000174262;orthologs
EHI_086500	Short chain dehydrogenase family protein;EHI_086500;PTN002457522;orthologs
EHI_039020	Actobindin, putative;EHI_039020;;orthologs
EHI_065270	Small ribosomal subunit protein eS1;EHI_065270;PTN001722754;orthologs
RPL8	Large ribosomal subunit protein uL2;RPL8;PTN001786172;orthologs
EHI_140540	40S ribosomal protein S7;EHI_140540;PTN000138917;orthologs
EHI_011270	G domain-containing protein;EHI_011270;PTN000430220;orthologs
EHI_155410	40S ribosomal protein S11, putative;EHI_155410;PTN000078608;orthologs
EHI_056490	20 kDa antigen, putative;EHI_056490;;orthologs
EHI_167080	Acetyltransferase, GNAT family;EHI_167080;PTN001133596;orthologs
EHI_046690	40S ribosomal protein S15, putative;EHI_046690;PTN000223001;orthologs
EHI_095820	ATP-binding cassette, putative;EHI_095820;PTN000658440;orthologs
EHI_042930	60S acidic ribosomal protein P1, putative;EHI_042930;PTN000475034;orthologs
EHI_009810	40S ribosomal protein S17, putative;EHI_009810;PTN000077233;orthologs
EHI_008650	60S ribosomal protein L37a, putative;EHI_008650;PTN008297344;orthologs
EHI_067530	40S ribosomal protein S7;EHI_067530;PTN000138916;orthologs
EHI_126140	60S ribosomal protein L9, putative;EHI_126140;PTN000183729;orthologs
EHI_143580	UMP-CMP kinase, putative;EHI_143580;PTN001157127;orthologs
EHI_065870	RNA-binding protein, putative;EHI_065870;PTN000302687;orthologs
EHI_095190	LMBR1 family region protein;EHI_095190;PTN001085448;orthologs
EHI_139440	Dynamin N-terminal domain-containing protein;EHI_139440;PTN000170357;orthologs
EHI_020300	Ribosomal protein L15;EHI_020300;PTN001723441;orthologs
EHI_093330	Helix-turn-helix protein, putative;EHI_093330;PTN000028546;orthologs
EHI_092470	60S ribosomal protein L40, putative;EHI_092470;;orthologs
EHI_196580	uridine_cytidine kinase;EHI_196580;PTN000032269;orthologs
EHI_031410	GTP-binding protein;EHI_031410;PTN001710834;orthologs
EHI_016110	Ribbon-helix-helix protein CopG domain-containing protein;EHI_016110;;orthologs
EHI_073180	Zinc finger domain containing protein;EHI_073180;;orthologs
EHI_068720	Protein kinase domain containing protein;EHI_068720;PTN000584945;orthologs
EHI_142100	Uncharacterized protein;EHI_142100;;orthologs
EHI_068200	60S ribosomal protein L31, putative;EHI_068200;PTN001658712;orthologs
EHI_110000	Transmembrane protein;EHI_110000;;orthologs
EHI_030760	60S ribosomal protein L24, putative;EHI_030760;PTN001647308;orthologs
EHI_104500	Uncharacterized protein;EHI_104500;;orthologs
EHI_183480	Large ribosomal subunit protein eL27;EHI_183480;PTN000052228;orthologs
EHI_142270	Uncharacterized protein;EHI_142270;PTN002666662;orthologs
EHI_017620	Nitroreductase family protein;EHI_017620;PTN000546657;orthologs
EHI_158570	Actobindin, putative;EHI_158570;;orthologs
EHI_030710	60S ribosomal protein L12, putative;EHI_030710;PTN000184118;orthologs
EHI_051710	60S ribosomal protein L23, putative;EHI_051710;PTN001716580;orthologs
EHI_058920	Cysteine-rich surface protein;EHI_058920;;orthologs
EHI_177330	Uncharacterized protein;EHI_177330;PTN002176994;orthologs
EHI_187150	60S ribosomal protein L13, putative;EHI_187150;PTN000197570;orthologs
EHI_013120	Rhodanese domain-containing protein;EHI_013120;PTN001327710;orthologs
EHI_020310	40S ribosomal protein S23, putative;EHI_020310;PTN001702895;orthologs
EHI_110520	Glutamate synthase beta subunit, putative;EHI_110520;PTN000234541;orthologs
EHI_038860	40S ribosomal protein S28, putative;EHI_038860;PTN000080646;orthologs
EHI_013890	40S ribosomal protein S6;EHI_013890;PTN000161379;orthologs
EHI_150770	Heat shock protein 70, putative;EHI_150770;PTN000452782;orthologs
EHI_143780	Calcineurin-like phosphoesterase domain-containing protein;EHI_143780;PTN000038089;orthologs
EHI_161200	Actin 2 protein, putative (Fragment);EHI_161200;;orthologs
EHI_014340	Mut7-C RNAse domain-containing protein;EHI_014340;PTN002216292;orthologs
EHI_050660	Trichohyalin;EHI_050660;;orthologs
EHI_182510	START domain-containing protein;EHI_182510;;orthologs

## Sheet: Protein classes classified 
translational protein (PC00263)	0.371
No PANTHER category is assigned (UNCLASSIFIED)	0.36
metabolite interconversion enzyme (PC00262)	0.135
RNA metabolism protein (PC00031)	0.034
protein modifying enzyme (PC00260)	0.022
protein-binding activity modulator (PC00095)	0.022
cytoskeletal protein (PC00085)	0.022
transporter (PC00227)	0.011
chaperone (PC00072)	0.011
scaffold/adaptor protein (PC00226)	0.011
