# Supplementary material for: Microbiota-derived indole differentially shapes Entamoeba histolytica physiology and promotes host-compatible colonization
Source: PLoS Negl Trop Dis. 2026 Apr 13;20(4):e0013416. doi: 10.1371/journal.pntd.0013416 (PMC13095123; doi:10.1371/journal.pntd.0013416)
Supplement: S1 Data — (ZIP) [file pntd.0013416.s005.zip › S1 data/Figure S2 E.xlsx]

## Sheet: Genes list
Gene number	Gene name
EHI_166400	Competence protein ComEC, putative;EHI_166400;PTN001255666;orthologs
EHI_106090	1,4-alpha-glucan branching enzyme;EHI_106090;PTN000040064;orthologs
EHI_151440	Cysteine proteinase, putative;EHI_151440;PTN000275502;orthologs
EHI_010350	DUF4870 domain-containing protein;EHI_010350;PTN002862852;orthologs
EHI_173410	Mucin-2, putative;EHI_173410;PTN000249997;orthologs
EHI_194360	Ribosome assembly protein 3;EHI_194360;;orthologs
EHI_159480	Pore-forming peptide amoebapore A;EHI_159480;PTN008518977;orthologs
EHI_157360	AIG1 family protein, putative;EHI_157360;PTN000856024;orthologs
EHI_025380	Hypothetical membrane-spanning protein;EHI_025380;PTN000477342;orthologs
EHI_172510	Acid sphingomyelinase-like phosphodiesterase 3a, putative;EHI_172510;PTN000038094;orthologs
EHI_194540	Pore-forming peptide amoebapore B;EHI_194540;PTN008518975;orthologs
EHI_014320	Adenosine deaminase, putative;EHI_014320;PTN000150980;orthologs
EHI_153100	Alpha-amylase, putative;EHI_153100;PTN000040235;orthologs
EHI_045340	Glutamate synthase beta subunit, putative;EHI_045340;PTN000234540;orthologs
EHI_039200	VHS domain-containing protein;EHI_039200;;orthologs
EHI_164470	Uncharacterized protein;EHI_164470;;orthologs
EHI_129490	CXXC-rich protein;EHI_129490;PTN001325294;orthologs
EHI_050970	CXXC-rich protein;EHI_050970;PTN001325225;orthologs
EHI_107050	CBM20 domain-containing protein;EHI_107050;;orthologs
EHI_096280	Endo-1,4-beta-xylanase, putative;EHI_096280;PTN000097465;orthologs
EHI_060310	Uncharacterized protein;EHI_060310;;orthologs
EHI_019630	Uncharacterized protein;EHI_019630;;orthologs
EHI_151540	Eukaryotic translation initiation factor 5A;EHI_151540;PTN000186991;orthologs
EHI_119580	Alpha-amylase, putative;EHI_119580;PTN000040234;orthologs
EHI_050570	Cysteine proteinase, putative;EHI_050570;PTN000275501;orthologs
EHI_048410	Protein kinase, putative;EHI_048410;PTN000686440;orthologs
EHI_186330	UDENN domain-containing protein;EHI_186330;PTN001433602;orthologs
EHI_098210	Lysine and glutamic acid-rich protein 1 (KERP1);EHI_098210;;orthologs
EHI_183000	Gal_GalNAc lectin Igl2, putative;EHI_183000;;orthologs
EHI_054770	Uncharacterized protein;EHI_054770;;orthologs
EHI_100430	Ornithine decarboxylase, putative;EHI_100430;PTN000159884;orthologs
EHI_073630	Serine-threonine-isoleucine rich protein, putative;EHI_073630;;orthologs
EHI_057820	Uncharacterized protein;EHI_057820;;orthologs
EHI_098200	Beta-amylase;EHI_098200;PTN001263893;orthologs
EHI_085950	B30.2_SPRY domain-containing protein;EHI_085950;PTN000305212;orthologs
EHI_131950	Protein HIRA;EHI_131950;PTN000352727;orthologs
EHI_031640	Sulfotransferase;EHI_031640;PTN002193511;orthologs
EHI_001780	Deoxynucleoside kinase domain-containing protein;EHI_001780;PTN000828223;orthologs
EHI_144390	AIG1-type G domain-containing protein;EHI_144390;PTN000097202;orthologs
EHI_015250	Lysozyme, putative;EHI_015250;PTN000574980;orthologs
EHI_049060	Uncharacterized protein;EHI_049060;PTN002442976;orthologs
EHI_192590	Beta-amylase;EHI_192590;PTN001263897;orthologs
EHI_158220	Zinc finger, c2h2 type domain containing protein;EHI_158220;;orthologs
EHI_074180	Cysteine proteinase 1;CP1;PTN000275493;orthologs
EHI_152880	Alpha-amylase;EHI_152880;PTN000039963;orthologs
EHI_107300	Uncharacterized protein;EHI_107300;;orthologs
EHI_138060	SPRY domain-containing protein 7;EHI_138060;PTN007594691;orthologs
EHI_144610	Methionine gamma-lyase;EHI_144610;PTN000211689;orthologs
EHI_199110	Lysozyme 1;LYS1;PTN000574982;orthologs

## Sheet: Protein classes classified
No PANTHER category is assigned (UNCLASSIFIED)	0.429
metabolite interconversion enzyme (PC00262)	0.265
protein modifying enzyme (PC00260)	0.082
scaffold/adaptor protein (PC00226)	0.061
protein-binding activity modulator (PC00095)	0.061
transporter (PC00227)	0.02
DNA metabolism protein (PC00009)	0.02
transmembrane signal receptor (PC00197)	0.02
translational protein (PC00263)	0.02
chromatin/chromatin-binding, or -regulatory protein (PC00077)	0.02
