# Supplementary material for: Microbiota-derived indole differentially shapes Entamoeba histolytica physiology and promotes host-compatible colonization
Source: PLoS Negl Trop Dis. 2026 Apr 13;20(4):e0013416. doi: 10.1371/journal.pntd.0013416 (PMC13095123; doi:10.1371/journal.pntd.0013416)
Supplement: S1 Data — (ZIP) [file pntd.0013416.s005.zip › S1 data/Figure S3 A.xlsx]

## Sheet: Feuil1
	F-actin intensity
WT	9629.03
WT	7598.45
WT	7291.33
WT	10784.1
WT	7526.28
WT	7535.81
WT	7946.76
WT	7398.28
WT	7356.01
WT	7689.31
WT	6885.02
WT	7253.61
WT	5497.75
WT	6761.63
WT	8302.36
WT	9014
WT	6805.69
WT	8767.7
WT	8074.95
WT	7129.81
WT	6300.03
WT	8302.61
WT	7581.51
WT	7006.58
WT	6417.76
WT	10015.9
WT	6592.79
WT	9714.68
WT	7621.8
WT	7553.08
WT	5482.49
WT	7010.29
WT	6952.46
WT	11164.8
WT	7926.9
WT	8285.77
WT	9143.95
WT	7442.25
WT	5705.3
WT	7847.65
WT	7160.34
WT	7679.31
WT	5671.74
WT	10645.4
WT	8695.14
WT	9806.87
WT	11159.4
WT	5714
WT	6634.08
WT	10470.7
WT	10363.2
WT	7931.51
WT	8498.32
WT	4993.58
WT	8357.59
WT	10842.3
WT	7774.95
WT	7050.38
WT	7037.33
WT	4344.52
WT	9286.42
WT	6475.65
WT	6787.05
WT	7873.97
WT	8542.19
WT	7804.28
WT	7898.26
WT	6240.27
WT	6544.67
WT	9597.54
WT	5830.56
WT	6960.66
WT	7290.12
WT	7382.16
WT	7623.92
WT	7930.67
WT	7887.15
WT	7405.76
WT	6740.1
WT	14912.5
WT	13755.4
WT	11294.9
WT	9307.69
WT	13127
WT	12964.5
WT	13787.9
WT	19191.6
WT	14604.7
WT	19473.2
WT	12248.4
WT	16627.5
WT	12064.1
WT	16108.2
WT	14838
WT	13619.5
WT	13408.6
WT	11618.5
WT	11444.4
WT	11921.6
WT	11041.8
WT	14252.9
WT	12251.1
WT	15452
WT	10904.3
WT	20917
WT	12028.2
WT	14065
WT	12740.2
WT	13686.5
WT	10305.8
WT	11558.6
WT	12084.9
WT	13754.8
WT	10579.3
WT	12092
WT	15379
WT	14672.3
WT	9510.75
WT	14736.4
WT	11772
WT	11925.5
WT	10107.2
WT	8983.02
WT	12407.4
WT	12049.6
WT	10176
WT	11860.5
WT	12322.1
WT	11376.8
WT	10010.4
WT	14217.8
WT	10122.5
WT	8321.18
WT	9636.06
WT	8461.44
WT	13292
WT	10560.8
WT	13407.4
WT	9531.81
WT	11611.4
WT	10530.8
WT	12343.4
WT	11399.8
WT	8606.68
WT	12002
WT	9726.16
WT	8764.82
WT	8749.67
WT	11213.9
WT	9967.11
WT	7788.66
WT	10488.8
WT	9224.2
WT	9334.19
WT	10431.4
WT	9874.79
WT	11135.7
WT	9829.14
WT	7824.16
WT	10057
WT	9699.66
WT	6805.3
WT	9962.71
WT	10082.9
WT	9698.44
WT	7508.55
WT	11307
WT	5891.14
WT	10633.7
WT	7392.88
WT	9143.34
WT	7184.05
WT	8072.58
WT	7223.32
WT	7249.9
WT	8267.19
WT	9130.54
WT	13943.1
WT	12869.2
WT	3843.9
WT	6840.26
WT	6345.95
WT	9548.99
WT	9142.03
WT	6821.36
WT	7368.91
WT	7175.01
WT	8726.76
WT	11113.3
WT	11785.5
WT	7229.5
WT	10048.9
WT	6699
WT	7410.17
WT	8673.72
WT	7228.27
WT	7773.72
WT	8177.76
WT	5600.56
WT	8137.78
WT	8465.2
WT	8318.55
WT	9406.88
WT	11070.7
WT	7422.74
WT	8479.77
WT	5899.93
WT	7768.42
WT	8269.86
WT	7157.44
WT	8072.67
WT	7837.2
WT	8594.94
WT	9829.28
WT	8502.37
WT	10159.8
WT	8314.08
WT	7906.09
WT	7503.25
WT	9058.05
WT	6515.88
WT	7148.51
WT	5985.32
WT	8219.14
WT	7944.68
WT	7774.04
WT	5607.67
WT	8523.06
WT	7231.48
WT	6538.85
WT	6847.73
WT	8342.7
WT	7860.3
WT	7764.01
WT	6568.58
WT	5440.48
WT	9264.83
WT	7582.29
WT	6142.18
WT	5879.3
WT	4206.97
WT	5721.37
WT	10326.6
WT	14699.5
WT	12220.2
WT	12514.9
WT	17544.3
WT	12331.8
WT	16921.4
WT	14322.4
WT	10562.5
WT	6030.43
WT	11773.9
WT	9662.37
WT	16237.7
WT	11250.5
WT	13884.4
WT	9420.36
WT	7668.16
WT	14892.1
WT	12994.9
WT	14421.7
WT	11751.8
WT	5085.97
WT	7979.44
WT	11657.4
WT	14636.5
WT	12026
WT	13285.2
WT	6692.99
WT	8944.58
WT	14396.3
WT	9819.26
WT	15189.4
WT	15384.6
WT	17110.5
WT	11103.6
WT	13292
WT	14025.8
WT	11154.5
WT	11617.9
WT	11259.6
WT	13541.4
WT	12421.5
WT	23060.1
WT	9266.09
WT	16091.2
WT	12563.7
WT	11150.2
WT	12072.2
WT	7946.81
WT	13838.7
WT	13819
WT	11312
WT	14214.1
WT	12132.2
WT	12336.1
WT	10329.4
WT	9768.72
WT	12375.7
WT	15054.4
WT	15269.3
WT	12967.3
WT	13736.2
WT	11228.7
WT	12507.9
WT	15423.5
WT	14992.2
WT	12846.7
WT	9030.62
WT	8883.35
WT	18515.9
WT	11084.7
WT	6654.92
WT	12639.2
WT	13938.5
WT	10057
WT	9129.21
WT	10158.9
WT	7074.01
WT	9875.42
WT	9625.88
WT	12551.9
WT	11638.2
WT	2916.02
WT	8737.91
WT	7948.91
WT	11103.8
WT	8679.03
WT	7618.32
WT	9467.06
WT	8271.7
WT	8421.99
WT	8157.03
WT	6867.88
WT	9867.74
WT	8637.11
WT	8860.93
WT	10767.7
WT	10637.4
WT	13184.4
WT	9088.86
WT	10359.1
WT	10311.4
WT	5076.7
WT	6899.91
WT	7241.27
WT	8462.51
WT	7343.69
WT	8465.03
WT	10560
WT	11102.6
WT	8228.19
WT	9213.09
WT	7760.8
WT	10212
WT	8488.1
WT	9052.58
WT	8368.29
WT	7729.79
WT	8298.9
WT	7447.17
WT	7586.38
WT	11564
WT	7331.97
WT	8791.64
WT	9886.56
WT	9150.03
WT	8599.44
WT	9090.77
WT	8295.35
WT	10905.2
WT	10275.2
WT	8844.67
WT	9952.28
WT	6623.09
WT	8866.36
WT	11026.3
WT	7722.63
WT	8854.6
WT	8173.53
WT	5772.58
WT	6982.87
WT	10512.3
WT	6463.26
WT	7691.96
WT	10271.6
WT	7141.18
WT	6535.76
WT	11146.8
WT	11108.9
WT	10758.4
WT	10976.6
WT	10136.6
WT	11884.6
WT	15365.5
WT	12928.7
WT	9847.62
WT	13892.7
WT	12579.9
WT	12870.4
WT	8047.38
WT	9787.14
WT	11487.6
WT	9472.4
WT	14489.3
WT	9458.46
WT	10230.5
WT	9220.98
WT	12815.8
WT	11241.8
WT	10546.4
WT	10483.5
WT	7068.71
WT	10527.5
WT	11047.4
WT	10229.4
WT	7254.98
WT	10060.3
WT	9233.27
WT	8766.12
WT	7817.62
WT	11116
WT	10336.5
WT	12149.9
WT	10855.3
WT	7853.09
WT	7136.36
WT	10498.8
WT	11506.6
WT	9407.28
WT	9017.51
WT	5948.94
WT	8975.73
WT	9961.01
WT	8303.5
WT	8872.63
WT	10811
WT	10574.8
WT	13735.2
WT	9312.01
WT	10658.2
WT	9065.53
WT	7713.95
WT	8940.34
WT	11322.7
WT	10197.8
WT	11659.2
WT	9207.64
WT	9703.98
WT	10439.2
WT	7149.72
WT	12705.1
WT	9113.02
WT	8395.49
WT	7058.59
WT	9506.44
WT	10493
WT	7101.14
WT	8048.92
WT	7717.6
WT	16300.6
WT	11818.9
WT	9338.45
WT	7027.48
WT	7605.39
WT	7349.3
WT	6322.87
WT	10845.2
WT	5920.36
WT	6442.71
WT	8667.38
WT	7814.74
WT	9567.49
WT	7663.56
WT	6353.66
WT	6227.93
WT	6925.31
WT	8052.55
WT	6923.54
WT	7655.22
WT	7704.58
WT	6644.87
WT	8816.53
WT	10077.5
WT	8173.71
WT	7821.4
WT	4901.88
WT	7462.26
WT	9462.09
WT	4846.85
WT	6137.52
WT	6921.68
WT	8151.79
WT	6878.24
WT	9094.58
WT	7798.37
WT	10240.5
WT	8364.44
WT	7201.53
WT	6400.43
WT	7629.08
WT	8821.15
WT	7018.63
WT	6640.6
WT	8454.81
WT	9852.09
WT	8777.56
WT	8512.51
WT	8373.88
WT	6032.6
WT	8480.81
WT	15582.5
WT	5665.39
WT	8512.24
WT	10799.4
WT	13839.4
WT	11212.2
WT	11947
WT	9168.75
WT	8731
WT	11671.9
WT	7984.98
WT	7564.81
WT	7160.1
WT	10363.2
WT	10234.9
WT	10253.4
WT	9833.48
WT	7959.85
WT	7983
WT	9616.89
WT	4667.11
WT	7243.7
WT	12233.4
WT	10000.1
WT	9062.92
WT	9883.09
WT	11089.2
WT	9975.6
WT	7262.87
WT	7754.5
WT	8948.44
WT	9474.28
WT	12190.2
WT	10810
WT	6890.6
WT	9750.27
WT	11366.6
WT	13272.7
WT	7373.63
WT	11545.2
WT	8231.64
WT	10606.9
WT	12557.4
WT	5788.47
WT	8006.18
WT	7582.06
WT	11024.6
WT	14717.7
WT	10868.2
WT	8267.89
WT	7784.99
WT	6999.6
WT	7562
WT	5832.02
WT	14347.6
WT	8383.28
WT	10119.3
WT	7446.23
WT	17810.2
WT	9341.94
WT	4607.12
WT	10154.2
WT	11731.4
WT	7278.59
WT	10207.1
WT	7132.95
WT	9784.55
WT	8203.17
WT	6856.82
WT	6300.52
WT	7295.94
WT	6583.81
WT	6779.39
WT	5524.39
WT	5532.63
WT	7173.96
WT	7276.47
WT	8953.71
WT	9743.09
WT	7889.26
WT	6927.96
WT	7828.19
WT	8209.08
WT	8093.99
WT	8755.87
WT	6446.21
WT	5585.17
WT	4972.25
WT	5173
WT	8489.26
WT	6639.32
WT	5314.09
WT	10276.6
WT	8872.58
WT	8350.16
WT	4389.04
WT	6238.74
WT	8079.27
WT	6270.8
WT	6369.21
WT	6238.46
WT	7942.19
WT	8903.3
WT	7699.17
WT	7046.88
WT	9965.41
WT	6844.28
WT	9675.31
WT	8657.99
WT	8146.72
WT	6588
WT	9469.97
WT	8105.83
WT	5978.6
WT	8463.41
WT	7178.49
WT	7043.96
WT	6538.14
WT	3839.51
WT	6145.15
WT	7390.96
WT	5809.83
WT	6749.91
WT	6287.91
WT	5492.78
WT	6443.16
WT	10866.5
WT	7745.96
WT	10200.5
WT	8208.53
WT	14753.6
WT	9795.64
WT	9699.03
WT	10320.7
WT	9697.33
WT	8428
WT	13341.7
WT	11083.7
WT	9721.92
WT	8664.29
WT	12590.1
WT	13663.5
WT	11668
WT	8325.26
WT	13027
WT	7840.52
WT	8857.04
WT	6983.36
WT	6974.14
WT	6018.97
WT	12458.8
WT	12012.7
WT	13456.4
WT	9796.58
WT	11693.3
WT	11930.3
WT	10957.3
WT	13020.7
WT	8817.57
WT	13068.2
WT	8105.62
WT	9830.19
WT	13245.6
WT	12894.7
WT	10756.3
WT	11489.5
WT	12643.5
WT	6707.39
WT	11524.9
WT	8107.16
WT	9497.49
WT	11472
WT	10678.6
WT	5749.33
WT	10160.5
WT	9961.97
WT	14874.6
WT	14488.3
WT	5756.81
WT	9843.16
WT	10977.9
WT	9581.17
WT	12338.2
WT	9031.24
WT	6774.49
WT	9549.14
WT	11296.9
WT	9938.65
WT	9116.81
WT	5937.68
WT	9690.09
WT	7642.33
WT	8118.12
WT	8625
WT	3849.39
WT	7830.6
WT	9331.39
WT	9850.14
WT	7517.45
WT	9442.28
WT	7623.99
WT	8926.07
WT	11032
WT	9173.15
WT	8183.26
WT	10619.4
WT	7865.02
WT	7017.53
WT	11882
WT	9068.25
WT	11109.2
WT	7692.77
WT	7758.22
WT	6199.96
WT	6197.8
WT	8511.94
WT	10239.5
WT	5739.2
WT	8072.84
WT	6586.57
WT	8212.29
WT	7335.42
WT	6577.33
WT	8233.79
WT	7377.15
WT	13816.4
WT	6868.53
WT	6412.64
WT	8606.23
WT	7151.65
WT	7194.49
WT	13837.3
WT	6076.95
WT	9356.42
WT	6476.48
WT	8395.48
WT	6204.11
WT	13499.3
WT	7044.76
WT	8273.8
WT	6873.34
WT	9887.2
WT	7787.65
WT	5916.05
WT	7715.78
WT	10273.5
WT	5018
WT	7350.71
WT	10240.1
WT	10013.5
WT	7906.35
WT	7724.45
WT	7075.93
WT	6115.5
WT	9820.47
WT	7314.32
WT	7560.39
WT	6278.2
WT	4989.29
WT	6003.23
WT	5898.12
WT	6477.1
WT	9307.34
WT	8619.69
WT	6438.38
WT	5150.37
WT	7395.31
WT	6945.37
WT	7443.49
WT	8185.2
WT	5731.47
WT	10426.8
WT	6573.07
WT	7626.12
WT	10235.4
WT	9320.71
WT	12348.6
WT	10168.5
WT	10758.4
WT	11029.5
WT	8886.29
WT	10264.1
WT	7420.16
WT	9605.9
WT	8426.84
WT	7403.66
WT	6674.36
WT	8564.77
WT	10096.2
WT	8066.53
WT	7974.04
WT	7483.8
WT	8185.56
WT	6591.82
WT	9795.59
WT	6286.16
WT	7916.89
WT	7596.44
WT	8342.24
WT	8165.17
WT	6466.37
WT	7961.78
WT	10708.2
WT	8079.19
WT	4431.59
WT	7256.44
WT	8035.73
WT	8750.15
WT	5007.01
WT	8065.15
WT	7439.07
WT	5155.61
WT	4976.12
WT	8424.5
WT	7544.78
WT	5125.32
WT	4252.63
WT	6257.36
WT	7208.93
WT	5444.72
WT	9821.96
WT	6504.04
WT	4850.32
WT	5733.09
WT	5242.65
WT	9694.98
WT	7109.74
WT	6174.87
WT	6446.32
WT	5523.4
WT	7932.64
WT	5016.54
WT	6462.69
WT	7511.81
WT	5518.59
WT	7382.71
WT	6108.14
WT	7476.86
WT	5286.47
WT	7426.11
WT	6453.28
WT	8665.3
WT	7355.36
WT	8019.4
WT	6900.28
WT	6978.19
WT	8647.91
WT	8457.97
WT	8170.83
WT	7709.24
WT	9118.11
WT	6896.95
WT	7233.19
WT	7137.7
WT	6589.9
WT	6772.14
WT	5688.61
WT	5271.15
WT	7719.08
WT	7674.2
WT	6214.66
WT	7101.16
WT	6714.09
WT	7106.78
WT	6480.35
WT	9201.43
WT	6786.53
WT	6276.72
WT	5233.97
WT	6384.58
WT	7586.1
WT	6379.75
WT	6299.64
WT	7058.78
WT	6072.87
WT	5902.63
WT	6005.26
WT	6772.31
WT	5089.15
WT	8341.71
WT	6662.13
WT	4840.6
WT	7080.94
WT	6275.02
WT	7822.84
WT	5933.36
WT	6894.33
WT	6443.36
WT	5981.99
WT	7607.34
WT	5870.17
WT	5483.42
WT	7406.14
WT	6734.79
WT	5714.63
WT	7740.19
WT	4891.53
WT	4459.57
WT	6161.69
WT	5715.13
WT	7111.57
WT	4856.83
WT	6888.22
WT	6013.78
WT	12707.8
WT	9630.08
WT	8402.04
WT	8165.61
WT	9955.48
WT	11026.6
WT	11317.5
WT	9506.27
WT	8182.29
WT	8822.24
WT	8497.53
WT	9828.67
WT	8589.35
WT	9226.77
WT	9573.38
WT	11325.1
WT	7943.83
WT	10575.8
WT	7791.74
WT	8604.87
WT	11450.6
WT	8695.81
WT	11106.4
WT	9198.82
WT	12936.3
WT	9290.22
WT	8354.51
WT	9240.1
WT	8932.34
WT	10299.6
WT	7886.21
WT	7936.14
WT	10687.4
WT	6971.75
WT	7802.38
WT	14375
WT	9101.84
WT	10057
WT	9064.02
WT	9479.33
WT	6979.94
WT	11911.8
WT	7249.54
WT	6945.35
WT	11010.1
WT	10577.5
WT	10021
WT	6548.61
WT	6544.45
WT	7480.7
WT	8274.98
WT	9697.82
WT	9861.31
WT	8962.38
WT	7146.93
WT	6525.58
WT	4939.02
WT	7693.04
WT	9705.97
WT	6214.56
WT	5347.95
WT	7334.34
WT	8335.33
WT	6518.27
WT	9898.27
WT	8331.7
WT	6899.31
WT	8396.62
WT	7554.76
WT	5981.8
WT	7869.41
WT	8330.25
WT	7679.95
WT	6745.03
WT	8990.52
WT	8379.58
WT	8191.66
WT	7499.75
WT	8600.69
WT	6816.16
WT	6294.29
WT	8943.79
WT	8077.38
WT	6784.95
WT	5726.79
WT	5172.8
WT	6423.04
WT	4959.69
WT	8464.4
WT	7416.37
WT	7773.2
WT	6079.01
WT	7865.21
WT	6472.67
WT	6846.27
WT	7020.02
WT	5127.1
WT	6012.3
WT	7362.38
WT	7602.56
WT	7514.51
WT	5716.1
WT	7057.4
WT	6671.89
WT	10728.5
WT	6543.29
WT	6235.19
WT	7879.97
WT	6541.48
WT	5884.49
WT	10174.6
WT	13660.7
WT	15469.6
WT	10987.9
WT	11751.6
WT	13181.5
WT	11023.6
WT	14996.5
WT	11051.2
WT	13871.4
WT	15483.1
WT	11415.9
WT	18474.3
WT	13297
WT	14010.1
WT	11952.9
WT	12613.7
WT	13573.4
WT	14847.5
WT	10195.9
WT	9622.16
WT	12122.7
WT	10887.8
WT	13945.3
WT	14091.8
WT	14649.9
WT	12302.6
WT	10685.1
WT	12363.9
WT	15646.8
WT	14832.9
WT	9724.14
WT	7589.21
WT	8969.1
WT	10758.9
WT	14139.8
WT	10323.8
WT	10445.5
WT	10692.6
WT	10381.8
WT	7917.01
WT	8172.23
WT	12803.3
WT	11540.8
WT	5380.63
WT	10623.5
WT + I	6980.5
WT + I	6985.03
WT + I	8893.88
WT + I	6099.12
WT + I	8303.75
WT + I	5617.97
WT + I	8570.81
WT + I	8280.19
WT + I	7000.65
WT + I	8846.55
WT + I	6908.49
WT + I	6240.12
WT + I	7752.73
WT + I	8633.5
WT + I	9344.91
WT + I	8626.12
WT + I	5301.62
WT + I	8911.38
WT + I	7144.15
WT + I	5167.32
WT + I	8105.64
WT + I	7540.55
WT + I	7426.77
WT + I	9711.69
WT + I	9116.23
WT + I	5152.93
WT + I	7885.88
WT + I	8436.61
WT + I	9035.48
WT + I	10053.3
WT + I	7570.55
WT + I	8363.87
WT + I	10525.7
WT + I	7035.53
WT + I	10062.9
WT + I	8452.63
WT + I	8682.49
WT + I	7506.18
WT + I	8852.17
WT + I	7433.74
WT + I	7562.23
WT + I	9136.42
WT + I	6950.98
WT + I	8261.38
WT + I	8934.38
WT + I	8797.7
WT + I	9364.6
WT + I	9157.67
WT + I	9666.78
WT + I	13406.5
WT + I	9105
WT + I	10648.5
WT + I	7640.81
WT + I	10524.8
WT + I	8232.38
WT + I	6070.79
WT + I	6582.92
WT + I	8930.51
WT + I	11092.8
WT + I	11486.1
WT + I	8301.07
WT + I	9357.29
WT + I	6847.91
WT + I	10042
WT + I	8844.05
WT + I	10668.9
WT + I	8684.73
WT + I	6710.74
WT + I	8922.32
WT + I	7517.22
WT + I	7766.76
WT + I	7058.28
WT + I	8760.37
WT + I	10178.7
WT + I	11039.4
WT + I	9967.25
WT + I	9771.97
WT + I	7637.94
WT + I	7179.75
WT + I	11728.4
WT + I	10823.3
WT + I	10661.9
WT + I	7770.66
WT + I	6278.98
WT + I	7234.29
WT + I	8998.07
WT + I	11696.5
WT + I	7993.41
WT + I	9398.5
WT + I	16967.1
WT + I	6737.96
WT + I	7348.97
WT + I	9948.73
WT + I	8215.11
WT + I	5862.71
WT + I	9978.63
WT + I	11708.5
WT + I	8843.44
WT + I	8884.25
WT + I	9904.94
WT + I	8639.67
WT + I	6869.11
WT + I	7319.22
WT + I	7695.87
WT + I	9706.52
WT + I	6702.27
WT + I	6293.52
WT + I	7043.71
WT + I	8128.56
WT + I	6978.86
WT + I	9881.95
WT + I	8028.45
WT + I	6480.37
WT + I	8750.74
WT + I	7680.68
WT + I	6068.84
WT + I	8654.57
WT + I	7035.09
WT + I	7742.85
WT + I	8492.93
WT + I	10358.2
WT + I	11364.7
WT + I	6487.76
WT + I	11210.4
WT + I	11708.8
WT + I	11588.6
WT + I	10806.6
WT + I	11925.7
WT + I	9620.98
WT + I	12555.1
WT + I	11017
WT + I	11463.9
WT + I	8584.58
WT + I	9018.33
WT + I	11030
WT + I	9274.27
WT + I	12089.4
WT + I	6962.8
WT + I	9555.22
WT + I	8040.62
WT + I	7582.49
WT + I	11419.2
WT + I	10063.1
WT + I	11948.6
WT + I	11791.8
WT + I	10119.8
WT + I	11371.8
WT + I	7712.67
WT + I	8439.79
WT + I	9800.78
WT + I	10200.9
WT + I	12949.9
WT + I	10265.3
WT + I	7082.4
WT + I	9101.89
WT + I	10855.9
WT + I	10222.8
WT + I	6370.05
WT + I	7987.16
WT + I	6850.07
WT + I	7611.05
WT + I	6736.64
WT + I	6437.79
WT + I	6708.6
WT + I	8408.96
WT + I	8327.02
WT + I	9476.69
WT + I	5349.58
WT + I	8600.98
WT + I	9571.03
WT + I	8341.03
WT + I	5469.06
WT + I	9166.82
WT + I	8912.64
WT + I	8932.69
WT + I	6007.11
WT + I	6906.48
WT + I	7495.75
WT + I	9140.42
WT + I	6213.72
WT + I	7564.73
WT + I	11601.8
WT + I	9618.3
WT + I	10674.1
WT + I	12494.7
WT + I	12428.5
WT + I	15132.4
WT + I	13968.2
WT + I	10835.6
WT + I	10891.8
WT + I	14386.9
WT + I	8965.97
WT + I	12306.9
WT + I	14788.3
WT + I	12434.3
WT + I	13294.1
WT + I	12384.5
WT + I	14882.9
WT + I	9940.2
WT + I	11032.7
WT + I	11819.6
WT + I	12350.2
WT + I	10372.6
WT + I	9102.74
WT + I	12457.6
WT + I	11924.6
WT + I	13226.9
WT + I	9437.18
WT + I	9280.24
WT + I	9673.72
WT + I	8566.44
WT + I	6218.7
WT + I	7373.73
WT + I	7792.88
WT + I	8188.29
WT + I	9056.42
WT + I	7428.84
WT + I	7368.77
WT + I	8592.25
WT + I	7686.56
WT + I	9674.68
WT + I	8408.23
WT + I	9632.55
WT + I	7957.78
WT + I	6792.41
WT + I	9838.78
WT + I	7830.5
WT + I	10056.6
WT + I	5866.65
WT + I	7019.27
WT + I	9282.32
WT + I	6446.7
WT + I	7247.13
WT + I	8450.06
WT + I	7594.56
WT + I	10211.5
WT + I	6987.48
WT + I	8608.75
WT + I	8960.84
WT + I	9077.77
WT + I	8825.09
WT + I	11622.7
WT + I	5425.57
WT + I	6176.59
WT + I	7914.53
WT + I	8360.44
WT + I	7307.64
WT + I	12967.4
WT + I	17441.6
WT + I	15040.9
WT + I	11650
WT + I	9350.31
WT + I	10555.5
WT + I	11879.6
WT + I	15129.2
WT + I	13531
WT + I	11068.2
WT + I	14701.6
WT + I	12154.4
WT + I	7780.32
WT + I	11981
WT + I	11484.2
WT + I	10544.5
WT + I	9190.65
WT + I	9685.04
WT + I	14225.7
WT + I	12432.9
WT + I	10142.9
WT + I	11686.3
WT + I	16476.5
WT + I	8831.11
WT + I	9274.34
WT + I	12146
WT + I	12752.1
WT + I	9968.23
WT + I	13838.8
WT + I	12764.5
WT + I	13790.1
WT + I	12864.5
WT + I	13506.9
WT + I	12507.2
WT + I	10927.6
WT + I	15592
WT + I	13513
WT + I	12682.4
WT + I	11378.8
WT + I	8881.61
WT + I	7107.3
WT + I	6027.89
WT + I	10889.1
WT + I	7572.08
WT + I	9367.43
WT + I	7977.26
WT + I	8400.52
WT + I	6096.5
WT + I	6052.65
WT + I	8720.2
WT + I	6602.59
WT + I	6538.1
WT + I	6360.56
WT + I	7173.96
WT + I	8480.95
WT + I	8735.98
WT + I	6715.98
WT + I	7324.15
WT + I	6556.14
WT + I	4919.92
WT + I	5847.84
WT + I	5103.76
WT + I	8323.12
WT + I	8934.5
WT + I	6862.44
WT + I	6171.38
WT + I	8399.66
WT + I	7783.56
WT + I	4640.07
WT + I	9242.09
WT + I	7526.16
WT + I	5726.09
WT + I	4635.71
WT + I	6989.63
WT + I	17253.9
WT + I	11664.6
WT + I	8688.93
WT + I	14298.9
WT + I	12567.8
WT + I	15234.9
WT + I	15193.4
WT + I	13393.5
WT + I	10898.9
WT + I	12758.3
WT + I	15280.1
WT + I	16517.6
WT + I	12604.1
WT + I	15601.5
WT + I	15155.8
WT + I	12584
WT + I	14672.5
WT + I	17332
WT + I	13906
WT + I	9920.38
WT + I	6487.43
WT + I	15687.3
WT + I	14668.1
WT + I	17790.5
WT + I	21949.3
WT + I	12144.8
WT + I	9133.63
WT + I	19046.9
WT + I	14444.7
WT + I	9046.25
WT + I	14748.5
WT + I	11773.5
WT + I	14618.9
WT + I	18948.3
WT + I	10419.2
WT + I	7394.3
WT + I	8541.18
WT + I	8212.56
WT + I	8853.34
WT + I	7165.61
WT + I	8606.74
WT + I	6753.81
WT + I	7562.76
WT + I	7012.38
WT + I	7582.05
WT + I	6679.18
WT + I	5528.55
WT + I	8364.26
WT + I	7117.85
WT + I	8345.26
WT + I	7860.1
WT + I	7185.09
WT + I	6854.15
WT + I	7523.03
WT + I	5946.8
WT + I	10132.6
WT + I	6874.89
WT + I	7076.84
WT + I	6839.24
WT + I	9270.61
WT + I	8887.27
WT + I	7297.29
WT + I	7835.73
WT + I	10150.3
WT + I	8509.72
WT + I	5686.04
WT + I	7252.82
WT + I	8001.26
WT + I	7077.15
WT + I	6804.11
WT + I	7318.64
WT + I	6294.74
WT + I	9284.58
WT + I	7652.98
WT + I	5580.93
WT + I	4874.87
WT + I	9628.62
WT + I	8511.82
WT + I	7285.75
WT + I	7145.85
WT + I	8327.44
WT + I	8156.31
WT + I	6319.68
WT + I	7135.61
WT + I	7676.09
WT + I	10544.7
WT + I	11419.9
WT + I	9895.6
WT + I	7574.41
WT + I	13151
WT + I	14027.5
WT + I	9730.84
WT + I	10401.3
WT + I	9294.4
WT + I	7780.07
WT + I	7944.58
WT + I	6407.51
WT + I	7770.09
WT + I	10214.9
WT + I	10442.6
WT + I	13410
WT + I	10017.6
WT + I	8957.66
WT + I	7759.97
WT + I	9615.72
WT + I	9815.24
WT + I	12672.4
WT + I	10236.8
WT + I	7792.6
WT + I	9758.34
WT + I	9986.64
WT + I	9740.16
WT + I	8048.52
WT + I	8887.61
WT + I	8307.36
WT + I	7943.63
WT + I	10592
WT + I	9389.84
WT + I	11325.6
WT + I	8478.06
WT + I	8095.12
WT + I	12890.2
WT + I	9438.3
WT + I	5076.78
WT + I	6765.03
WT + I	8069.02
WT + I	8691.27
WT + I	10696.4
WT + I	11047.6
WT + I	10465.8
WT + I	12079.3
WT + I	7747.48
WT + I	11182.5
WT + I	8363.37
WT + I	11920.3
WT + I	7027
WT + I	7572.59
WT + I	5796.74
WT + I	9898.09
WT + I	9493.49
WT + I	9301.29
WT + I	7667.13
WT + I	7541.78
WT + I	7297.61
WT + I	7518.26
WT + I	8379.46
WT + I	10190.2
WT + I	7740.59
WT + I	6592.46
WT + I	7257.76
WT + I	8162.75
WT + I	7563.7
WT + I	10748.4
WT + I	6058.43
WT + I	9842.11
WT + I	8936.08
WT + I	7959.21
WT + I	8376.44
WT + I	6627.66
WT + I	12873.3
WT + I	12262
WT + I	7961.03
WT + I	11790.1
WT + I	7099.94
WT + I	9246.62
WT + I	7643.06
WT + I	6686.39
WT + I	8048.15
WT + I	13431.8
WT + I	7984.9
WT + I	9031.12
WT + I	7834.92
WT + I	9405.74
WT + I	7222.81
WT + I	8423.52
WT + I	5475.52
WT + I	8629.91
WT + I	8847.87
WT + I	4914.14
WT + I	6432.6
WT + I	4729.46
WT + I	5929.2
WT + I	6960.25
WT + I	8332.07
WT + I	9230.79
WT + I	9512.58
WT + I	5635.36
WT + I	8323.14
WT + I	6778.28
WT + I	5986.14
WT + I	5363.98
WT + I	6485.98
WT + I	6263.83
WT + I	10105.4
WT + I	7642.74
WT + I	5202.83
WT + I	5822.24
WT + I	7694.31
WT + I	7080.45
WT + I	10399.5
WT + I	5576.24
WT + I	9272.19
WT + I	7479.3
WT + I	5393.8
WT + I	7688.69
WT + I	7861.15
WT + I	10032.8
WT + I	7632.1
WT + I	6592.59
WT + I	9315.4
WT + I	7743.04
WT + I	12688.5
WT + I	8861.09
WT + I	5521.06
WT + I	5619.9
WT + I	6310.35
WT + I	8507.81
WT + I	7600.68
WT + I	8494.71
WT + I	4856.29
WT + I	7747.88
WT + I	7709.37
WT + I	7583.78
WT + I	9487
WT + I	7240.02
WT + I	8648.12
WT + I	8589.32
WT + I	6408.71
WT + I	6878.19
WT + I	10187.6
WT + I	8600.94
WT + I	8762.99
WT + I	8650.48
WT + I	7642.53
WT + I	5325.6
WT + I	7395.01
WT + I	6512.94
WT + I	9882.37
WT + I	4232.79
WT + I	6125.31
WT + I	6681.87
WT + I	6943.95
WT + I	6840.62
WT + I	7680.64
WT + I	7720.2
WT + I	8370.41
WT + I	6628.81
WT + I	9524.27
WT + I	6612.08
WT + I	4252.84
WT + I	8303.88
WT + I	4635.82
WT + I	5797.73
WT + I	7479.25
WT + I	6966.75
WT + I	10239.8
WT + I	8212.74
WT + I	6966.49
WT + I	6344.65
WT + I	7949.62
WT + I	7094.96
WT + I	6255.69
WT + I	5007.72
WT + I	6233.9
WT + I	6106.15
WT + I	6531.25
WT + I	4906.29
WT + I	5299.6
WT + I	5638.48
WT + I	9661.93
WT + I	7221.81
WT + I	7047.51
WT + I	9194.66
WT + I	8410.83
WT + I	6590.22
WT + I	8284.27
WT + I	4591.33
WT + I	9164.87
WT + I	6031.39
WT + I	5392.53
WT + I	7243.35
WT + I	8388.76
WT + I	8399.15
WT + I	5961.32
WT + I	9025.83
WT + I	6744.36
WT + I	7916.2
WT + I	6047.34
WT + I	9160.59
WT + I	7252.52
WT + I	10578
WT + I	10553.1
WT + I	6958.61
WT + I	8911.74
WT + I	9802.65
WT + I	5738.7
WT + I	7973.8
WT + I	8136.69
WT + I	7097.36
WT + I	7230.94
WT + I	7992.93
WT + I	7522.55
WT + I	6399.08
WT + I	7287.19
WT + I	5924.16
WT + I	5247.31
WT + I	5289.94
WT + I	7160.16
WT + I	8438.65
WT + I	8563.89
WT + I	6672.96
WT + I	9935.75
WT + I	7263.82
WT + I	6127.41
WT + I	6997.97
WT + I	7381.02
WT + I	8495.45
WT + I	4947.17
WT + I	8258.78
WT + I	10278
WT + I	6643.98
WT + I	8401.5
WT + I	6337.19
WT + I	8194.17
WT + I	6623.95
WT + I	5704.63
WT + I	9806.96
WT + I	8642.19
WT + I	6762.13
WT + I	5570.65
WT + I	4834.15
WT + I	7434.95
WT + I	7065.21
WT + I	7417.97
WT + I	5003.18
WT + I	9413.25
WT + I	7520.55
WT + I	8377.23
WT + I	6703.83
WT + I	4571.41
WT + I	9570.02
WT + I	7151.88
WT + I	7639.56
WT + I	7199.8
WT + I	9066.37
WT + I	7360.63
WT + I	5499.55
WT + I	5415.17
WT + I	6044.56
WT + I	6229.88
WT + I	7455.57
WT + I	7453.85
WT + I	6826.06
WT + I	8181.77
WT + I	7126.14
WT + I	6503.78
WT + I	3356.08
WT + I	5602.38
WT + I	6797.62
WT + I	5932.37
WT + I	7825.07
WT + I	8765.87
WT + I	9525.06
WT + I	8504.96
WT + I	6956.21
WT + I	7847.13
WT + I	5512.35
WT + I	8620.52
WT + I	4393.41
WT + I	5717.99
WT + I	10043.3
WT + I	6358.85
WT + I	6949.87
WT + I	7711.36
WT + I	11643.5
WT + I	5582.82
WT + I	7459.2
ADI	8742.7
ADI	15024.9
ADI	11446.9
ADI	10829.9
ADI	7930.9
ADI	11871.9
ADI	10785.7
ADI	11007.3
ADI	8375.08
ADI	8011.68
ADI	10348.3
ADI	9576.32
ADI	10265.5
ADI	10368.7
ADI	8778.66
ADI	12577.8
ADI	9775.54
ADI	6978.75
ADI	9082.82
ADI	11585.5
ADI	11533.3
ADI	9904.19
ADI	8284.99
ADI	8889.85
ADI	11097.2
ADI	8049.32
ADI	8985.43
ADI	7423.5
ADI	7005.92
ADI	10068.5
ADI	7289.98
ADI	7356.16
ADI	8251.42
ADI	9535.69
ADI	8312.19
ADI	11426.2
ADI	9053.79
ADI	10928.1
ADI	6443.56
ADI	10375
ADI	9059.22
ADI	7460.18
ADI	8176.88
ADI	8203.8
ADI	7179.13
ADI	7779.15
ADI	9090.63
ADI	11844
ADI	9755.35
ADI	6887.45
ADI	11790.5
ADI	9018.93
ADI	8641.13
ADI	6731.48
ADI	9506.73
ADI	14230.3
ADI	7988.28
ADI	8154.89
ADI	10585.3
ADI	8578.31
ADI	7296.48
ADI	8492.99
ADI	6909.52
ADI	8390.8
ADI	14925.9
ADI	10774.8
ADI	7621.75
ADI	7837.07
ADI	11106
ADI	8894.32
ADI	15339
ADI	10588.3
ADI	13680.6
ADI	8880.58
ADI	7132.33
ADI	9259.55
ADI	10824.7
ADI	15341
ADI	14905
ADI	8939.15
ADI	6488
ADI	10995
ADI	6988.26
ADI	10059
ADI	12984.8
ADI	12788.4
ADI	11426.4
ADI	7687.25
ADI	12030.9
ADI	7595.5
ADI	8842.33
ADI	18519.8
ADI	16133
ADI	12203.6
ADI	7929.87
ADI	19850.9
ADI	5683.79
ADI	11447.6
ADI	13805.2
ADI	11198.5
ADI	7071.82
ADI	9175.92
ADI	5628.26
ADI	9116.88
ADI	11905.5
ADI	10973.7
ADI	15669.6
ADI	6539.64
ADI	8134.84
ADI	6867.94
ADI	10759.3
ADI	7308.41
ADI	10725.1
ADI	12984.5
ADI	10208.8
ADI	11378.9
ADI	8896.89
ADI	8455.62
ADI	13625.8
ADI	10331.9
ADI	6782.34
ADI	10624.3
ADI	10740.5
ADI	6321.67
ADI	12453.8
ADI	13421.7
ADI	15064.3
ADI	10754.3
ADI	5927.83
ADI	10292.3
ADI	7955.17
ADI	6844.76
ADI	8819.22
ADI	8705.62
ADI	9202.09
ADI	5807.9
ADI	7173.7
ADI	9121.08
ADI	11252.6
ADI	9715.19
ADI	10094.6
ADI	12154.1
ADI	14530.2
ADI	9572.49
ADI	7414.99
ADI	10000.6
ADI	10606.8
ADI	11457.2
ADI	8345.04
ADI	8009.03
ADI	10176.6
ADI	13486.7
ADI	15920
ADI	5496.47
ADI	7467.41
ADI	7495.51
ADI	10400.3
ADI	11402.3
ADI	10175.6
ADI	10011.1
ADI	8515.41
ADI	7326.34
ADI	13607.2
ADI	11129.9
ADI	11493.9
ADI	11238.1
ADI	6840.88
ADI	10005.5
ADI	9271.04
ADI	5824.92
ADI	7836.06
ADI	8252.55
ADI	8358.5
ADI	9640.54
ADI	7803.13
ADI	10225.9
ADI	9133.05
ADI	6369.45
ADI	10356.2
ADI	8441.05
ADI	10228.9
ADI	7322.65
ADI	6226.06
ADI	7543.29
ADI	9776.62
ADI	8843.66
ADI	6080.43
ADI	6644.99
ADI	7797.57
ADI	9925.6
ADI	10425.6
ADI	10260.4
ADI	7454.75
ADI	11095
ADI	6991.74
ADI	9781.92
ADI	6201.91
ADI	8631.82
ADI	7411.84
ADI	8277.25
ADI	11789.9
ADI	9789.13
ADI	10998.6
ADI	8000.48
ADI	6763.02
ADI	10500.1
ADI	9498.13
ADI	8894.86
ADI	9997.91
ADI	7690.56
ADI	3095.76
ADI	11696.3
ADI	9747.08
ADI	4217.75
ADI	12711.2
ADI	15127.5
ADI	6974.05
ADI	5648.68
ADI	13949.4
ADI	7972.2
ADI	14432.4
ADI	7746.65
ADI	15944.5
ADI	12593.3
ADI	8946.43
ADI	8583.77
ADI	8889.95
ADI	11361.9
ADI	7918.26
[truncated: 749 more rows]
