# Supplementary material for: Microbiota-derived indole differentially shapes Entamoeba histolytica physiology and promotes host-compatible colonization
Source: PLoS Negl Trop Dis. 2026 Apr 13;20(4):e0013416. doi: 10.1371/journal.pntd.0013416 (PMC13095123; doi:10.1371/journal.pntd.0013416)
Supplement: S1 Data — (ZIP) [file pntd.0013416.s005.zip › S1 data/Figure S3 B.xlsx]

## Sheet: Feuil1
	Cell area (µm2)
WT	826.25
WT	611.079
WT	513.365
WT	351.642
WT	652.695
WT	739.702
WT	699.493
WT	505.056
WT	572.589
WT	356.989
WT	323.993
WT	539.119
WT	465.055
WT	397.701
WT	607.392
WT	423.529
WT	559.082
WT	484.53
WT	884.793
WT	567.746
WT	334.063
WT	543.799
WT	561.274
WT	1001.42
WT	411.725
WT	475.748
WT	381.899
WT	540.925
WT	340.061
WT	483.493
WT	842.718
WT	353.153
WT	433.392
WT	594.107
WT	796.245
WT	653.213
WT	685.128
WT	376.286
WT	458.213
WT	471.409
WT	349.273
WT	293.81
WT	472.682
WT	935.709
WT	565.48
WT	1139.68
WT	976.983
WT	507.766
WT	372.435
WT	872.056
WT	916.485
WT	509.558
WT	345.481
WT	368.94
WT	603.867
WT	1198.74
WT	551.011
WT	395.213
WT	440.664
WT	343.704
WT	307.109
WT	369.281
WT	289.175
WT	400.307
WT	593.752
WT	524.413
WT	353.879
WT	741.123
WT	611.672
WT	483.479
WT	484.959
WT	280.082
WT	572.485
WT	343.393
WT	476.044
WT	362.794
WT	543.117
WT	340.491
WT	338.936
WT	560.578
WT	467.203
WT	666.29
WT	260.029
WT	506.419
WT	472.09
WT	367.415
WT	508.966
WT	1078.46
WT	386.564
WT	552.758
WT	398.352
WT	497.666
WT	419.663
WT	411.4
WT	362.216
WT	396.723
WT	521.658
WT	271.418
WT	697.375
WT	445.121
WT	272.114
WT	426.594
WT	400.514
WT	431.215
WT	360.928
WT	390.266
WT	390.207
WT	525.716
WT	550.063
WT	648.489
WT	396.619
WT	302.133
WT	422.063
WT	281.429
WT	396.96
WT	476.488
WT	836.942
WT	670.525
WT	573.211
WT	293.203
WT	337.706
WT	323.859
WT	485.596
WT	579.757
WT	501.221
WT	547.042
WT	476.088
WT	322.141
WT	486.796
WT	597.291
WT	394.576
WT	407.816
WT	439.508
WT	363.209
WT	331.901
WT	285.502
WT	479.095
WT	518
WT	526.634
WT	558.564
WT	410.407
WT	544.791
WT	414.48
WT	402.351
WT	388.874
WT	468.728
WT	432.696
WT	423.07
WT	540.703
WT	586.939
WT	425.883
WT	465.277
WT	471.838
WT	419.486
WT	664.602
WT	510.462
WT	250.299
WT	976.035
WT	324.022
WT	354.752
WT	304.458
WT	257.304
WT	442.426
WT	500.702
WT	456.169
WT	263.139
WT	378.048
WT	539.874
WT	368.392
WT	288.464
WT	520.843
WT	442.485
WT	673.443
WT	373.339
WT	526.871
WT	343.453
WT	593.648
WT	764.419
WT	778.873
WT	367.992
WT	910.621
WT	298.416
WT	545.265
WT	419.737
WT	302.948
WT	280.2
WT	532.277
WT	558.786
WT	433.836
WT	611.731
WT	496.585
WT	368.066
WT	541.503
WT	363.757
WT	587.709
WT	483.227
WT	366.985
WT	472.031
WT	422.862
WT	402.691
WT	906.918
WT	370.391
WT	477.643
WT	520.918
WT	409.104
WT	474.993
WT	673.71
WT	778.918
WT	403.239
WT	733.215
WT	701.389
WT	332.701
WT	413.058
WT	453.489
WT	602.445
WT	504.597
WT	511.913
WT	350.235
WT	399.344
WT	352.635
WT	473.304
WT	443.937
WT	450.882
WT	403.935
WT	482.19
WT	374.094
WT	448.942
WT	543.191
WT	391.288
WT	383.72
WT	564.118
WT	541.947
WT	440.56
WT	533.447
WT	395.079
WT	393.243
WT	750.276
WT	393.198
WT	385.275
WT	435.88
WT	406.986
WT	380.299
WT	806.805
WT	322.571
WT	292.492
WT	448.705
WT	417.175
WT	696.635
WT	366.082
WT	365.934
WT	423.07
WT	278.645
WT	887.34
WT	456.865
WT	441.167
WT	417.871
WT	383.424
WT	687.483
WT	352.901
WT	317.58
WT	549.293
WT	310.086
WT	575.047
WT	622.305
WT	357.477
WT	325.192
WT	460.568
WT	365.164
WT	433.555
WT	631.265
WT	294.121
WT	660.011
WT	475.57
WT	432.681
WT	442.574
WT	886.037
WT	782.68
WT	440.856
WT	304.103
WT	499.103
WT	736.029
WT	285.073
WT	512.061
WT	637.041
WT	530.736
WT	676.035
WT	447.032
WT	425.054
WT	526.886
WT	670.096
WT	659.092
WT	518.844
WT	433.259
WT	404.854
WT	381.987
WT	429.66
WT	433.688
WT	295.484
WT	423.558
WT	408.912
WT	551.885
WT	806.212
WT	512.18
WT	443.3
WT	455.71
WT	522.991
WT	387.378
WT	627.844
WT	399.448
WT	352.842
WT	275.876
WT	256.727
WT	1065.17
WT	336.788
WT	269.478
WT	265.805
WT	393.761
WT	451.978
WT	265.39
WT	367.385
WT	363.757
WT	556.653
WT	494.393
WT	349.095
WT	627.859
WT	493.579
WT	596.951
WT	436.191
WT	519.111
WT	372.095
WT	584.777
WT	557.098
WT	513.616
WT	635.412
WT	349.065
WT	298.653
WT	476.237
WT	340.92
WT	314.514
WT	452.585
WT	330.998
WT	275.683
WT	431.437
WT	724.107
WT	294.684
WT	338.891
WT	434.207
WT	494.067
WT	292.655
WT	790.114
WT	578.113
WT	446.721
WT	597.247
WT	578.335
WT	738.517
WT	587.487
WT	647.778
WT	288.686
WT	619.017
WT	402.691
WT	548.404
WT	513.291
WT	426.061
WT	642.328
WT	392.265
WT	865.14
WT	489.565
WT	420.759
WT	505.871
WT	665.179
WT	329.487
WT	722.434
WT	656.782
WT	621.905
WT	384.653
WT	616.914
WT	478.014
WT	430.667
WT	606.429
WT	732.963
WT	419.441
WT	342.031
WT	427.631
WT	432.548
WT	394.472
WT	354.086
WT	572.174
WT	677.782
WT	657.789
WT	306.606
WT	544.746
WT	391.303
WT	613.923
WT	458.184
WT	471.068
WT	526.901
WT	563.229
WT	346.192
WT	495.104
WT	513.527
WT	526.308
WT	454.674
WT	352.042
WT	302.444
WT	514.342
WT	821.214
WT	679.308
WT	530.796
WT	528.174
WT	520.829
WT	685.928
WT	817.823
WT	453
WT	659.507
WT	521.643
WT	585.221
WT	559.689
WT	597.913
WT	468.832
WT	342.919
WT	407.075
WT	421.041
WT	353.375
WT	453.948
WT	711.563
WT	315.507
WT	534.276
WT	473.867
WT	579.979
WT	284.184
WT	711.534
WT	600.727
WT	382.491
WT	722.315
WT	657.745
WT	728.106
WT	413.28
WT	724.848
WT	535.786
WT	595.218
WT	479.598
WT	742.293
WT	579.816
WT	355.833
WT	203.974
WT	518.859
WT	627.636
WT	465.114
WT	582.57
WT	245.027
WT	485.167
WT	560.756
WT	464.981
WT	367.311
WT	557.557
WT	277.386
WT	302.43
WT	358.499
WT	415.783
WT	620.854
WT	468.639
WT	368.437
WT	618.262
WT	371.798
WT	322.956
WT	334.389
WT	747.891
WT	507.233
WT	283.103
WT	608.71
WT	592.819
WT	678.908
WT	344.889
WT	747.329
WT	573.833
WT	313.729
WT	477.851
WT	641.809
WT	442.396
WT	540.555
WT	690.37
WT	389.94
WT	596.092
WT	464.078
WT	356.085
WT	388.03
WT	678.7
WT	539.933
WT	372.879
WT	616.248
WT	449.312
WT	467.44
WT	425.913
WT	561.659
WT	322.112
WT	393.435
WT	542.303
WT	720.745
WT	357.063
WT	462.878
WT	442.752
WT	554.18
WT	380.595
WT	696.902
WT	419.175
WT	503.516
WT	505.767
WT	451.682
WT	468.536
WT	501.502
WT	320.957
WT	425.928
WT	258.948
WT	403.151
WT	397.212
WT	443.211
WT	438.62
WT	352.575
WT	394.191
WT	379.025
WT	430.711
WT	860.564
WT	390.562
WT	419.115
WT	482.19
WT	843.548
WT	406.468
WT	764.153
WT	403.921
WT	664.142
WT	515.468
WT	345.926
WT	381.143
WT	390.118
WT	332.375
WT	582.348
WT + I	342.564
WT + I	399.848
WT + I	662.276
WT + I	403.328
WT + I	244.079
WT + I	176.932
WT + I	517.482
WT + I	543.458
WT + I	353.034
WT + I	524.783
WT + I	331.146
WT + I	512.061
WT + I	378.981
WT + I	331.383
WT + I	534.468
WT + I	518.415
WT + I	266.945
WT + I	251.395
WT + I	495.623
WT + I	313.211
WT + I	390.103
WT + I	415.991
WT + I	293.322
WT + I	605.451
WT + I	1205.53
WT + I	178.531
WT + I	483.212
WT + I	617.966
WT + I	400.974
WT + I	459.798
WT + I	461.886
WT + I	354.204
WT + I	855.144
WT + I	555.972
WT + I	458.139
WT + I	459.857
WT + I	375.16
WT + I	426.298
WT + I	557.897
WT + I	643.794
WT + I	629.843
WT + I	306.473
WT + I	503.309
WT + I	539.978
WT + I	244.686
WT + I	209.498
WT + I	367.341
WT + I	530.855
WT + I	452.437
WT + I	283.31
WT + I	497.489
WT + I	486.455
WT + I	446.04
WT + I	490.276
WT + I	544.509
WT + I	609.08
WT + I	320.971
WT + I	290.611
WT + I	418.538
WT + I	590.434
WT + I	375.234
WT + I	339.498
WT + I	398.589
WT + I	680.181
WT + I	223.39
WT + I	710.971
WT + I	494.926
WT + I	316.973
WT + I	300.43
WT + I	532.78
WT + I	312.278
WT + I	382.58
WT + I	196.94
WT + I	290.167
WT + I	381.943
WT + I	336.892
WT + I	429.068
WT + I	404.572
WT + I	430.015
WT + I	610.072
WT + I	420.952
WT + I	296.698
WT + I	304.37
WT + I	414.791
WT + I	486.292
WT + I	339.795
WT + I	429.882
WT + I	366.57
WT + I	452.778
WT + I	467.632
WT + I	670.733
WT + I	210.52
WT + I	649.214
WT + I	532.143
WT + I	523.45
WT + I	327.902
WT + I	434.443
WT + I	546.198
WT + I	544.169
WT + I	279.578
WT + I	506.049
WT + I	448.217
WT + I	548.523
WT + I	368.244
WT + I	638.285
WT + I	668.793
WT + I	446.069
WT + I	373.664
WT + I	462.626
WT + I	697.746
WT + I	492.438
WT + I	367.474
WT + I	381.839
WT + I	527.108
WT + I	600.594
WT + I	583.518
WT + I	574.855
WT + I	389.733
WT + I	843.71
WT + I	802.362
WT + I	337.306
WT + I	547.027
WT + I	478.088
WT + I	545.354
WT + I	596.817
WT + I	378.463
WT + I	438.324
WT + I	435.776
WT + I	311.078
WT + I	224.427
WT + I	450.719
WT + I	463.115
WT + I	380.225
WT + I	365.578
WT + I	407.164
WT + I	556.031
WT + I	463.293
WT + I	603.852
WT + I	386.712
WT + I	219.999
WT + I	457.606
WT + I	517.23
WT + I	337.44
WT + I	375.901
WT + I	516.786
WT + I	452.052
WT + I	777.852
WT + I	282.362
WT + I	801.873
WT + I	524.279
WT + I	460.064
WT + I	281.029
WT + I	359.299
WT + I	576.528
WT + I	467.454
WT + I	272.973
WT + I	519.466
WT + I	346.503
WT + I	799.429
WT + I	434.355
WT + I	447.609
WT + I	702.248
WT + I	555.395
WT + I	449.461
WT + I	514.949
WT + I	369.503
WT + I	791.18
WT + I	769.825
WT + I	509.114
WT + I	454.303
WT + I	665.372
WT + I	523.391
WT + I	264.235
WT + I	863.881
WT + I	485.626
WT + I	390.562
WT + I	293.336
WT + I	274.824
WT + I	519.674
WT + I	568.768
WT + I	379.751
WT + I	755.37
WT + I	431.259
WT + I	407.134
WT + I	407.194
WT + I	889.813
WT + I	480.694
WT + I	398.485
WT + I	264.176
WT + I	188.528
WT + I	565.036
WT + I	621.875
WT + I	486.692
WT + I	361.713
WT + I	607.732
WT + I	416.42
WT + I	538.171
WT + I	376.434
WT + I	595.766
WT + I	613.626
WT + I	321.667
WT + I	452.363
WT + I	965.743
WT + I	735.733
WT + I	608.31
WT + I	447.876
WT + I	864.681
WT + I	610.857
WT + I	315.403
WT + I	482.205
WT + I	386.09
WT + I	718.005
WT + I	319.742
WT + I	631.339
WT + I	202.005
WT + I	450.379
WT + I	370.08
WT + I	320.038
WT + I	268.397
WT + I	812.714
WT + I	312.782
WT + I	523.42
WT + I	481.02
WT + I	356.248
WT + I	400.218
WT + I	451.238
WT + I	482.96
WT + I	588.731
WT + I	672.554
WT + I	269.582
WT + I	369.947
WT + I	397.36
WT + I	487.566
WT + I	562.888
WT + I	368.259
WT + I	327.517
WT + I	506.552
WT + I	301.615
WT + I	361.743
WT + I	330.02
WT + I	672.762
WT + I	410.866
WT + I	244.198
WT + I	487.773
WT + I	628.244
WT + I	377.219
WT + I	450.719
WT + I	246.123
WT + I	563.984
WT + I	509.795
WT + I	306.784
WT + I	656.101
WT + I	515.068
WT + I	543.458
WT + I	567.287
WT + I	454.881
WT + I	1295.9
WT + I	464.863
WT + I	668.215
WT + I	704.218
WT + I	469.143
WT + I	267.197
WT + I	497.237
WT + I	326.792
WT + I	584.925
WT + I	582.319
WT + I	436.872
WT + I	525.316
WT + I	329.916
WT + I	314.263
WT + I	425.869
WT + I	221.968
WT + I	371.369
WT + I	366.319
WT + I	270.307
WT + I	294.58
WT + I	490.024
WT + I	541.725
WT + I	405.046
WT + I	687.542
WT + I	429.112
WT + I	483.064
WT + I	625.933
WT + I	621.298
WT + I	296.165
WT + I	191.875
WT + I	435.006
WT + I	2161.24
WT + I	612.456
WT + I	507.485
WT + I	302.104
WT + I	733.496
WT + I	389.481
WT + I	730.653
WT + I	498.629
WT + I	586.762
WT + I	560.756
WT + I	403.062
WT + I	586.673
WT + I	393.613
WT + I	708.29
WT + I	378.922
WT + I	347.836
WT + I	627.429
WT + I	513.838
WT + I	805.205
WT + I	529.892
WT + I	578.157
WT + I	386.638
WT + I	563.718
WT + I	673.058
WT + I	438.768
WT + I	601.705
WT + I	1456.74
WT + I	843.281
WT + I	427.35
WT + I	440.279
WT + I	436.058
WT + I	374.301
WT + I	445.447
WT + I	440.841
WT + I	789.122
WT + I	495.519
WT + I	676.671
WT + I	434.355
WT + I	457.887
WT + I	491.653
WT + I	478.799
WT + I	301.111
WT + I	689.852
WT + I	450.275
WT + I	585.31
WT + I	557.468
WT + I	377.396
WT + I	673.176
WT + I	468.565
WT + I	649.496
WT + I	362.779
WT + I	757.814
WT + I	843.148
WT + I	354.812
WT + I	784.871
WT + I	420.789
WT + I	555.217
WT + I	730.697
WT + I	441.982
WT + I	420.537
WT + I	550.818
WT + I	495.193
ADI	241.887
ADI	327.754
ADI	345.052
ADI	642.476
ADI	254.12
ADI	400.381
ADI	417.59
ADI	316.913
ADI	272.455
ADI	422.847
ADI	260.755
ADI	289.752
ADI	391.525
ADI	283.858
ADI	407.904
ADI	436.413
ADI	333.93
ADI	321.786
ADI	424.862
ADI	330.657
ADI	467.751
ADI	395.257
ADI	297.187
ADI	410.94
ADI	453.148
ADI	318.291
ADI	574.632
ADI	315.018
ADI	340.417
ADI	414.065
ADI	295.587
ADI	297.735
ADI	202.36
ADI	250.477
ADI	193.889
ADI	298.09
ADI	534.661
ADI	257.734
ADI	524.916
ADI	233.742
ADI	302.874
ADI	301.422
ADI	233.653
ADI	405.15
ADI	399.078
ADI	270.115
ADI	406.216
ADI	300.371
ADI	282.747
ADI	339.972
ADI	361.106
ADI	298.431
ADI	433.451
ADI	334.374
ADI	213.379
ADI	548.775
ADI	475.792
ADI	324.081
ADI	239.799
ADI	262.206
ADI	294.773
ADI	496.393
ADI	312.308
ADI	231.21
ADI	199.132
ADI	333.752
ADI	352.013
ADI	425.158
ADI	431.911
ADI	248.774
ADI	421.692
ADI	376.611
ADI	345.511
ADI	296.209
ADI	336.995
ADI	423.603
ADI	419.575
ADI	280.807
ADI	355.582
ADI	385.053
ADI	257.512
ADI	524.398
ADI	816.194
ADI	169.823
ADI	473.186
ADI	524.679
ADI	265.302
ADI	274.113
ADI	348.606
ADI	411.785
ADI	274.217
ADI	231.461
ADI	470.787
ADI	449.076
ADI	343.971
ADI	339.824
ADI	497.607
ADI	345.185
ADI	420.937
ADI	306.399
ADI	348.74
ADI	389.422
ADI	372.154
ADI	207.618
ADI	465.174
ADI	234.942
ADI	446.143
ADI	352.546
ADI	561.215
ADI	301.097
ADI	377.485
ADI	342.934
ADI	241.68
ADI	530.899
ADI	311.286
ADI	307.346
ADI	372.287
ADI	317.624
ADI	287.931
ADI	443.048
ADI	293.87
ADI	286.835
ADI	560.859
ADI	462.271
ADI	340.165
ADI	338.98
ADI	312.767
ADI	299.912
ADI	291.278
ADI	305.036
ADI	331.605
ADI	306.695
ADI	438.99
ADI	191.06
ADI	292.463
ADI	383.542
ADI	364.142
ADI	380.462
ADI	381.484
ADI	368.614
ADI	317.906
ADI	389.363
ADI	275.772
ADI	387.452
ADI	268.352
ADI	324.333
ADI	296.491
ADI	505.219
ADI	306.828
ADI	244.701
ADI	271.936
ADI	275.135
ADI	762.835
ADI	265.746
ADI	430.312
ADI	299.734
ADI	240.199
ADI	424.58
ADI	327.147
ADI	306.71
ADI	289.53
ADI	261.125
ADI	277.505
ADI	266.605
ADI	412.273
ADI	291.544
ADI	823.155
ADI	421.455
ADI	355.004
ADI	317.476
ADI	349.48
ADI	529.744
ADI	236.896
ADI	344.045
ADI	324.363
ADI	264.058
ADI	435.406
ADI	283.369
ADI	349.984
ADI	381.469
ADI	393.095
ADI	240.865
ADI	310.101
ADI	320.172
ADI	338.047
ADI	466.062
ADI	279.163
ADI	354.308
ADI	358.677
ADI	317.18
ADI	421.174
ADI	216.429
ADI	478.473
ADI	367.711
ADI	292.389
ADI	259.318
ADI	318.794
ADI	315.092
ADI	319.461
ADI	354.634
ADI	376.656
ADI	402.958
ADI	316.054
ADI	409.089
ADI	477.11
ADI	292.27
ADI	234.023
ADI	539.43
ADI	655.908
ADI	428.623
ADI	441.952
ADI	418.493
ADI	386.727
ADI	361.239
ADI	389.792
ADI	283.251
ADI	724.67
ADI	501.428
ADI	371.858
ADI	376.523
ADI	493.431
ADI	345.659
ADI	483.523
ADI	285.073
ADI	687.409
ADI	250.136
ADI	245.205
ADI	358.973
ADI	358.336
ADI	402.988
ADI	351.272
ADI	342.86
ADI	372.894
ADI	918.203
ADI	242.465
ADI	432.548
ADI	167.365
ADI	312.752
ADI	426.876
ADI	256.801
ADI	401.832
ADI	337.366
ADI	627.266
ADI	283.932
ADI	461.279
ADI	295.691
ADI	275.876
ADI	313.122
ADI	434.029
ADI	383.839
ADI	364.941
ADI	373.383
ADI	390.873
ADI	291.159
ADI	325.118
ADI	489.269
ADI	429.956
ADI	284.228
ADI	290.508
ADI	259.052
ADI	318.602
ADI	307.954
ADI	298.89
ADI	310.575
ADI	334.552
ADI	278.778
ADI	401.714
ADI	364.038
ADI	493.327
ADI	284.14
ADI	545.457
ADI	286.687
ADI	345.837
ADI	351.583
ADI	512.269
ADI	257.378
ADI	426.935
ADI	291.367
ADI	382.165
ADI	317.461
ADI	391.555
ADI	310.96
ADI	275.313
ADI	405.55
ADI	381.765
ADI	436.028
ADI	409.548
ADI	327.073
ADI	305.584
ADI	272.01
ADI	309.627
ADI	301.111
ADI	258.8
ADI	310.397
ADI	277.46
ADI	318.128
ADI	310.323
ADI	429.586
ADI	314.114
ADI	296.935
ADI	286.124
ADI	548.33
ADI	278.334
ADI	301.274
ADI	363.579
ADI	388.933
ADI	492.749
ADI	336.951
ADI	326.984
ADI	469.187
ADI	547.768
ADI	413.873
ADI	351.524
ADI	289.204
ADI	299.897
ADI	284.391
ADI	330.005
ADI	204.537
ADI	247.16
ADI	411.814
ADI	348.666
ADI	373.205
ADI	283.666
ADI	240.288
ADI	280.6
ADI	308.664
ADI	290.448
ADI	324.703
ADI	374.76
ADI	292.537
ADI	297.468
ADI	254.846
ADI	254.12
ADI	385.142
ADI	236.082
ADI	251.01
ADI	368.525
ADI	498.925
ADI	550.478
ADI	327.443
ADI	495.741
ADI	783.539
ADI	543.488
ADI	354.663
ADI	426.328
ADI	363.283
ADI	276.187
ADI	356.544
ADI	514.342
ADI	400.366
ADI	321.312
ADI	544.613
ADI	385.808
ADI	640.491
ADI	374.82
ADI	349.406
ADI	294.684
ADI	408.926
ADI	400.618
ADI	358.099
ADI	520.607
ADI	459.753
ADI	398.397
ADI	380.699
ADI	243.442
ADI	347.969
ADI	371.369
ADI	242.243
ADI	329.339
ADI	295.38
ADI	479.702
ADI	539.637
ADI	268.752
ADI	253.942
ADI	276.29
ADI	244.464
ADI	553.588
ADI	289.752
ADI	574.218
ADI	429.186
ADI	460.583
ADI	309.923
ADI	461.456
ADI	431.378
ADI	362.601
ADI	538.985
ADI	837.372
ADI	397.241
ADI	579.046
ADI	364.379
ADI	461.693
ADI	336.166
ADI	314.559
ADI	286.909
ADI	216.533
ADI	510.862
ADI	282.673
ADI	580.275
ADI	386.993
ADI	336.818
ADI	379.855
ADI	456.11
ADI	930.436
ADI	338.462
ADI	271.981
ADI	433.125
ADI	453.696
ADI	355.907
ADI	446.81
ADI	464.878
ADI	882.69
ADI	468.698
ADI	503.19
ADI	459.028
ADI	285.309
ADI	334.892
ADI	364.216
ADI	347.436
ADI	363.446
ADI	285.709
ADI	427.468
ADI	328.939
ADI	603.319
ADI	329.25
ADI	305.643
ADI	279.43
ADI	498.718
ADI	388.681
ADI	565.702
ADI	414.243
ADI	484.426
ADI	255.172
ADI	498.007
ADI	440.723
ADI	336.596
ADI	371.487
ADI	416.316
ADI	554.136
ADI	356.441
ADI	318.024
ADI	373.887
ADI	397.034
ADI	366.896
ADI	467.055
ADI	318.572
ADI	336.492
ADI	344.06
ADI	434.784
ADI	329.043
ADI	361.432
ADI	384.002
ADI	452.274
ADI	539.4
ADI	473.127
ADI	485.952
ADI	358.721
ADI	362.794
ADI	249.781
ADI	400.07
ADI	356.678
ADI	456.717
ADI	344.282
ADI	237
ADI	424.24
ADI	366.837
ADI	304.458
ADI	310.945
ADI	272.395
ADI	457.473
ADI	305.569
ADI	428.594
ADI	242.776
ADI	317.802
ADI	245.516
ADI	319.239
ADI	316.765
ADI	296.446
ADI	292.063
ADI	244.153
ADI	296.017
ADI	311.404
ADI	370.688
ADI	489.743
ADI	268.515
ADI	383.779
ADI	277.49
ADI	264.028
ADI	283.532
ADI	258.889
